# Supplementary material for: Crystal structure, spectroscopic characterization, and Hirshfeld surface analysis of (E)-6-(ferrocenylmethyl­idene)-6,7-di­hydro-5H-indeno­[5,6-d][1,3]dioxol-5-one
Source: Acta Crystallogr E Crystallogr Commun. 2026 Mar 24;82(Pt 4):408–12. doi: 10.1107/S2056989026002628 (PMC13055981; doi:10.1107/S2056989026002628)
Supplement: Supplementary file 1 [file e-82-00408-sup1.cif]

##############################################################################
#                                                                            #
# This CIF contains the data in a paper accepted for publication in          #
# Acta Crystallographica Section E. It conforms to the requirements of       #
# Notes for Authors for Acta Crystallographica Section E, and has been       #
# peer reviewed under the auspices of the IUCr Commission on Journals.       #
#                                                                            #
# Full details of the Crystallographic Information File format               #
# are given in the paper "The Crystallographic Information File (CIF):       #
# a New Standard Archive File for Crystallography" by S. R. Hall, F. H.      #
# Allen and I. D. Brown [Acta Cryst. (1991), A47, 655-685].                  #
#                                                                            #
# The current version of the core CIF dictionary is obtainable from          #
# ftp://ftp.iucr.org/pub/cif_core.dic.                                       #
#                                                                            #
# Software is freely available for graphical display of the structure(s)     #
# in this CIF. For information consult the CIF software page                 #
# http://www.iucr.org/resources/cif/software.                                #
#                                                                            #
# This file may be used for bona fide research purposes within the           #
# scientific community so long as proper attribution is given to the journal # 
# article from which it was obtained.                                        #
#                                                                            #
##############################################################################
data_I
_audit_creation_method
;
Olex2 1.5
(compiled 2021.07.19 svn.r715e62df for OlexSys, GUI svn.r6380)
;
_journal_date_recd_electronic     2025-10-10
_journal_date_accepted     2026-03-11
_journal_name_full     'Acta Crystallographica, Section E'
_journal_year     2026
_journal_volume     82
_journal_issue      4
_journal_page_first     0
_journal_page_last     0
_journal_paper_category     GM
_journal_paper_doi     10.1107/S2056989026002628
_journal_coeditor_code     EJ2018
_publ_contact_author_name     'Ingrid Montes-Gonz\'alez'
_publ_contact_author_address
;
Department of Chemistry, University of Puerto Rico at R\'io Piedras, San Juan, Puerto Rico, 00925-2537, United States
;
_publ_contact_author_email     'ingrid.montes58@gmail.com'
_publ_contact_author_fax     ?
_publ_contact_author_phone     '787-764-0000 Ext. 88502'
_publ_section_title
;\
Crystal structure, spectroscopic characterization, and Hirshfeld surface
analysis of
(<i>E</i>)-6-(ferrocenylmethylidene)-6,7-dihydro-5<i>H</i>-indeno[5,6-\
<i>d</i>][1,3]dioxol-5-one
;
_publ_section_title_footnote     .
loop_
    _publ_author_name
    _publ_author_footnote
    _publ_author_address
    'M\'endez-Rom\'an, Jos\'e A.' .
;
Department of Chemistry, University of Puerto Rico at R\'io Piedras, San Juan,
Puerto Rico, 00925-2537,
USA
;
    'Burgos-Suazo, Alejandro' .
;
Department of Chemistry, University of Puerto Rico at R\'io Piedras, San Juan,
Puerto Rico, 00925-2537,
USA
;
    'Santiago-Martoral, Liz N.' .
;
Department of Chemistry, University of Puerto Rico at R\'io Piedras, San Juan,
Puerto Rico, 00925-2537,
USA
;
    'Pi\~nero Cruz, Dalice M.' .
;
Department of Chemistry, University of Puerto Rico at R\'io Piedras, San Juan,
Puerto Rico, 00925-2537,
USA
University of Puerto Rico's Molecular Sciences Research Center, San Juan,
Puerto Rico, 00926,
USA
;
    'Montes-Gonz\'alez, Ingrid' .
;
Department of Chemistry, University of Puerto Rico at R\'io Piedras, San Juan,
Puerto Rico, 00925-2537,
USA
;
_publ_section_synopsis
;
A single crystal of ferrocenyl indanone, which crystallized in the monoclinic
space group <i>P</i>2~1~/<i>c</i> was investigated by X-ray diffraction,
Hirshfeld analysis and NMR spectroscopy. In the crystal, molecules are
arranged in pairs with asymmetrical stacking by O...H intermolecular
interactions.
;
_chemical_name_systematic
;\
(<i>E</i>)-6-(Ferrocenylmethylidene)-6,7-dihydro-5<i>H</i>-\
indeno[5,6-<i>d</i>][1,3]dioxol-5-one
;
_chemical_name_common     ?
_chemical_formula_moiety     'C21 H16 Fe O3'
_chemical_formula_sum     'C21 H16 Fe O3'
_chemical_formula_iupac     '[Fe (C5 H5) (C16 H11 O3)]'
_chemical_formula_weight     372.19
_chemical_melting_point     ?
_space_group_crystal_system     monoclinic
_space_group_name_H-M_alt     'P 1 21/c 1'
_space_group_name_Hall     '-P 2ybc'
loop_
    _space_group_symop_operation_xyz
    'x, y, z'
    '-x, y+1/2, -z+1/2'
    '-x, -y, -z'
    'x, -y-1/2, z-1/2'
_cell_length_a     18.2411(2)
_cell_length_b     7.50760(10)
_cell_length_c     11.70290(10)
_cell_angle_alpha     90
_cell_angle_beta     96.5530(10)
_cell_angle_gamma     90
_cell_volume     1592.21(3)
_cell_formula_units_Z     4
_cell_measurement_reflns_used     14416
_cell_measurement_theta_min     2.4130
_cell_measurement_theta_max     68.340
_cell_measurement_temperature     300
_exptl_crystal_description     block
_exptl_crystal_colour     'clear reddish orange'
_exptl_crystal_size_max     0.302
_exptl_crystal_size_mid     0.096
_exptl_crystal_size_min     0.027
_exptl_crystal_density_diffrn     1.553
_exptl_crystal_density_meas     ?
_exptl_crystal_density_method     ?
_exptl_crystal_F_000     768
_exptl_absorpt_coefficient_mu     7.740
_exptl_absorpt_correction_type     multi-scan
_exptl_absorpt_process_details
;
(CrysAlisPro; Rigaku OD, 2021)
;
_exptl_absorpt_correction_T_min     0.430
_exptl_absorpt_correction_T_max     0.811
_diffrn_ambient_temperature     300
_diffrn_source     'micro-focus sealed X-ray tube'
_diffrn_radiation_type     'Cu K\a'
_diffrn_radiation_wavelength     1.54184
_diffrn_radiation_monochromator     mirror
_diffrn_measurement_device_type
                             'SuperNova, Single source at offset/far, HyPix3000'
_diffrn_measurement_device     'four-circle diffractometer'
_diffrn_measurement_method     '\w scans'
_diffrn_detector     'Hybrid Pixel Array Detector'
_diffrn_detector_area_resol_mean     10.0000
_diffrn_reflns_number     26037
_diffrn_reflns_av_R_equivalents     0.0517
_diffrn_reflns_av_unetI/netI     0.0243
_diffrn_reflns_theta_min     2.438
_diffrn_reflns_theta_max     68.340
_diffrn_reflns_theta_full     67.684
_diffrn_measured_fraction_theta_max     0.997
_diffrn_measured_fraction_theta_full     0.999
_diffrn_reflns_limit_h_min     -21
_diffrn_reflns_limit_h_max     21
_diffrn_reflns_limit_k_min     -7
_diffrn_reflns_limit_k_max     8
_diffrn_reflns_limit_l_min     -14
_diffrn_reflns_limit_l_max     14
_diffrn_radiation_probe     x-ray
_refine_special_details     ?
_reflns_number_total     2903
_reflns_number_gt     2669
_reflns_threshold_expression     'I > 2\s(I)'
_refine_ls_structure_factor_coef     Fsqd
_refine_ls_matrix_type     full
_refine_ls_R_factor_all     0.0325
_refine_ls_R_factor_gt     0.0295
_refine_ls_wR_factor_gt     0.0755
_refine_ls_wR_factor_ref     0.0770
_refine_ls_goodness_of_fit_ref     1.030
_refine_ls_restrained_S_all     1.030
_refine_ls_number_reflns     2903
_refine_ls_number_parameters     235
_refine_ls_number_restraints     0
_refine_ls_hydrogen_treatment     mixed
_refine_ls_weighting_scheme     calc
_refine_ls_weighting_details
              'w=1/[\s^2^(Fo^2^)+(0.0388P)^2^+0.4964P] where P=(Fo^2^+2Fc^2^)/3'
_atom_sites_solution_hydrogens     mixed
_atom_sites_solution_primary     dual
_atom_sites_solution_secondary     ?
_refine_ls_shift/su_max     0.001
_refine_ls_shift/su_mean     0.000
_refine_diff_density_max     0.194
_refine_diff_density_min     -0.229
_refine_ls_extinction_method
;
SHELXL-2018/3 (Sheldrick 2015b)
;
_refine_ls_extinction_coef     0.00065(12)
_refine_ls_extinction_expression
                                  'Fc^*^=kFc[1+0.001xFc^2^\l^3^/sin(2\q)]^-1/4^'
loop_
    _atom_type_symbol
    _atom_type_description
    _atom_type_scat_dispersion_real
    _atom_type_scat_dispersion_imag
    _atom_type_scat_source
    'C' 'C' 0.0181 0.0091
                         'International Tables Vol C Tables 4.2.6.8 and 6.1.1.4'
    'H' 'H' 0.0000 0.0000
                         'International Tables Vol C Tables 4.2.6.8 and 6.1.1.4'
    'Fe' 'Fe' -1.1336 3.1974
                         'International Tables Vol C Tables 4.2.6.8 and 6.1.1.4'
    'O' 'O' 0.0492 0.0322
                         'International Tables Vol C Tables 4.2.6.8 and 6.1.1.4'
_computing_data_collection
;
CrysAlisPro 1.171.41.117a (Rigaku OD, 2021)
;
_computing_cell_refinement
;
CrysAlisPro 1.171.41.117a (Rigaku OD, 2021)
;
_computing_data_reduction
;
CrysAlisPro 1.171.41.117a (Rigaku OD, 2021)
;
_computing_structure_solution
;
<i>SHELXT2014/5</i> (Sheldrick, 2015a)
;
_computing_structure_refinement
;
<i>SHELXL2018/3</i> (Sheldrick, 2015b)
;
_computing_molecular_graphics
;
Olex2 1.5 (Dolomanov <i>et al.</i>,  2009)
;
_computing_publication_material
;
Olex2 1.5 (Dolomanov <i>et al.</i>,  2009)
;
loop_
    _atom_site_type_symbol
    _atom_site_label
    _atom_site_fract_x
    _atom_site_fract_y
    _atom_site_fract_z
    _atom_site_U_iso_or_equiv
    _atom_site_adp_type
    _atom_site_calc_flag
    _atom_site_occupancy
    _atom_site_disorder_assembly
    _atom_site_disorder_group
    Fe Fe1 0.13324(2) 0.51816(4) 0.37179(3) 0.03779(12) Uani d 1 . .
    O O1 0.34011(9) 0.9984(2) 0.20148(12) 0.0539(4) Uani d 1 . .
    O O2 0.63811(8) 0.9482(2) 0.33674(13) 0.0541(4) Uani d 1 . .
    O O3 0.64122(7) 0.7776(2) 0.50157(12) 0.0505(4) Uani d 1 . .
    C C1 0.18754(10) 0.7508(3) 0.41518(16) 0.0403(4) Uani d 1 . .
    C C2 0.19744(11) 0.6262(3) 0.50846(17) 0.0462(5) Uani d 1 . .
    H H2 0.242327 0.581661 0.542240 0.055 Uiso calc 1 . .
    C C3 0.12680(12) 0.5827(4) 0.54034(19) 0.0552(6) Uani d 1 . .
    H H3 0.117584 0.505036 0.598942 0.066 Uiso calc 1 . .
    C C4 0.07282(12) 0.6772(3) 0.4681(2) 0.0548(6) Uani d 1 . .
    H H4 0.022098 0.672265 0.470739 0.066 Uiso calc 1 . .
    C C5 0.10932(11) 0.7802(3) 0.39128(19) 0.0482(5) Uani d 1 . .
    H H5 0.086600 0.854931 0.334498 0.058 Uiso calc 1 . .
    C C6 0.16370(14) 0.4412(4) 0.2175(2) 0.0619(6) Uani d 1 . .
    H H6 0.189860 0.510392 0.170188 0.074 Uiso calc 1 . .
    C C7 0.08655(13) 0.4338(4) 0.2136(2) 0.0617(6) Uani d 1 . .
    H H7 0.052880 0.496339 0.163045 0.074 Uiso calc 1 . .
    C C8 0.06914(14) 0.3154(4) 0.2993(2) 0.0682(7) Uani d 1 . .
    H H8 0.021998 0.286451 0.316285 0.082 Uiso calc 1 . .
    C C9 0.13596(16) 0.2485(3) 0.3550(2) 0.0735(8) Uani d 1 . .
    H H9 0.140583 0.166440 0.414985 0.088 Uiso calc 1 . .
    C C10 0.19470(14) 0.3268(3) 0.3045(2) 0.0671(7) Uani d 1 . .
    H H10 0.244749 0.306452 0.325195 0.081 Uiso calc 1 . .
    C C11 0.24163(10) 0.8275(3) 0.34745(16) 0.0392(4) Uani d 1 . .
    H H11 0.222317 0.894894 0.284415 0.047 Uiso calc 1 . .
    C C12 0.31498(10) 0.8150(2) 0.36279(15) 0.0356(4) Uani d 1 . .
    C C13 0.36171(10) 0.9098(3) 0.28627(14) 0.0372(4) Uani d 1 . .
    C C14 0.43898(9) 0.8793(2) 0.33291(13) 0.0328(4) Uani d 1 . .
    C C15 0.44114(9) 0.7728(2) 0.43030(14) 0.0329(4) Uani d 1 . .
    C C16 0.36477(10) 0.7180(3) 0.45437(16) 0.0380(4) Uani d 1 . .
    H H16A 0.3597(11) 0.589(3) 0.4451(17) 0.042(5) Uiso d 1 . .
    H H16B 0.3549(10) 0.749(3) 0.5306(18) 0.042(5) Uiso d 1 . .
    C C17 0.50295(11) 0.9472(2) 0.29216(15) 0.0376(4) Uani d 1 . .
    H H17 0.501179 1.019449 0.227362 0.045 Uiso calc 1 . .
    C C18 0.56760(10) 0.8997(3) 0.35413(15) 0.0383(4) Uani d 1 . .
    C C19 0.56998(10) 0.7958(3) 0.45294(15) 0.0375(4) Uani d 1 . .
    C C20 0.50818(9) 0.7297(3) 0.49407(14) 0.0383(4) Uani d 1 . .
    H H20 0.510681 0.660452 0.560287 0.046 Uiso calc 1 . .
    C C21 0.68600(11) 0.8550(3) 0.42183(18) 0.0505(5) Uani d 1 . .
    H H21A 0.721497 0.936643 0.461401 0.061 Uiso calc 1 . .
    H H21B 0.712730 0.762747 0.385922 0.061 Uiso calc 1 . .
loop_
    _atom_site_aniso_label
    _atom_site_aniso_U_11
    _atom_site_aniso_U_22
    _atom_site_aniso_U_33
    _atom_site_aniso_U_12
    _atom_site_aniso_U_13
    _atom_site_aniso_U_23
    Fe1 0.03119(17) 0.03412(19) 0.04630(19) -0.00120(12) -0.00313(12)
                                                                    -0.00276(12)
    O1 0.0580(9) 0.0560(10) 0.0440(8) -0.0040(7) -0.0100(7) 0.0183(7)
    O2 0.0456(8) 0.0617(10) 0.0561(8) -0.0160(7) 0.0098(7) 0.0019(7)
    O3 0.0370(7) 0.0660(10) 0.0471(7) -0.0043(7) -0.0020(6) -0.0002(7)
    C1 0.0372(9) 0.0347(10) 0.0469(10) -0.0016(8) -0.0042(8) -0.0072(8)
    C2 0.0402(10) 0.0516(13) 0.0448(10) -0.0053(9) -0.0041(8) -0.0021(9)
    C3 0.0531(12) 0.0653(15) 0.0481(11) -0.0121(11) 0.0094(9) -0.0053(11)
    C4 0.0381(10) 0.0572(14) 0.0697(14) 0.0000(10) 0.0095(9) -0.0140(11)
    C5 0.0393(10) 0.0375(11) 0.0661(13) 0.0047(9) -0.0011(9) -0.0072(10)
    C6 0.0684(15) 0.0585(15) 0.0598(14) 0.0014(13) 0.0119(12) -0.0167(12)
    C7 0.0614(14) 0.0594(15) 0.0588(13) 0.0046(12) -0.0165(11) -0.0176(12)
    C8 0.0587(14) 0.0595(16) 0.0836(18) -0.0218(12) -0.0043(12) -0.0177(14)
    C9 0.102(2) 0.0341(13) 0.0796(17) -0.0004(13) -0.0090(15) -0.0036(12)
    C10 0.0582(14) 0.0564(15) 0.0838(17) 0.0187(12) -0.0047(12) -0.0223(13)
    C11 0.0425(10) 0.0318(10) 0.0406(9) -0.0015(8) -0.0071(8) -0.0012(8)
    C12 0.0409(10) 0.0289(9) 0.0352(9) -0.0031(8) -0.0030(7) -0.0018(7)
    C13 0.0458(10) 0.0311(10) 0.0325(9) -0.0036(8) -0.0045(7) -0.0017(8)
    C14 0.0425(9) 0.0275(9) 0.0275(8) -0.0024(7) -0.0002(7) -0.0040(7)
    C15 0.0388(9) 0.0290(9) 0.0301(8) -0.0030(7) 0.0008(7) -0.0025(7)
    C16 0.0389(10) 0.0366(11) 0.0379(10) -0.0021(8) 0.0022(8) 0.0054(8)
    C17 0.0507(11) 0.0327(10) 0.0294(8) -0.0078(8) 0.0042(8) -0.0013(7)
    C18 0.0426(10) 0.0363(11) 0.0365(9) -0.0097(8) 0.0067(7) -0.0072(8)
    C19 0.0373(9) 0.0400(11) 0.0340(9) -0.0024(8) -0.0016(7) -0.0080(8)
    C20 0.0442(10) 0.0397(11) 0.0303(9) -0.0010(8) 0.0016(7) 0.0021(7)
    C21 0.0399(10) 0.0564(14) 0.0552(12) -0.0092(10) 0.0056(9) -0.0115(10)
_geom_special_details
;
 All esds (except the esd in the dihedral angle between two l.s. planes)
 are estimated using the full covariance matrix.  The cell esds are taken
 into account individually in the estimation of esds in distances, angles
 and torsion angles; correlations between esds in cell parameters are only
 used when they are defined by crystal symmetry.  An approximate (isotropic)
 treatment of cell esds is used for estimating esds involving l.s. planes.
;
loop_
    _geom_bond_atom_site_label_1
    _geom_bond_atom_site_label_2
    _geom_bond_site_symmetry_2
    _geom_bond_distance
    _geom_bond_publ_flag
    Fe1 C1 . 2.0435(19) ?
    Fe1 C2 . 2.0397(19) ?
    Fe1 C3 . 2.048(2) ?
    Fe1 C4 . 2.048(2) ?
    Fe1 C5 . 2.034(2) ?
    Fe1 C6 . 2.033(2) ?
    Fe1 C7 . 2.048(2) ?
    Fe1 C8 . 2.044(2) ?
    Fe1 C9 . 2.035(3) ?
    Fe1 C10 . 2.035(2) ?
    O1 C13 . 1.222(2) ?
    O2 C18 . 1.374(2) ?
    O2 C21 . 1.430(3) ?
    O3 C19 . 1.365(2) ?
    O3 C21 . 1.432(2) ?
    C1 C2 . 1.433(3) ?
    C1 C5 . 1.439(3) ?
    C1 C11 . 1.453(3) ?
    C2 H2 . 0.9300 ?
    C2 C3 . 1.420(3) ?
    C3 H3 . 0.9300 ?
    C3 C4 . 1.414(3) ?
    C4 H4 . 0.9300 ?
    C4 C5 . 1.409(3) ?
    C5 H5 . 0.9300 ?
    C6 H6 . 0.9300 ?
    C6 C7 . 1.404(3) ?
    C6 C10 . 1.401(4) ?
    C7 H7 . 0.9300 ?
    C7 C8 . 1.404(4) ?
    C8 H8 . 0.9300 ?
    C8 C9 . 1.408(4) ?
    C9 H9 . 0.9300 ?
    C9 C10 . 1.410(4) ?
    C10 H10 . 0.9300 ?
    C11 H11 . 0.9300 ?
    C11 C12 . 1.333(3) ?
    C12 C13 . 1.486(3) ?
    C12 C16 . 1.510(2) ?
    C13 C14 . 1.470(2) ?
    C14 C15 . 1.389(2) ?
    C14 C17 . 1.406(2) ?
    C15 C16 . 1.510(2) ?
    C15 C20 . 1.396(2) ?
    C16 H16A . 0.98(2) ?
    C16 H16B . 0.96(2) ?
    C17 H17 . 0.9300 ?
    C17 C18 . 1.359(3) ?
    C18 C19 . 1.392(3) ?
    C19 C20 . 1.368(3) ?
    C20 H20 . 0.9300 ?
    C21 H21A . 0.9700 ?
    C21 H21B . 0.9700 ?
loop_
    _geom_contact_atom_site_label_1
    _geom_contact_atom_site_label_2
    _geom_contact_distance
    _geom_contact_site_symmetry_1
    _geom_contact_site_symmetry_2
    _geom_contact_publ_flag
    H6 C21 2.256 1_555 1_555 ?
loop_
    _geom_angle_atom_site_label_1
    _geom_angle_atom_site_label_2
    _geom_angle_atom_site_label_3
    _geom_angle_site_symmetry_1
    _geom_angle_site_symmetry_3
    _geom_angle
    _geom_angle_publ_flag
    C1 Fe1 C3 . . 68.76(9) ?
    C1 Fe1 C4 . . 68.95(8) ?
    C1 Fe1 C7 . . 128.96(10) ?
    C1 Fe1 C8 . . 167.94(10) ?
    C2 Fe1 C1 . . 41.10(8) ?
    C2 Fe1 C3 . . 40.66(8) ?
    C2 Fe1 C4 . . 68.50(9) ?
    C2 Fe1 C7 . . 166.96(10) ?
    C2 Fe1 C8 . . 150.66(10) ?
    C3 Fe1 C4 . . 40.38(9) ?
    C3 Fe1 C7 . . 151.69(10) ?
    C4 Fe1 C7 . . 118.90(10) ?
    C5 Fe1 C1 . . 41.34(7) ?
    C5 Fe1 C2 . . 68.81(9) ?
    C5 Fe1 C3 . . 68.06(10) ?
    C5 Fe1 C4 . . 40.39(9) ?
    C5 Fe1 C7 . . 109.16(10) ?
    C5 Fe1 C8 . . 130.32(10) ?
    C5 Fe1 C9 . . 168.83(10) ?
    C5 Fe1 C10 . . 149.43(11) ?
    C6 Fe1 C1 . . 106.86(9) ?
    C6 Fe1 C2 . . 128.25(9) ?
    C6 Fe1 C3 . . 167.06(10) ?
    C6 Fe1 C4 . . 150.85(10) ?
    C6 Fe1 C5 . . 117.30(10) ?
    C6 Fe1 C7 . . 40.24(10) ?
    C6 Fe1 C8 . . 67.73(11) ?
    C6 Fe1 C9 . . 67.63(12) ?
    C6 Fe1 C10 . . 40.29(10) ?
    C8 Fe1 C3 . . 118.87(10) ?
    C8 Fe1 C4 . . 110.13(10) ?
    C8 Fe1 C7 . . 40.12(10) ?
    C9 Fe1 C1 . . 149.08(10) ?
    C9 Fe1 C2 . . 116.95(10) ?
    C9 Fe1 C3 . . 109.45(11) ?
    C9 Fe1 C4 . . 130.81(11) ?
    C9 Fe1 C7 . . 67.51(11) ?
    C9 Fe1 C8 . . 40.38(10) ?
    C10 Fe1 C1 . . 115.26(10) ?
    C10 Fe1 C2 . . 106.96(9) ?
    C10 Fe1 C3 . . 129.38(11) ?
    C10 Fe1 C4 . . 168.31(11) ?
    C10 Fe1 C7 . . 67.83(10) ?
    C10 Fe1 C8 . . 68.18(11) ?
    C10 Fe1 C9 . . 40.54(11) ?
    C18 O2 C21 . . 105.97(15) ?
    C19 O3 C21 . . 105.93(15) ?
    C2 C1 Fe1 . . 69.31(11) ?
    C2 C1 C5 . . 106.50(18) ?
    C2 C1 C11 . . 129.76(17) ?
    C5 C1 Fe1 . . 68.97(11) ?
    C5 C1 C11 . . 123.57(18) ?
    C11 C1 Fe1 . . 122.89(13) ?
    Fe1 C2 H2 . . 126.1 ?
    C1 C2 Fe1 . . 69.59(10) ?
    C1 C2 H2 . . 125.9 ?
    C3 C2 Fe1 . . 69.97(12) ?
    C3 C2 C1 . . 108.13(18) ?
    C3 C2 H2 . . 125.9 ?
    Fe1 C3 H3 . . 126.7 ?
    C2 C3 Fe1 . . 69.38(12) ?
    C2 C3 H3 . . 125.7 ?
    C4 C3 Fe1 . . 69.82(13) ?
    C4 C3 C2 . . 108.6(2) ?
    C4 C3 H3 . . 125.7 ?
    Fe1 C4 H4 . . 126.5 ?
    C3 C4 Fe1 . . 69.80(13) ?
    C3 C4 H4 . . 126.0 ?
    C5 C4 Fe1 . . 69.27(12) ?
    C5 C4 C3 . . 108.03(18) ?
    C5 C4 H4 . . 126.0 ?
    Fe1 C5 H5 . . 125.9 ?
    C1 C5 Fe1 . . 69.69(11) ?
    C1 C5 H5 . . 125.6 ?
    C4 C5 Fe1 . . 70.34(13) ?
    C4 C5 C1 . . 108.78(19) ?
    C4 C5 H5 . . 125.6 ?
    Fe1 C6 H6 . . 125.5 ?
    C7 C6 Fe1 . . 70.47(14) ?
    C7 C6 H6 . . 125.7 ?
    C10 C6 Fe1 . . 69.93(14) ?
    C10 C6 H6 . . 125.7 ?
    C10 C6 C7 . . 108.6(2) ?
    Fe1 C7 H7 . . 126.5 ?
    C6 C7 Fe1 . . 69.29(13) ?
    C6 C7 H7 . . 126.0 ?
    C8 C7 Fe1 . . 69.77(13) ?
    C8 C7 C6 . . 108.0(2) ?
    C8 C7 H7 . . 126.0 ?
    Fe1 C8 H8 . . 125.8 ?
    C7 C8 Fe1 . . 70.10(13) ?
    C7 C8 H8 . . 126.2 ?
    C7 C8 C9 . . 107.6(2) ?
    C9 C8 Fe1 . . 69.49(14) ?
    C9 C8 H8 . . 126.2 ?
    Fe1 C9 H9 . . 126.0 ?
    C8 C9 Fe1 . . 70.13(14) ?
    C8 C9 H9 . . 125.8 ?
    C8 C9 C10 . . 108.4(2) ?
    C10 C9 Fe1 . . 69.71(14) ?
    C10 C9 H9 . . 125.8 ?
    Fe1 C10 H10 . . 125.7 ?
    C6 C10 Fe1 . . 69.78(13) ?
    C6 C10 C9 . . 107.3(2) ?
    C6 C10 H10 . . 126.3 ?
    C9 C10 Fe1 . . 69.75(14) ?
    C9 C10 H10 . . 126.3 ?
    C1 C11 H11 . . 115.4 ?
    C12 C11 C1 . . 129.22(17) ?
    C12 C11 H11 . . 115.4 ?
    C11 C12 C13 . . 121.40(16) ?
    C11 C12 C16 . . 129.99(17) ?
    C13 C12 C16 . . 108.57(15) ?
    O1 C13 C12 . . 126.58(17) ?
    O1 C13 C14 . . 126.35(18) ?
    C14 C13 C12 . . 107.06(14) ?
    C15 C14 C13 . . 109.28(15) ?
    C15 C14 C17 . . 122.70(16) ?
    C17 C14 C13 . . 128.00(16) ?
    C14 C15 C16 . . 111.69(15) ?
    C14 C15 C20 . . 120.87(16) ?
    C20 C15 C16 . . 127.43(16) ?
    C12 C16 H16A . . 110.9(12) ?
    C12 C16 H16B . . 112.3(12) ?
    C15 C16 C12 . . 103.25(15) ?
    C15 C16 H16A . . 109.0(12) ?
    C15 C16 H16B . . 112.4(12) ?
    H16A C16 H16B . . 108.8(17) ?
    C14 C17 H17 . . 122.4 ?
    C18 C17 C14 . . 115.29(16) ?
    C18 C17 H17 . . 122.4 ?
    O2 C18 C19 . . 109.30(16) ?
    C17 C18 O2 . . 128.41(18) ?
    C17 C18 C19 . . 122.22(17) ?
    O3 C19 C18 . . 109.92(16) ?
    O3 C19 C20 . . 126.91(17) ?
    C20 C19 C18 . . 123.14(17) ?
    C15 C20 H20 . . 122.1 ?
    C19 C20 C15 . . 115.75(16) ?
    C19 C20 H20 . . 122.1 ?
    O2 C21 O3 . . 107.69(15) ?
    O2 C21 H21A . . 110.2 ?
    O2 C21 H21B . . 110.2 ?
    O3 C21 H21A . . 110.2 ?
    O3 C21 H21B . . 110.2 ?
    H21A C21 H21B . . 108.5 ?
loop_
    _geom_torsion_atom_site_label_1
    _geom_torsion_atom_site_label_2
    _geom_torsion_atom_site_label_3
    _geom_torsion_atom_site_label_4
    _geom_torsion_site_symmetry_1
    _geom_torsion_site_symmetry_2
    _geom_torsion_site_symmetry_3
    _geom_torsion_site_symmetry_4
    _geom_torsion
    _geom_torsion_publ_flag
    Fe1 C1 C2 C3 . . . . -59.58(15) ?
    Fe1 C1 C5 C4 . . . . 59.68(15) ?
    Fe1 C1 C11 C12 . . . . -97.1(2) ?
    Fe1 C2 C3 C4 . . . . -58.99(16) ?
    Fe1 C3 C4 C5 . . . . -58.90(15) ?
    Fe1 C4 C5 C1 . . . . -59.28(14) ?
    Fe1 C6 C7 C8 . . . . -59.22(17) ?
    Fe1 C6 C10 C9 . . . . 59.93(17) ?
    Fe1 C7 C8 C9 . . . . -59.62(17) ?
    Fe1 C8 C9 C10 . . . . -59.40(18) ?
    Fe1 C9 C10 C6 . . . . -59.95(16) ?
    O1 C13 C14 C15 . . . . 179.56(18) ?
    O1 C13 C14 C17 . . . . 1.4(3) ?
    O2 C18 C19 O3 . . . . 0.9(2) ?
    O2 C18 C19 C20 . . . . 178.81(18) ?
    O3 C19 C20 C15 . . . . 177.61(17) ?
    C1 C2 C3 Fe1 . . . . 59.34(14) ?
    C1 C2 C3 C4 . . . . 0.3(3) ?
    C1 C11 C12 C13 . . . . -177.50(18) ?
    C1 C11 C12 C16 . . . . 0.1(3) ?
    C2 C1 C5 Fe1 . . . . -59.43(14) ?
    C2 C1 C5 C4 . . . . 0.3(2) ?
    C2 C1 C11 C12 . . . . -7.6(3) ?
    C2 C3 C4 Fe1 . . . . 58.72(16) ?
    C2 C3 C4 C5 . . . . -0.2(3) ?
    C3 C4 C5 Fe1 . . . . 59.23(16) ?
    C3 C4 C5 C1 . . . . 0.0(2) ?
    C5 C1 C2 Fe1 . . . . 59.21(13) ?
    C5 C1 C2 C3 . . . . -0.4(2) ?
    C5 C1 C11 C12 . . . . 177.7(2) ?
    C6 C7 C8 Fe1 . . . . 58.92(17) ?
    C6 C7 C8 C9 . . . . -0.7(3) ?
    C7 C6 C10 Fe1 . . . . -60.08(17) ?
    C7 C6 C10 C9 . . . . -0.1(3) ?
    C7 C8 C9 Fe1 . . . . 60.01(17) ?
    C7 C8 C9 C10 . . . . 0.6(3) ?
    C8 C9 C10 Fe1 . . . . 59.66(18) ?
    C8 C9 C10 C6 . . . . -0.3(3) ?
    C10 C6 C7 Fe1 . . . . 59.74(17) ?
    C10 C6 C7 C8 . . . . 0.5(3) ?
    C11 C1 C2 Fe1 . . . . -116.2(2) ?
    C11 C1 C2 C3 . . . . -175.74(19) ?
    C11 C1 C5 Fe1 . . . . 116.30(18) ?
    C11 C1 C5 C4 . . . . 175.98(18) ?
    C11 C12 C13 O1 . . . . -3.7(3) ?
    C11 C12 C13 C14 . . . . 175.37(17) ?
    C11 C12 C16 C15 . . . . -174.19(19) ?
    C12 C13 C14 C15 . . . . 0.5(2) ?
    C12 C13 C14 C17 . . . . -177.68(17) ?
    C13 C12 C16 C15 . . . . 3.6(2) ?
    C13 C14 C15 C16 . . . . 1.9(2) ?
    C13 C14 C15 C20 . . . . -177.39(16) ?
    C13 C14 C17 C18 . . . . 178.63(17) ?
    C14 C15 C16 C12 . . . . -3.5(2) ?
    C14 C15 C20 C19 . . . . -1.2(3) ?
    C14 C17 C18 O2 . . . . -178.51(18) ?
    C14 C17 C18 C19 . . . . -1.9(3) ?
    C15 C14 C17 C18 . . . . 0.7(3) ?
    C16 C12 C13 O1 . . . . 178.25(19) ?
    C16 C12 C13 C14 . . . . -2.7(2) ?
    C16 C15 C20 C19 . . . . 179.56(18) ?
    C17 C14 C15 C16 . . . . -179.78(16) ?
    C17 C14 C15 C20 . . . . 0.9(3) ?
    C17 C18 C19 O3 . . . . -176.33(17) ?
    C17 C18 C19 C20 . . . . 1.6(3) ?
    C18 O2 C21 O3 . . . . -10.4(2) ?
    C18 C19 C20 C15 . . . . 0.0(3) ?
    C19 O3 C21 O2 . . . . 10.9(2) ?
    C20 C15 C16 C12 . . . . 175.81(18) ?
    C21 O2 C18 C17 . . . . -177.1(2) ?
    C21 O2 C18 C19 . . . . 6.0(2) ?
    C21 O3 C19 C18 . . . . -7.3(2) ?
    C21 O3 C19 C20 . . . . 174.85(19) ?
_shelx_space_group_comment
;
The symmetry employed for this shelxl refinement is uniquely defined
by the following loop, which should always be used as a source of
symmetry information in preference to the above space-group names.
They are only intended as comments.
;
_shelx_estimated_absorpt_T_min     0.203
_shelx_estimated_absorpt_T_max     0.818
_shelx_hkl_file
;
   0   0   1   -0.35    0.45
   0   0  -1    0.46    0.38
   0   0  -1   -0.15    0.39
   0   0   1   -0.40    0.35
   0   0   1    0.97    0.37
   0   0  -1    0.48    0.48
   0   0  -1    0.08    0.36
   0   0   1    0.15    0.39
   0   0  -1    0.11    0.27
   0   0  -1    0.23    0.34
   0   0  -1   -0.09    0.46
   0   0   1   -0.06    0.33
   0   0   1    0.08    0.43
   0   0  -1   -0.08    0.39
   0   0  -2   13.70    1.43
   0   0   2   14.87    1.72
   0   0  -2   14.32    1.68
   0   0   2   13.15    1.48
   0   0  -2   13.72    1.60
   0   0   2   12.47    1.39
   0   0  -2    9.94    1.46
   0   0   2   10.35    1.50
   0   0  -2   18.40    1.73
   0   0  -2    9.65    1.59
   0   0  -2   13.60    1.38
   0   0  -2   14.67    1.37
   0   0   2   12.40    1.61
   0   0   2   14.22    1.48
   0   0  -3    0.19    0.95
   0   0  -3   -1.21    1.31
   0   0   3   -0.27    1.37
   0   0   3   -0.41    1.00
   0   0  -3    1.88    1.30
   0   0  -3   -0.25    1.33
   0   0  -3    0.24    1.17
   0   0   3   -0.19    0.93
   0   0   3    0.24    1.16
   0   0  -3   -0.26    1.33
   0   0  -3    0.33    0.85
   0   0  -3   -0.17    0.98
   0   0   3    0.40    1.01
   0   0   3    0.25    1.25
   0   0  -4  388.58   24.57
   0   0   4  407.05   25.17
   0   0  -4  376.31   24.85
   0   0  -4  399.27   24.93
   0   0  -4  384.23   24.91
   0   0   4  384.38   24.86
   0   0  -4  425.95   25.06
   0   0   4  401.82   24.60
   0   0  -4  384.54   25.03
   0   0  -4  404.87   24.46
   0   0   4  375.02   24.61
   0   0   4  396.84   24.99
   0   0  -5    0.68    1.57
   0   0   5   -0.49    2.06
   0   0  -5   -0.44    1.94
   0   0  -5   -0.43    1.74
   0   0  -5    1.36    1.96
   0   0  -5   -1.35    1.81
   0   0   5   -0.86    1.97
   0   0  -5   -0.47    1.84
   0   0   5   -0.44    2.02
   0   0   5    0.71    1.67
   0   0  -6  825.21   54.12
   0   0  -6  914.44   54.78
   0   0   6  912.22   55.16
   0   0  -6  863.00   54.72
   0   0   6  881.42   54.74
   0   0  -6  857.00   54.75
   0   0  -6  927.38   54.98
   0   0  -6  875.19   54.95
   0   0   6  890.15   54.76
   0   0   6  876.73   54.23
   0   0  -7    0.67    2.42
   0   0   7   -0.75    2.63
   0   0  -7   -0.99    1.29
   0   0  -7   -2.10    2.85
   0   0  -7   -0.69    2.55
   0   0   7   -3.97    2.78
   0   0   7    0.67    1.25
   0   0  -7    0.66    2.40
   0   0   7    2.00    2.46
   0   0   7    0.53    2.02
   0   0  -8   99.26    8.69
   0   0   8   74.67    8.39
   0   0  -8   94.90    8.50
   0   0  -8   82.59    8.15
   0   0   8   91.82    8.31
   0   0  -8   84.22    6.02
   0   0  -8   88.40    6.07
   0   0   8   85.22    6.08
   0   0   8   77.32    5.88
   0   0   8  100.10    8.52
   0   0   9    1.01    3.30
   0   0  -9   -1.79    3.59
   0   0  -9    7.47    3.87
   0   0   9    0.86    3.00
   0   0  -9    0.65    1.59
   0   0   9   -1.79    1.67
   0   0   9    3.60    1.65
   0   0  -9    0.67    1.76
   0   0   9    1.74    3.55
   0   0  10    6.27    2.07
   0   0 -10   -3.77    3.61
   0   0 -10    0.46    1.71
   0   0  10   -8.00    3.80
   0   0 -10    1.71    1.85
   0   0  10    1.67    1.65
   0   0  10   -1.09    4.05
   0   0  11    0.48    1.99
   0   0 -11   -0.45    1.79
   0   0 -11    2.23    2.05
   0   0  12   95.15    6.77
   0   0 -12   93.24    6.64
   0   0  13    0.36    1.57
   0   0  13   -0.15    1.34
   0   0 -13    0.49    1.48
   0   0  14   80.04    5.47
   0   0 -14   87.30    5.57
   0   1   0   -0.08    0.45
   0   1   0   -0.13    0.39
   0   1   0   -0.09    0.52
   0   1   0   -0.09    0.56
   0   1   0    0.22    0.68
   0   1   0   -0.09    0.33
   0   1   0   -0.11    0.63
   0   1   1  402.63   23.80
   0   1  -1  422.92   23.72
   0   1   1  400.57   24.05
   0   1  -1  398.42   23.93
   0  -1  -1  385.18   23.50
   0   1  -1  377.35   23.87
   0  -1  -1  387.19   23.95
   0   1   1  369.65   23.76
   0   1  -1  381.65   24.03
   0  -1  -1  410.86   23.56
   0   1   1  395.66   23.96
   0  -1  -1  406.53   23.96
   0  -1  -1  377.73   23.70
   0   1   1  395.78   23.91
   0   1  -1  385.41   23.69
   0  -1   1  382.54   23.70
   0  -1  -1  385.49   23.70
   0   1   1  369.04   23.68
   0   1  -1  378.36   23.69
   0   1  -1  387.38   23.99
   0   1  -1  405.01   23.90
   0  -1  -1  424.78   23.80
   0  -1  -1  402.06   23.90
   0  -1   1  411.19   23.83
   0  -1  -1  388.96   23.68
   0   1  -2 3776.09  220.15
   0   1   2 3936.57  219.87
   0   1   2 3716.10  220.40
   0  -1  -2 3717.41  220.36
   0   1  -2 3800.68  219.79
   0   1  -2 3652.72  219.90
   0   1   2 3695.42  220.26
   0  -1   2 3736.30  220.45
   0   1  -2 3408.40  220.29
   0  -1  -2 3762.29  220.47
   0  -1  -2 3763.56  220.44
   0   1   2 3425.36  220.32
   0   1   2 3749.38  219.64
   0  -1   2 3601.09  220.00
   0  -1  -2 3613.57  220.22
   0   1   2 3542.06  220.16
   0   1  -2 3569.11  220.17
   0  -1  -2 3603.24  220.21
   0   1  -2 3596.79  220.19
   0  -1   2 3700.47  220.20
   0   1   2 3788.66  220.36
   0   1  -2 3750.41  220.38
   0  -1  -2 3812.86  220.33
   0   1  -2 3612.79  220.27
   0  -1  -2 3645.76  220.18
   0  -1  -2 3639.14  220.38
   0  -1   2 3688.08  220.26
   0  -1  -2 3735.20  220.11
   0   1   2 3747.46  220.30
   0   1   2 3622.11  219.68
   0   1   2 3624.66  219.89
   0   1   3  467.53   28.36
   0   1  -3  463.57   27.84
   0   1  -3  455.49   27.89
   0  -1  -3  458.66   28.37
   0  -1  -3  458.08   28.57
   0  -1   3  471.28   28.61
   0   1   3  448.53   28.34
   0   1  -3  468.88   28.16
   0   1  -3  485.59   28.25
   0  -1  -3  482.48   28.54
   0   1   3  451.84   28.22
   0  -1  -3  444.35   28.29
   0   1  -3  450.72   28.28
   0   1  -3  443.92   28.26
   0   1   3  450.40   28.34
   0  -1  -3  454.40   28.31
   0  -1   3  441.83   28.24
   0   1  -3  463.65   27.80
   0  -1  -3  451.91   28.22
   0   1  -3  457.59   28.29
   0   1  -3  446.50   28.29
   0  -1  -3  439.72   28.23
   0  -1  -3  450.86   28.50
   0   1   3  460.77   27.86
   0   1   3  447.20   28.37
   0  -1   3  456.06   28.38
   0  -1  -3  470.00   28.22
   0  -1   3  447.64   28.33
   0  -1  -4  492.19   30.29
   0  -1   4  495.44   30.59
   0  -1  -4  485.57   30.49
   0   1   4  476.81   30.31
   0   1  -4  469.01   30.00
   0   1  -4  496.37   30.13
   0  -1  -4  484.19   30.43
   0  -1  -4  492.28   30.32
   0  -1  -4  484.83   30.30
   0  -1   4  492.82   30.27
   0   1   4  449.94   30.12
   0   1  -4  456.87   30.19
   0   1  -4  479.19   30.23
   0   1   4  495.04   30.22
   0  -1  -4  492.57   30.13
   0   1  -4  465.81   30.10
   0   1  -4  469.82   30.15
   0  -1  -4  463.41   30.45
   0  -1   4  489.70   30.38
   0  -1   4  491.68   30.34
   0   1   4  499.31   30.33
   0   1   4  489.17   29.68
   0  -1  -4  504.37   30.20
   0  -1  -5  395.84   24.52
   0  -1   5  375.73   24.83
   0   1  -5  372.60   24.19
   0  -1  -5  342.21   24.54
   0   1   5  386.23   24.65
   0   1  -5  390.44   24.35
   0  -1  -5  386.80   24.73
   0   1  -5  404.05   24.61
   0   1  -5  367.19   24.47
   0   1   5  360.17   24.34
   0  -1  -5  395.44   24.62
   0  -1  -5  381.65   24.57
   0   1   5  356.13   24.30
   0  -1   5  382.53   24.49
   0   1  -5  375.18   24.38
   0  -1  -5  377.89   24.80
   0  -1  -5  390.58   24.27
   0  -1   5  380.22   24.55
   0  -1   5  393.21   24.57
   0   1   5  373.15   24.47
   0  -1  -6    4.70    2.26
   0  -1  -6    1.21    2.44
   0   1  -6    4.54    2.30
   0  -1  -6    0.61    2.37
   0  -1   6   -1.32    2.49
   0   1   6    0.59    2.22
   0  -1  -6    3.40    1.98
   0  -1   6    2.72    2.23
   0   1  -6    5.05    2.12
   0   1   6    1.61    2.06
   0   1  -6    1.13    2.02
   0   1   6    3.53    1.97
   0  -1  -6    6.90    2.25
   0   1  -6    3.06    2.21
   0  -1  -6    0.64    2.28
   0   1   6    2.74    2.24
   0  -1   6    1.08    2.27
   0  -1   6    6.81    2.59
   0   1  -7  215.45   14.51
   0   1   7  250.43   14.69
   0  -1  -7  250.00   16.57
   0  -1   7  246.59   16.28
   0  -1  -7  234.51   16.98
   0  -1   7  225.02   17.04
   0  -1  -7  215.94   16.72
   0   1  -7  227.49   14.57
   0   1   7  233.79   16.80
   0   1   7  249.45   16.75
   0   1  -7  235.12   16.74
   0   1  -7  236.38   14.58
   0  -1  -7  225.60   16.70
   0   1   7  234.69   16.39
   0  -1   7  244.22   16.76
   0   1  -7  216.96   16.50
   0  -1  -7  219.54   14.53
   0  -1  -7  215.82   16.47
   0   1   7  250.10   14.58
   0  -1  -7  225.83   14.61
   0   1  -7  227.24   16.34
   0   1   7  233.03   14.55
   0  -1  -7  217.75   16.90
   0   1   7  242.24   16.71
   0  -1   7  238.06   16.54
   0  -1  -8    5.68    2.88
   0   1  -8    3.78    1.53
   0   1   8    9.94    3.93
   0  -1  -8    6.05    3.16
   0   1  -8    7.93    1.68
   0  -1   8    7.51    3.29
   0  -1  -8    8.64    3.50
   0   1   8    2.54    3.04
   0  -1  -8    7.47    1.67
   0  -1  -8    5.59    3.08
   0   1  -8    8.21    1.66
   0  -1   8    6.93    2.92
   0   1  -8   -0.80    2.75
   0   1   8    6.89    3.01
   0  -1  -8    3.28    2.76
   0   1  -8    9.82    3.42
   0   1   8    7.32    1.63
   0  -1  -8    7.60    1.78
   0   1   8    6.21    1.55
   0  -1   8    6.46    2.92
   0  -1  -9   96.57    9.64
   0   1   9   92.47    9.48
   0   1  -9   98.11    6.86
   0   1   9   88.97    9.42
   0  -1  -9   91.70    9.60
   0  -1   9   96.17   10.03
   0   1  -9   96.36    9.35
   0   1  -9   91.24    6.75
   0  -1   9   98.50    9.28
   0  -1  -9  104.23    6.83
   0  -1  -9  103.30    9.66
   0  -1  -9   97.89    9.16
   0   1  -9   90.18    9.13
   0   1   9  102.57    9.37
   0  -1   9   96.50    6.95
   0   1   9  107.79    6.91
   0  -1  -9   92.41    6.86
   0   1   9   93.12    6.73
   0   1  -9   93.18    6.76
   0   1 -10    0.73    1.81
   0   1 -10    1.80    1.83
   0  -1 -10    1.78    1.70
   0   1  10    1.09    1.71
   0  -1 -10    1.27    2.01
   0   1 -10    0.66    1.67
   0   1  10    0.94    2.03
   0  -1  10    0.74    1.96
   0   1 -11   28.14    3.03
   0  -1 -11   28.31    2.94
   0   1  11   24.18    2.84
   0  -1 -11   27.94    3.20
   0   1 -11   21.92    2.74
   0   1  11   31.79    3.24
   0  -1  11   26.41    3.04
   0  -1 -12   43.49    3.66
   0  -1  12   38.27    3.53
   0   1  12   36.49    3.55
   0  -1 -12   39.06    3.38
   0   1 -12   37.00    3.37
   0   1  12   33.75    3.34
   0  -1  13   56.40    4.65
   0  -1 -13   71.61    4.85
   0   1  13   61.24    4.50
   0   1 -13   67.06    4.65
   0   1  13   64.37    4.55
   0  -1  13   60.31    4.50
   0  -1 -13   63.65    4.59
   0   2   0   69.24    4.58
   0   2   0   70.40    5.29
   0   2   0   63.49    4.37
   0   2   0   67.56    4.74
   0   2   0   55.69    4.52
   0   2   0   60.55    4.77
   0   2   0   63.09    4.78
   0   2   1 4842.50  271.93
   0   2  -1 4620.24  272.09
   0  -2  -1 4545.10  272.17
   0  -2  -1 4726.05  272.14
   0   2  -1 3264.10  272.26
   0   2   1 4562.23  272.38
   0   2   1 4612.76  272.05
   0   2   1 4538.03  272.13
   0   2  -1 4641.51  272.17
   0  -2  -1 4680.50  272.04
   0   2  -1 4582.44  272.25
   0  -2  -1 4856.95  272.11
   0   2  -1 4530.16  272.02
   0   2   1 4592.08  272.39
   0   2   1 4520.37  272.14
   0   2  -1 4544.42  272.28
   0  -2  -2 4063.41  240.24
   0   2  -2 4043.23  240.19
   0   2   2 4094.12  240.43
   0   2   2 4129.05  239.91
   0  -2  -2 4003.68  240.29
   0   2   2 3853.71  239.79
   0   2  -2 3933.41  240.16
   0  -2  -2 4050.94  240.27
   0   2   2 3877.73  240.23
   0   2   2 4097.44  240.18
   0  -2  -2 3949.76  240.11
   0   2  -2 4021.35  240.12
   0   2  -2 4215.76  240.36
   0  -2   2 3981.83  239.89
   0  -2  -3   51.78    4.22
   0   2   3   43.51    4.17
   0   2  -3   40.64    3.85
   0  -2  -3   39.45    4.16
   0  -2   3   39.45    4.12
   0   2   3   43.27    3.62
   0   2   3   45.73    3.86
   0  -2  -3   39.34    4.14
   0   2   3   51.29    4.29
   0   2   3   35.75    3.83
   0   2  -3   38.86    3.51
   0   2  -3   49.53    4.21
   0  -2  -3   46.52    4.10
   0   2  -3   47.56    4.01
   0  -2  -3   43.01    4.09
   0  -2   3   46.20    4.15
   0  -2  -4  504.38   32.30
   0   2   4  553.99   32.11
   0  -2  -4  507.48   32.50
   0  -2   4  476.25   32.33
   0  -2  -4  496.86   32.37
   0   2   4  528.37   32.37
   0   2  -4  520.63   31.85
   0   2   4  487.97   32.25
   0   2   4  488.06   31.73
   0   2  -4  501.77   31.80
   0  -2  -4  512.60   32.38
   0   2  -4  502.27   32.01
   0  -2  -4  527.88   32.25
   0   2  -4  507.93   32.23
   0  -2   4  551.93   32.47
   0  -2  -5   23.38    3.53
   0  -2  -5   21.01    3.47
   0   2   5   27.48    3.48
   0  -2   5   22.35    3.50
   0   2   5   21.76    3.57
   0  -2  -5   22.81    3.62
   0   2  -5   26.07    3.32
   0   2   5   22.48    3.03
   0   2   5   26.98    3.60
   0   2  -5   30.86    3.26
   0  -2  -5   20.47    3.29
   0  -2  -5   13.02    3.09
   0   2  -5   27.81    3.42
   0   2  -5   22.28    3.37
   0  -2   5   20.99    3.53
   0  -2  -6    9.45    2.90
   0  -2  -6    3.45    2.45
   0   2   6    6.90    2.60
   0  -2   6   12.96    3.19
   0  -2  -6    5.61    2.86
   0   2   6    4.56    2.27
   0   2   6   12.31    3.06
   0   2   6    9.22    2.32
   0   2  -6    9.80    2.27
   0   2  -6   11.01    2.57
   0  -2  -6    4.16    2.65
   0  -2  -6    4.54    2.50
   0   2  -6    5.79    2.58
   0   2  -6   10.42    2.74
   0  -2   6    4.48    2.45
   0  -2  -7  150.74   11.57
   0   2   7  146.64    9.46
   0   2  -7  138.54    9.28
   0  -2  -7  144.51   11.93
   0  -2   7  158.13   11.46
   0   2   7  158.04   11.87
   0   2  -7  144.54    9.36
   0  -2  -7   96.63   11.02
   0  -2   7  157.83   12.15
   0   2  -7  126.17   11.00
   0   2   7  152.27   11.59
   0   2  -7  165.19   11.52
   0  -2  -7  144.81    9.42
   0  -2  -7  135.19   11.69
   0   2   7  132.16    9.20
   0   2  -7  150.56   11.31
   0  -2   7  162.07   11.88
   0  -2  -8   81.61    7.88
   0   2   8   73.80    5.51
   0   2  -8   68.24    5.33
   0   2  -8   74.76    5.49
   0  -2   8   89.52    8.94
   0   2  -8   63.32    5.30
   0  -2  -8   72.27    8.15
   0  -2  -8  100.63    9.07
   0   2   8   78.78    8.02
   0  -2   8   75.36    7.54
   0  -2  -8   80.14    5.59
   0   2   8   76.28    5.36
   0  -2  -8   58.56    7.54
   0  -2   8   65.48    7.57
   0   2  -9   17.70    2.42
   0  -2  -9   19.32    4.34
   0   2   9   17.25    2.42
   0  -2  -9    9.52    4.02
   0   2   9   15.71    4.35
   0  -2   9   13.49    2.41
   0  -2   9   11.31    3.73
   0   2   9   19.38    2.39
   0  -2  -9   15.07    2.46
   0  -2  -9   15.24    4.54
   0  -2   9    8.96    4.17
   0   2  -9   15.10    2.28
   0   2  -9   16.19    2.50
   0   2 -10    0.92    1.86
   0   2  10    5.23    2.09
   0   2  10   -0.45    1.76
   0  -2 -10    1.81    2.10
   0   2 -10    3.17    1.74
   0  -2  10    0.75    2.07
   0   2  11    2.79    1.76
   0   2 -11    9.16    1.98
   0   2  11    3.71    1.91
   0  -2 -11    4.22    2.16
   0   2 -11    3.65    1.72
   0  -2  11    3.74    2.15
   0   2 -12  125.64    8.80
   0  -2 -12  132.93    9.03
   0  -2  12  132.69    8.92
   0   2  12  136.32    8.89
   0   2 -12  138.84    8.84
   0   2 -13    2.84    1.55
   0  -2  13    3.63    1.46
   0   2  13    4.27    1.51
   0  -2 -13    2.77    1.62
   0   2 -13    7.99    1.53
   0   3   0    2.34    1.28
   0   3   0   -0.34    1.51
   0   3   0   -0.85    1.31
   0   3   0   -0.35    1.40
   0   3   0    0.37    1.62
   0   3   0   -0.99    1.84
   0   3  -1  803.94   50.48
   0  -3  -1  838.49   50.66
   0   3   1  883.68   50.32
   0  -3  -1  793.65   50.55
   0   3   1  850.16   51.25
   0   3  -1  715.50   51.21
   0   3  -1  885.20   50.84
   0   3  -1  853.07   50.73
   0   3   1  835.94   50.71
   0   3   1  798.35   50.90
   0   3   1  842.02   50.77
   0   3  -1  779.68   50.78
   0   3  -2  363.35   24.74
   0  -3  -2  403.16   25.04
   0   3   2  410.65   25.27
   0  -3  -2  373.13   24.83
   0   3  -2  392.66   25.52
   0   3   2  385.66   24.71
   0   3  -2  395.66   24.88
   0   3  -2  381.48   24.95
   0  -3  -2  395.69   24.84
   0   3  -2  391.32   24.98
   0   3   2  401.02   25.22
   0   3   3  940.40   56.21
   0   3  -3  904.93   55.78
   0  -3  -3  936.64   55.94
   0  -3   3  791.25   55.56
   0  -3  -3  937.26   56.17
   0   3  -3  844.49   55.71
   0   3   3 1004.80   56.27
   0  -3  -3  853.41   55.84
   0   3   3  911.68   55.79
   0  -3  -3  939.41   55.98
   0   3  -3  951.59   55.84
   0   3  -3  888.23   55.97
   0  -3   3  911.43   55.86
   0   3   4 2150.18  128.78
   0  -3  -4 2199.00  128.62
   0   3  -4 2058.68  128.03
   0  -3   4 1904.55  128.32
   0  -3  -4 2047.37  128.69
   0  -3  -4 1991.98  128.49
   0   3   4 2238.51  128.72
   0   3   4 2157.64  128.52
   0  -3  -4 2099.71  128.48
   0   3  -4 2207.75  128.62
   0   3  -4 2214.59  128.32
   0  -3   4 2197.82  128.58
   0  -3  -5  823.50   52.03
   0  -3  -5  771.96   52.13
   0  -3   5  711.54   51.68
   0  -3  -5  807.60   52.06
   0   3   5  907.13   52.29
   0   3   5  849.65   52.03
   0  -3  -5  854.73   51.93
   0   3  -5  881.71   51.75
   0   3  -5  853.86   51.98
   0  -3   5  810.81   51.98
   0  -3  -6   38.95    5.29
   0   3   6   31.86    3.04
   0   3  -6   32.97    2.84
   0  -3  -6   31.16    4.86
   0   3   6   34.47    2.87
   0   3   6   36.11    5.04
   0  -3   6   26.27    4.67
   0  -3  -6   30.84    5.00
   0   3  -6   30.25    2.84
   0   3   6   31.25    4.70
   0  -3  -6   25.96    4.45
   0   3   6   38.31    2.89
   0   3  -6   30.70    4.93
   0   3  -6   36.15    4.62
   0  -3   6   35.31    4.97
   0   3   7  260.60   15.91
   0  -3  -7  276.24   18.70
   0   3  -7  237.29   15.59
   0   3   7  251.43   15.67
   0  -3   7  225.44   17.87
   0   3   7  261.73   18.63
   0  -3  -7  253.35   18.69
   0   3  -7  234.18   15.67
   0  -3   7  225.64   18.26
   0  -3  -7  242.49   18.79
   0   3   7  237.25   18.23
   0  -3  -7  238.23   15.77
   0   3   7  266.17   15.67
   0   3  -7  288.80   18.34
   0  -3  -7  244.59   17.97
   0  -3   7  254.32   18.37
   0   3   8    8.73    2.26
   0  -3  -8   10.06    3.98
   0   3  -8    7.62    1.77
   0   3   8    7.60    1.85
   0  -3  -8    3.11    3.41
   0   3   8   11.77    4.21
   0  -3   8    7.67    3.61
   0   3   8   10.05    1.95
   0  -3  -8    4.95    1.94
   0  -3   8   16.33    4.16
   0  -3  -8    2.19    3.52
   0   3  -8    7.42    1.96
   0  -3   8    1.04    3.58
   0   3   9   12.76    2.28
   0   3  -9   15.64    2.60
   0  -3  -9   16.87    2.64
   0   3   9   21.16    2.58
   0   3   9   13.50    2.53
   0   3  -9   14.42    2.27
   0   3 -10   18.35    2.55
   0  -3  10   13.88    2.41
   0  -3 -10   16.70    2.64
   0  -3 -10   20.91    2.78
   0   3  10   14.78    2.47
   0   3  10   17.68    2.69
   0   3 -10   22.52    2.73
   0   3 -11   67.99    4.97
   0  -3 -11   66.12    5.08
   0  -3  11   60.31    4.92
   0  -3 -11   59.70    4.99
   0   3 -11   69.30    5.05
   0   3  11   66.42    5.02
   0   3  11   58.65    4.99
   0   3 -11   60.81    4.92
   0  -3  12   12.37    1.90
   0   3 -12   16.22    2.12
   0   3  12   15.04    2.12
   0  -3 -12    9.80    1.99
   0   3 -12   14.59    2.01
   0  -3  13    1.32    1.06
   0  -3 -13    1.73    1.22
   0   3  13    1.22    1.18
   0   3 -13    1.15    1.14
   0   3  13    1.56    1.03
   0   4   0 1609.02   89.87
   0   4   0 1446.59   89.53
   0   4   0 1400.06   89.67
   0   4   0 1420.73   90.36
   0   4  -1   10.60    2.44
   0   4  -1    7.31    2.35
   0   4  -1   12.37    2.64
   0   4   1   13.89    3.05
   0   4  -1   14.96    2.92
   0   4   1   11.88    2.75
   0   4  -1    7.15    3.04
   0   4   1   10.94    3.03
   0   4  -2   68.16    6.07
   0  -4  -2   68.78    6.29
   0   4   2   74.09    6.89
   0   4  -2   63.16    6.92
   0   4  -2   68.67    6.29
   0  -4  -2   65.32    6.32
   0   4  -2   80.79    6.66
   0   4  -2   61.32    6.26
   0   4   2   58.82    6.33
   0   4   3  280.74   20.47
   0   4  -3  293.67   20.18
   0  -4  -3  288.89   20.15
   0   4   3  342.58   21.13
   0   4  -3  268.75   19.89
   0  -4  -3  281.75   20.27
   0   4   3  293.71   18.21
   0  -4  -3  327.34   20.52
   0   4  -3  303.51   20.21
   0   4  -3  282.27   20.08
   0   4   3  296.85   18.35
   0  -4  -4  346.69   23.42
   0   4  -4  330.49   23.09
   0   4   4  349.94   23.25
   0  -4  -4  324.84   23.42
   0   4   4  336.87   21.16
   0   4   4  366.40   24.04
   0   4  -4  342.85   21.26
   0   4  -4  332.06   21.12
   0  -4  -4  331.34   23.52
   0   4   4  352.15   21.16
   0   4  -4  347.99   21.24
   0  -4  -4  335.57   23.34
   0   4  -4  336.45   23.13
   0   4  -4  361.08   23.60
   0   4   4  352.86   21.33
   0   4   5  200.70   12.94
   0  -4  -5  202.32   15.18
   0   4   5  202.50   15.18
   0   4   5  258.66   16.49
   0  -4   5  208.84   15.21
   0   4   5  204.10   12.86
   0  -4  -5  201.70   15.39
   0  -4  -5  165.01   15.10
   0   4  -5  198.98   12.82
   0   4   5  191.68   12.77
   0   4  -5  193.58   12.88
   0  -4  -5  210.14   15.33
   0   4  -5  220.52   15.27
   0   4  -5  207.19   15.34
   0  -4   5  221.02   15.49
   0   4   5  207.84   13.02
   0  -4  -6    3.50    3.05
   0   4   6    1.32    1.38
   0   4   6   -1.41    1.65
   0   4   6    2.90    3.22
   0  -4   6    0.84    3.38
   0  -4  -6    1.86    3.24
   0   4   6    0.81    1.51
   0  -4  -6   -2.88    3.62
   0   4  -6   -0.20    1.38
   0  -4  -6    0.98    3.42
   0   4  -6    2.12    1.48
   0  -4  -6   -2.56    2.97
   0   4  -6    6.33    3.03
   0   4   6    2.63    1.60
   0   4  -6   -0.86    3.01
   0  -4  -6    4.24    3.67
   0  -4   6    1.74    2.91
   0  -4  -7   79.58    9.14
   0   4   7  104.48    7.10
   0   4   7  115.36   10.34
   0  -4   7  104.03    9.67
   0  -4  -7   76.36    9.10
   0   4   7   95.56    6.88
   0  -4  -7   85.00    9.51
   0  -4  -7   91.14   10.01
   0   4  -7   97.74    6.90
   0   4   7   91.88    6.74
   0   4  -7   93.47    6.85
   0  -4  -7   96.79    6.96
   0   4  -7  122.82   10.05
   0   4  -7  108.58    9.80
   0  -4  -7   84.28    9.17
   0   4   7  102.57    6.86
   0  -4   7  103.96    9.80
   0   4   8   93.48    6.81
   0   4  -8   90.04    6.80
   0  -4  -8   83.18    6.72
   0   4   8  100.02    6.81
   0   4   8   99.87    7.03
   0   4  -8   95.66    6.65
   0   4   9   17.06    2.66
   0   4  -9   18.96    2.79
   0   4   9   19.53    2.72
   0  -4  -9   23.50    2.84
   0   4  -9   19.46    2.51
   0   4   9   13.48    2.58
   0   4   9   14.73    2.46
   0   4 -10   10.55    2.28
   0   4  10    6.22    1.95
   0  -4 -10   13.45    2.28
   0   4  10    7.38    2.07
   0   4  10   10.11    2.27
   0   4 -10   10.40    2.22
   0  -4 -11    6.08    1.91
   0   4  11    8.69    1.90
   0   4 -11    3.89    1.72
   0   4  11    6.31    1.99
   0  -4 -11    7.24    1.97
   0   4 -11    4.96    1.79
   0   4 -12   35.26    2.99
   0   4  12   34.36    3.02
   0  -4 -12   37.85    3.07
   0  -4 -12   37.17    3.12
   0   4  12   34.18    3.06
   0   4 -12   40.83    3.06
   0   5   0   -0.19    1.38
   0   5   0   -3.62    3.64
   0   5   0   -0.73    2.58
   0   5   0    1.46    2.74
   0   5   0   -1.79    1.59
   0   5   0    0.52    1.25
   0   5  -1   76.17    5.52
   0   5   1   74.25    5.55
   0   5   1   71.43    7.33
   0   5  -1   67.25    7.35
   0   5  -1   65.71    7.81
   0   5   1   92.81    8.70
   0   5  -1   74.81    5.53
   0   5   1   81.98    5.44
   0   5  -1   89.12    7.82
   0   5   1   73.39    5.48
   0   5  -2  223.83   17.76
   0   5   2  246.93   15.73
   0   5   2  308.29   19.53
   0   5  -2  251.24   15.71
   0   5   2  247.90   15.60
   0   5  -2  251.51   15.59
   0   5  -2  259.77   17.88
   0   5  -2  271.97   18.25
   0   5   2  226.02   15.63
   0   5   3  621.14   38.01
   0   5  -3  624.25   40.55
   0   5   3  669.86   41.68
   0   5  -3  607.58   37.98
   0   5   3  644.66   37.92
   0   5  -3  617.21   37.91
   0   5  -3  635.74   40.52
   0   5  -3  686.13   40.83
   0  -5  -3  641.80   40.71
   0   5   3  581.17   37.97
   0   5   4   13.90    2.16
   0   5  -4   18.34    4.35
   0   5   4   13.00    4.56
   0   5  -4   11.60    2.21
   0   5   4    9.42    1.89
   0   5  -4   17.12    2.19
   0   5  -4   12.86    4.12
   0  -5  -4   12.58    4.17
   0   5  -4   13.02    3.73
   0   5   4   13.58    2.50
   0   5   5   20.83    2.59
   0  -5  -5   15.80    5.12
   0   5   5   21.86    5.53
   0   5  -5   19.62    2.65
   0   5  -5   17.68    2.30
   0   5   5   12.26    2.24
   0   5  -5   16.20    2.50
   0   5  -5   24.44    4.84
   0   5  -5   25.34    5.10
   0  -5  -5   11.46    4.32
   0   5   5   19.26    2.90
   0  -5  -5   14.82    4.67
   0   5   6   22.80    2.61
   0  -5  -6   11.50    4.29
   0  -5  -6    7.33    3.71
   0   5   6   21.79    5.67
   0   5  -6   16.69    2.45
   0   5   6   18.14    2.58
   0   5  -6   17.05    2.54
   0   5  -6   22.05    4.94
   0   5  -6   14.29    4.46
   0  -5  -6   11.94    4.19
   0  -5  -6   11.14    4.44
   0   5   6   19.87    2.83
   0   5  -7    2.77    2.04
   0   5   7    5.18    2.23
   0   5  -7    7.85    2.12
   0   5   7    4.16    2.03
   0   5   7    8.41    2.15
   0   5  -8   54.23    4.72
   0   5  -8   59.17    4.83
   0   5   8   52.93    4.74
   0   5   8   57.17    4.82
   0   5   8   63.88    4.80
   0   5  -9   27.14    3.15
   0   5   9   29.11    3.11
   0   5   9   24.00    3.01
   0   5   9   29.89    3.07
   0   5 -10   33.19    3.20
   0   5  10   30.49    3.05
   0  -5 -10   25.38    2.94
   0   5  10   32.85    3.10
   0   5  10   30.74    3.04
   0  -5 -11   14.32    1.99
   0   5  11   14.09    1.89
   0  -5 -11   13.97    1.82
   0   5 -11   15.65    1.97
   0   6   0   22.41    3.09
   0   6   0   19.42    5.14
   0   6   0   25.11    2.75
   0   6   0   27.17    2.82
   0   6  -1    3.99    2.03
   0   6   1   11.25    4.24
   0   6   1    2.43    1.89
   0   6   1    3.48    1.76
   0   6   1    2.07    2.16
   0   6  -1    4.65    2.11
   0   6  -1    0.95    3.53
   0   6   2   21.81    3.14
   0   6   2   24.03    2.74
   0   6  -2   10.82    4.08
   0   6   2   26.94    6.02
   0   6  -2   17.91    2.84
   0   6  -2   21.54    2.59
   0   6  -2   24.57    5.37
   0   6   2   17.80    2.80
   0   6   3   45.22    4.25
   0   6  -3   58.16    6.94
   0   6   3   49.00    7.50
   0   6  -3   44.91    4.17
   0   6   3   43.31    4.09
   0   6  -3   42.82    3.98
   0   6  -3   44.37    6.71
   0   6   3   40.15    4.09
   0   6  -4  178.69   11.39
   0   6   4  168.24   11.21
   0   6  -4  158.59   11.17
   0   6   4  165.93   11.34
   0   6   4  166.91   11.33
   0   6  -5   25.31    3.22
   0   6   5   22.85    2.89
   0   6   5   26.96    3.37
   0   6   5   21.51    3.02
   0   6  -5   24.66    3.12
   0   6   6    6.60    2.14
   0   6  -6    2.33    2.26
   0   6   6    6.86    2.34
   0   6   6    8.02    2.29
   0   6  -7   12.07    2.64
   0   6   7   12.67    2.42
   0   6   7    8.73    2.34
   0   6  -7   10.51    2.34
   0   6  -8   29.41    3.06
   0   6   8   28.07    3.10
   0   6   8   24.90    2.92
   0   6  -8   30.87    3.12
   0  -6  -9   49.89    4.07
   0   6   9   47.78    4.06
   0   6  -9   55.24    4.14
   0  -6 -10    2.93    1.37
   0   6 -10    2.10    1.30
   0   6  10    1.73    1.33
   0   7   0    1.65    2.24
   0   7   0   -0.50    1.89
   0   7   1   99.68    7.30
   0   7  -1   92.22    7.07
   0   7  -1   93.50    7.13
   0   7   1   97.68    7.02
   0   7  -2   86.76    6.51
   0   7   2   88.64    6.43
   0   7   2   82.07    6.37
   0   7   2   76.38    6.46
   0   7  -3  115.98    7.96
   0   7   3  111.56    7.78
   0   7   3  112.07    7.89
   0   7   3   98.29    7.84
   0   7  -3  101.58    7.63
   0   7  -4    7.31    2.53
   0   7   4    1.62    2.32
   0   7   4    4.25    2.31
   0   7   4    2.30    2.14
   0   7  -4    5.96    2.16
   0   7  -5    1.28    2.19
   0   7  -5    1.93    2.17
   0   7   5    3.11    2.25
   0   7   5    2.18    2.11
   0   7  -6   52.30    4.53
   0   7   6   66.06    4.57
   0   7   6   55.01    4.57
   0   7   6   49.03    4.58
   0   7  -6   55.92    4.66
   0   7   7    4.09    1.64
   0   7   7    2.94    1.85
   0   7  -7    4.56    1.87
   0   7   7    4.01    1.72
   0   7  -8   26.47    2.45
   0   7   8   21.44    2.28
   0   7   8   21.00    2.31
   0   8   0   21.42    2.94
   0   8   1   40.15    3.77
   0   8   1   38.77    3.57
   0   8  -2   21.26    2.69
   0   8   2   17.56    2.55
   0   8   2   16.18    2.81
   0   8   2   19.14    2.52
   0   8  -3   28.90    3.20
   0   8   3   29.43    3.06
   0   8   3   33.08    3.21
   0   8   3   33.34    3.40
   0   8  -4   40.57    3.50
   0   8  -4   41.24    3.40
   0   8   4   31.18    3.48
   0   8   4   39.15    3.39
   0   8   4   36.88    3.52
   0   8   5   15.34    2.23
   0   8  -5   12.14    1.97
   0   8   5   16.22    2.01
   0   8   6   -0.15    1.38
   0   8   6    0.43    1.21
   0   8  -6    0.44    1.32
   1   0 -14    4.56    1.17
  -1   0  14    3.52    1.11
  -1   0  13    0.15    1.34
   1   0 -13    0.98    1.47
  -1   0  13   -0.18    1.60
   1   0 -12   17.43    2.39
  -1   0  12   23.22    2.65
  -1   0  11    1.92    1.95
  -1   0  11    2.07    1.63
   1   0 -11   -0.22    1.79
  -1   0  10   65.02    4.93
  -1   0  10   60.95    7.87
  -1   0  10   60.03    4.75
  -1   0  10   40.64    6.51
   1   0 -10   63.75    4.81
  -1   0  10   57.41    7.17
   1   0 -10   56.04    6.98
   1   0 -10   63.75    7.75
  -1   0   9    0.89    2.99
  -1   0   9   -0.67    1.63
  -1   0   9   -0.99    3.74
   1   0  -9    0.88    1.61
  -1   0   9    0.83    1.60
   1   0  -9    1.73    1.52
   1   0  -9   -3.73    3.18
  -1   0   9   -0.87    3.02
   1   0  -9   -3.49    3.34
  -1   0   8  165.09   13.01
   1   0  -8  149.62   12.74
  -1   0   8  182.70   13.57
  -1   0   8  165.10   10.58
   1   0  -8  169.00   10.56
  -1   0   8  153.33   10.46
   1   0  -8  151.44   10.51
   1   0  -8  174.29   13.05
   1   0  -8  168.62   13.16
  -1   0   8  179.45   13.10
  -1   0   7   -0.74    2.53
   1   0  -7   -2.04    2.47
   1   0  -7    0.70    2.50
   1   0  -7   -0.17    1.25
  -1   0   7   -3.35    2.78
   1   0  -7    2.70    2.54
   1   0  -7    1.67    1.24
   1   0  -7    1.91    2.22
  -1   0   7    1.38    2.60
   1   0  -6  445.18   29.53
  -1   0   6  455.17   29.84
   1   0  -6  433.59   29.34
   1   0  -6  467.77   29.75
  -1   0   6  479.69   29.72
   1   0  -6  476.23   29.66
   1   0  -6  445.25   29.79
  -1   0   6  472.80   29.76
  -1   0   6  444.42   29.04
   1   0  -5    1.66    1.55
  -1   0   5   -1.47    2.25
   1   0  -5    0.45    1.85
  -1   0   5   -1.18    1.70
   1   0  -5    1.63    1.64
  -1   0   5    1.33    1.70
   1   0  -5    3.19    1.92
  -1   0   5    0.35    1.54
   1   0  -5   -0.88    1.92
   1   0  -5    1.45    1.81
  -1   0   5   -0.92    1.83
  -1   0   5    2.10    1.49
   1   0  -4  642.99   40.17
  -1   0   4  642.79   40.73
   1   0  -4  679.66   40.65
   1   0  -4  655.57   40.44
  -1   0   4  677.08   40.51
  -1   0   4  696.10   40.36
   1   0  -4  651.06   40.61
  -1   0   4  646.43   40.55
   1   0  -4  629.63   40.50
   1   0  -4  666.99   39.97
   1   0  -4  621.79   40.20
   1   0  -4  643.43   40.71
  -1   0   4  693.47   40.73
  -1   0   4  651.31   40.27
   1   0  -3    0.73    0.86
  -1   0   3   -0.27    1.33
   1   0  -3   -0.50    1.22
  -1   0   3   -0.47    1.19
   1   0  -3   -0.14    0.78
   1   0  -3    0.44    1.14
   1   0  -3    0.50    1.24
  -1   0   3   -0.39    0.98
   1   0  -3    0.24    1.25
   1   0  -3    1.07    1.49
   1   0  -3   -0.42    0.82
   1   0  -3    0.21    1.09
  -1   0   3   -0.19    0.94
  -1   0   3    0.79    1.46
   1   0  -2 4256.67  255.90
  -1   0   2 4356.00  255.78
  -1   0   2 4280.55  256.18
   1   0  -2 4219.18  256.13
   1   0  -2 4279.20  255.99
   1   0  -2 4150.95  255.82
  -1   0   2 4309.68  256.12
   1   0  -2 4214.02  256.07
  -1   0   2 4789.48  256.05
   1   0  -2 4254.98  256.12
   1   0  -2 4242.55  255.76
   1   0  -2 4285.38  256.06
   1   0  -2 4259.12  256.16
   1   0  -2 4167.25  256.15
  -1   0   2 4352.98  256.18
  -1   0   1   -0.10    0.29
   1   0  -1    0.27    0.43
  -1   0   1    0.09    0.52
   1   0  -1    0.09    0.51
   1   0  -1   -0.09    0.44
  -1   0   1   -0.30    0.45
   1   0  -1    0.06    0.33
  -1   0   1    0.28    0.47
   1   0  -1    0.13    0.41
   1   0  -1   -0.27    0.49
   1   0  -1   -0.40    0.47
   1   0  -1   -0.17    0.43
   1   0  -1   -0.48    0.51
  -1   0   1    0.09    0.47
  -1   0   1   -0.24    0.42
  -1   0   0   69.29    1.77
  -1   0   0   73.22    1.57
  -1   0   0   69.84    1.77
   1   0   0   63.32    1.67
   1   0   0   75.34    1.78
   1   0   0   69.67    1.81
  -1   0   0   75.43    1.71
   1   0   0   76.08    1.73
  -1   0   0   70.94    1.71
  -1   0   0   67.78    1.75
   1   0   0   73.65    1.74
  -1   0   0   71.62    1.76
  -1   0  -1   -0.08    0.44
  -1   0  -1    0.50    0.45
  -1   0  -1    0.13    0.39
   1   0   1   -0.27    0.52
  -1   0  -1   -0.07    0.39
   1   0   1    0.74    0.37
  -1   0  -1    0.10    0.55
   1   0   1   -0.15    0.42
   1   0   1    0.74    0.47
  -1   0  -1    0.50    0.41
  -1   0  -1    0.36    0.32
  -1   0  -1   -0.26    0.46
   1   0   1    0.08    0.44
  -1   0  -1    0.47    0.45
   1   0   1    2.39    0.51
  -1   0  -1   -0.10    0.49
  -1   0  -2 1527.39   93.91
  -1   0  -2 1576.29   93.54
  -1   0  -2 1595.86   93.98
   1   0   2 1576.83   94.12
   1   0   2 1500.04   93.80
  -1   0  -2 1513.17   94.06
  -1   0  -2 1591.97   94.02
  -1   0  -2 1509.15   94.06
   1   0   2 1518.66   93.98
   1   0   2 1541.79   93.87
  -1   0  -2 1638.54   93.71
  -1   0  -2 1589.79   93.91
  -1   0  -2 1551.99   94.07
  -1   0  -2 1666.09   94.14
   1   0   2 1523.00   93.91
  -1   0  -2 1616.58   93.74
   1   0   2 1561.91   93.99
  -1   0  -3   -0.21    1.06
  -1   0  -3    0.47    1.14
   1   0   3    1.12    1.46
   1   0   3    0.34    0.98
  -1   0  -3   -0.26    1.31
  -1   0  -3    0.52    1.36
  -1   0  -3   -0.25    1.17
   1   0   3    0.78    1.03
   1   0   3   -0.48    1.22
  -1   0  -3    1.37    1.16
  -1   0  -3   -0.15    0.80
  -1   0  -3   -0.78    1.26
   1   0   3   -0.21    1.15
   1   0   3    0.24    1.16
  -1   0  -3   -0.27    1.41
  -1   0  -3    0.27    0.84
  -1   0  -4  842.32   50.81
  -1   0  -4  821.83   51.01
   1   0   4  842.49   51.28
  -1   0  -4  842.35   51.11
   1   0   4  834.47   50.58
   1   0   4  846.21   51.02
  -1   0  -4  885.13   51.17
  -1   0  -4  781.44   51.04
   1   0   4  793.03   50.67
  -1   0  -4  825.68   51.15
  -1   0  -4  842.13   50.72
   1   0   4  851.84   51.08
   1   0   4  830.58   50.82
  -1   0  -5    1.42    1.57
   1   0   5   -0.50    2.19
  -1   0  -5    1.29    1.65
  -1   0  -5   -0.89    1.83
   1   0   5   -1.17    1.23
  -1   0  -5   -0.89    1.84
   1   0   5   -0.42    1.92
  -1   0  -5   -1.39    1.92
  -1   0  -5   -0.33    1.47
   1   0   5   -0.84    1.64
   1   0   5    0.36    1.73
  -1   0  -6 1751.90  105.40
  -1   0  -6 1694.62  105.21
   1   0   6 1647.52  105.53
  -1   0  -6 1899.80  105.60
   1   0   6 1745.73  105.24
  -1   0  -6 1648.38  105.33
   1   0   6 1733.54  105.21
   1   0   6 1743.13  104.86
  -1   0  -6 1706.33  104.78
  -1   0  -7    2.80    2.78
  -1   0  -7    0.16    1.19
  -1   0  -7   -0.69    2.57
   1   0   7   -0.65    2.48
   1   0   7    0.76    2.65
  -1   0  -7    0.69    2.50
   1   0   7    0.85    1.30
  -1   0  -7    0.33    1.16
   1   0   7   -1.08    2.07
   1   0   7   -0.64    2.62
   1   0   8  361.90   25.65
  -1   0  -8  364.14   25.46
   1   0   8  374.41   22.87
  -1   0  -8  369.93   22.84
   1   0   8  403.42   25.41
  -1   0  -8  349.29   22.78
   1   0   8  386.15   25.32
  -1   0  -8  357.49   25.29
  -1   0  -8  393.42   25.72
   1   0   9    6.13    3.63
   1   0   9   -0.91    1.76
  -1   0  -9   -1.89    3.07
  -1   0  -9    2.80    1.75
  -1   0  -9    1.84    3.46
   1   0   9   -0.86    3.41
  -1   0  -9    1.14    1.69
  -1   0 -10   78.26    6.06
   1   0  10   77.69    6.08
  -1   0 -10   90.81    6.27
   1   0  11    0.24    1.99
  -1   0 -11   -0.22    1.81
  -1   0 -11    1.27    1.96
   1   0  12  120.56    8.51
  -1   0 -12  135.38    8.65
   1   0  12  115.57    8.29
  -1   0 -12  130.36    8.45
   1   0  13    0.17    1.51
  -1   0 -13    0.49    1.35
   1   0  13    0.74    1.37
  -1   0 -13    0.48    1.52
  -1   1  13    6.42    1.60
   1   1 -13    7.44    1.73
   1  -1 -13    7.41    1.61
  -1  -1  13    9.07    1.58
  -1   1  13    5.61    1.48
  -1  -1  13    5.09    1.63
   1  -1 -12    3.42    1.70
   1   1 -12    5.25    1.85
  -1  -1  12    7.43    1.98
  -1   1  12    4.38    1.71
   1  -1 -12    2.98    1.90
   1   1 -12    2.94    1.58
   1   1 -11   55.07    4.33
   1   1 -11   52.78    4.23
   1  -1 -11   49.36    4.10
   1  -1 -11   46.78    4.35
  -1  -1  11   56.98    4.48
  -1   1  11   46.53    4.18
   1   1 -11   43.80    4.05
   1   1 -10    5.42    2.00
   1   1 -10    2.72    1.84
   1  -1 -10    0.67    1.68
  -1  -1  10    0.75    2.00
  -1   1  10    3.31    1.89
   1  -1 -10    3.28    2.08
   1   1 -10    1.55    1.69
  -1   1   9   47.43    7.07
   1  -1  -9   54.92    7.04
  -1   1   9   70.46    7.60
   1   1  -9   55.66    4.49
  -1  -1   9   51.30    6.99
   1   1  -9   53.13    4.47
   1   1  -9   60.36    6.90
   1  -1  -9   58.90    6.86
   1   1  -9   49.27    6.66
   1  -1  -9   54.52    4.44
  -1  -1   9   56.92    6.73
  -1  -1   9   48.60    6.43
  -1   1   9   59.90    6.68
   1  -1  -9   54.32    6.51
  -1   1   9   59.56    6.80
  -1   1   9   58.42    4.46
   1  -1  -9   56.65    4.57
  -1  -1   9   55.67    4.58
  -1   1   9   58.96    4.44
   1   1  -9   55.69    4.43
  -1  -1   8   31.19    4.64
   1   1  -8   30.35    4.60
   1  -1  -8   33.68    4.96
   1  -1  -8   27.82    2.77
  -1   1   8   34.23    4.70
   1   1  -8   29.10    2.79
   1   1  -8   31.34    4.77
   1  -1  -8   28.13    4.48
   1  -1  -8   22.94    4.66
  -1  -1   8   26.76    5.14
   1   1  -8   29.27    2.84
  -1   1   8   32.92    4.90
   1  -1  -8   34.72    5.35
   1  -1  -8   33.01    2.96
   1  -1  -8   33.99    5.36
  -1   1   8   28.84    2.78
  -1   1   8   31.02    4.96
  -1  -1   8   23.45    4.51
  -1  -1   8   26.21    4.28
  -1   1   7  738.40   43.88
   1  -1  -7  746.89   45.79
   1  -1  -7  754.25   46.29
  -1   1   7  802.07   46.32
   1  -1  -7  730.98   45.99
   1  -1  -7  708.09   43.81
   1   1  -7  697.88   43.80
   1   1  -7  799.83   46.24
  -1  -1   7  769.78   46.18
   1   1  -7  728.08   46.21
   1  -1  -7  736.88   46.25
   1   1  -7  684.93   43.83
  -1  -1   7  732.51   46.54
  -1   1   7  769.47   46.43
   1  -1  -7  698.68   46.25
  -1   1   7  759.84   43.91
   1  -1  -7  733.69   43.90
  -1   1   7  688.00   43.77
   1  -1  -7  721.75   46.46
  -1  -1   7  674.16   45.67
  -1  -1   7  740.98   46.21
  -1   1   7  753.46   46.19
   1  -1  -6  292.19   19.67
  -1  -1   6  278.16   20.14
   1   1  -6  306.90   19.78
   1  -1  -6  274.62   19.99
  -1   1   6  310.09   20.14
   1  -1  -6  276.53   19.86
  -1   1   6  281.32   19.76
   1   1  -6  293.80   19.97
   1   1  -6  302.78   19.90
  -1  -1   6  296.36   19.89
   1  -1  -6  281.62   19.88
   1  -1  -6  300.75   19.91
  -1   1   6  302.05   19.77
   1   1  -6  294.64   19.45
   1  -1  -6  314.20   20.40
  -1   1   6  303.69   20.00
  -1  -1   6  282.70   19.89
  -1  -1   6  294.98   19.75
   1  -1  -5  118.97    8.80
  -1  -1   5  115.12    9.21
  -1   1   5  123.05    9.07
   1   1  -5  106.62    8.62
   1  -1  -5  112.71    9.07
   1  -1  -5  119.18    8.99
   1   1  -5  120.68    8.59
   1  -1  -5  123.23    8.98
  -1   1   5  130.77    9.01
  -1   1   5  123.63    8.88
  -1  -1   5  114.97    8.88
   1  -1  -5  120.52    8.99
   1   1  -5  112.03    8.77
   1   1  -5  113.52    8.84
   1   1  -5  116.53    8.72
   1   1  -5  132.44    8.76
   1  -1  -5  109.81    9.12
   1  -1  -5  122.14    8.55
  -1  -1   5  114.54    8.75
  -1   1   5  108.98    8.88
  -1  -1   5  105.57    8.85
  -1   1   4   47.98    3.95
   1  -1  -4   51.69    4.27
   1  -1  -4   43.14    4.49
  -1  -1   4   48.25    4.47
  -1   1   4   44.75    4.23
   1   1  -4   42.91    4.00
   1   1  -4   46.51    3.86
   1  -1  -4   43.64    4.19
  -1   1   4   43.82    4.07
   1  -1  -4   42.53    4.06
  -1   1   4   40.26    3.98
   1   1  -4   44.61    4.12
   1   1  -4   49.63    4.15
  -1  -1   4   55.34    4.30
   1  -1  -4   46.79    4.15
   1   1  -4   41.34    4.03
   1  -1  -4   36.10    3.94
   1  -1  -4   42.57    4.37
   1   1  -4   43.26    3.94
   1  -1  -4   47.66    3.98
  -1  -1   4   43.77    4.06
  -1  -1   4   37.21    4.06
  -1   1   4   48.69    4.22
   1   1  -3 1987.31  116.78
   1  -1  -3 1948.62  117.40
   1   1  -3 1947.66  116.98
  -1   1   3 1883.09  117.31
  -1  -1   3 1982.34  117.63
  -1   1   3 2023.58  117.50
   1   1  -3 2044.73  117.36
   1  -1  -3 1991.26  117.66
   1   1  -3 1932.03  117.11
  -1  -1   3 1956.90  117.19
   1  -1  -3 1940.77  117.49
  -1   1   3 1947.45  117.34
   1   1  -3 1888.86  117.28
  -1  -1   3 1909.48  117.34
   1  -1  -3 1970.04  117.35
   1  -1  -3 1918.55  117.38
   1   1  -3 1866.04  117.33
  -1   1   3 2020.27  117.48
   1  -1  -3 1961.51  117.26
   1  -1  -3 1942.78  117.58
   1   1  -3 1906.59  117.44
   1   1  -3 1950.01  117.22
   1  -1  -3 1964.83  117.41
  -1   1   3 1996.81  117.48
  -1  -1   3 1959.14  117.47
  -1   1   3 1954.65  116.83
   1   1  -2  210.10   12.88
  -1   1   2  208.27   13.11
  -1   1   2  213.78   12.63
   1   1  -2  214.13   12.44
  -1  -1   2  198.74   13.11
  -1   1   2  211.33   13.07
   1  -1  -2  209.06   13.20
   1  -1  -2  205.45   13.08
   1  -1  -2  192.17   12.67
  -1  -1   2  211.30   12.62
  -1  -1   2  209.70   12.92
   1   1  -2  189.77   12.89
   1  -1  -2  187.26   12.89
   1  -1  -2  210.17   12.91
  -1   1   2  205.33   13.07
   1   1  -2  194.05   12.84
   1  -1  -2  198.78   12.99
   1   1  -2  206.78   12.90
   1   1  -2  199.36   13.11
   1  -1  -2  198.68   13.11
  -1   1   2  205.79   12.47
   1  -1  -2  213.07   12.73
  -1  -1   2  205.92   13.05
  -1   1   2  199.02   12.54
  -1   1   2  199.74   13.00
   1   1  -1  435.25   26.52
   1   1  -1  428.51   26.38
  -1   1   1  445.35   26.42
  -1   1   1  464.05   26.68
   1   1  -1  444.83   26.20
   1   1  -1  410.50   26.45
   1  -1  -1  456.47   26.58
  -1   1   1  426.34   26.47
  -1  -1   1  437.74   26.45
   1   1  -1  407.25   26.63
  -1  -1   1  438.24   26.54
  -1   1   1  426.85   26.48
  -1  -1   1  445.83   26.31
   1  -1  -1  417.78   26.08
   1  -1  -1  422.15   26.33
  -1   1   1  467.21   26.57
  -1   1   1  418.07   26.25
   1   1  -1  426.41   26.24
   1  -1  -1  432.40   26.24
   1  -1  -1  440.61   26.34
   1   1  -1  439.54   26.34
  -1  -1   1  411.74   26.24
   1  -1  -1  459.17   26.59
   1   1  -1  420.84   26.58
  -1   1   1  437.24   26.36
   1  -1  -1  450.01   26.56
   1   1  -1  433.69   26.42
   1  -1  -1  445.87   26.10
   1  -1  -1  457.46   26.29
  -1   1   1  437.48   26.17
  -1  -1   1  449.32   26.20
  -1   1   1  436.66   26.37
  -1   1   0  234.43   15.31
  -1   1   0  260.11   15.36
   1   1   0  251.39   15.29
  -1  -1   0  229.07   15.05
   1   1   0  246.69   15.26
   1   1   0  240.44   15.30
   1   1   0  245.09   15.05
   1  -1   0  242.21   15.06
  -1   1   0  279.38   15.32
   1  -1   0  241.86   15.10
  -1   1   0  217.43   15.30
   1   1   0  270.04   15.57
   1   1   0  267.83   15.17
  -1   1   0  282.00   15.01
  -1  -1   0  278.40   15.01
  -1   1   0  223.52   15.17
   1   1   0  242.28   15.20
   1   1   0  242.85   15.23
  -1   1   0  234.07   15.16
   1  -1   0  233.67   15.03
   1  -1   0  239.84   15.08
  -1   1  -1 5158.64  291.76
  -1  -1  -1 5041.09  291.70
   1   1   1 5298.27  291.63
   1   1   1 5186.45  291.86
  -1   1  -1 5122.08  291.64
  -1  -1  -1 3905.32  291.42
  -1   1  -1 5156.71  291.72
   1   1   1 5216.58  291.48
   1   1   1 4438.79  291.35
  -1  -1  -1 5280.16  291.76
   1  -1   1 5034.00  291.45
   1   1   1 4275.94  291.64
   1  -1   1 5092.58  291.30
   1   1   1 5116.25  291.36
  -1   1  -1 5153.73  291.70
   1  -1   1 5161.43  291.47
   1   1   1 4933.44  291.45
   1   1   1 5394.44  291.78
  -1  -1  -1 5106.76  291.75
   1   1   1 4201.45  291.24
  -1   1  -1 5183.22  291.74
  -1  -1  -1 5146.17  291.36
  -1  -1  -1 5187.83  291.62
  -1   1  -1 5134.57  291.76
   1  -1   1 5061.77  291.69
  -1  -1  -1 4180.71  291.57
   1  -1   1 5179.17  291.46
   1   1   1 5020.09  291.56
  -1   1  -2 2179.17  127.92
  -1   1  -2 2193.30  127.82
  -1  -1  -2 2096.86  128.08
   1   1   2 2161.38  127.94
  -1  -1  -2 2046.90  128.15
  -1  -1  -2 2127.84  127.68
  -1   1  -2 2203.97  127.72
  -1   1  -2 1996.15  128.02
   1   1   2 2117.44  127.53
   1   1   2 2168.85  128.10
  -1  -1  -2 2184.67  128.21
   1   1   2 2126.57  128.12
  -1  -1  -2 2089.90  128.02
  -1  -1  -2 2190.02  127.97
   1   1   2 2055.96  127.89
   1  -1   2 2121.07  127.93
  -1   1  -2 2137.69  128.02
  -1   1  -2 2226.40  127.97
  -1  -1  -2 2121.02  127.77
  -1  -1  -2 2108.76  128.08
  -1   1  -2 2171.31  128.08
  -1   1  -2 2151.69  128.12
  -1  -1  -2 2138.42  128.10
   1   1   2 2181.02  127.79
  -1  -1  -2 2126.04  127.95
   1  -1   2 2153.64  128.11
   1  -1   2 2110.97  127.91
  -1   1  -3   59.70    4.28
  -1  -1  -3   58.82    4.66
  -1   1  -3   54.25    4.19
   1  -1   3   57.38    4.85
  -1  -1  -3   60.02    4.78
   1   1   3   53.10    4.50
  -1   1  -3   59.73    4.31
  -1  -1  -3   58.31    4.78
   1   1   3   60.22    4.67
  -1  -1  -3   54.26    4.51
  -1  -1  -3   56.25    4.61
  -1   1  -3   48.89    4.38
  -1   1  -3   60.80    4.70
   1   1   3   59.35    4.63
   1   1   3   63.11    4.58
   1  -1   3   59.84    4.54
  -1  -1  -3   60.43    4.80
  -1   1  -3   54.26    4.64
  -1   1  -3   59.50    4.56
  -1   1  -3   65.20    4.35
  -1  -1  -3   56.70    4.57
  -1  -1  -3   60.75    4.57
   1   1   3   56.59    4.23
   1  -1   3   58.23    4.69
   1  -1   3   59.23    4.57
  -1   1  -4  327.58   20.43
  -1  -1  -4  335.04   20.95
   1  -1   4  302.32   21.15
  -1  -1  -4  317.24   21.06
   1   1   4  324.81   20.93
  -1  -1  -4  341.92   21.21
  -1   1  -4  344.33   20.95
  -1   1  -4  317.80   20.83
  -1  -1  -4  318.27   20.93
  -1   1  -4  314.84   20.89
  -1  -1  -4  313.32   20.85
   1   1   4  313.41   20.80
   1  -1   4  310.62   20.77
   1   1   4  319.29   20.76
  -1   1  -4  338.14   20.74
  -1  -1  -4  326.60   20.81
  -1   1  -4  306.62   20.90
  -1  -1  -4  335.18   21.18
  -1  -1  -4  336.62   20.61
  -1  -1  -4  326.34   20.86
   1   1   4  337.47   20.90
   1   1   4  335.40   20.45
   1  -1   4  348.97   21.04
   1  -1   4  317.18   20.88
  -1  -1  -5  613.15   38.05
   1  -1   5  587.28   38.45
   1   1   5  647.24   38.28
  -1  -1  -5  545.32   38.06
  -1  -1  -5  601.08   38.34
  -1   1  -5  646.20   38.16
   1   1   5  582.34   37.86
   1   1   5  608.06   37.94
  -1  -1  -5  648.14   38.21
   1  -1   5  611.18   38.02
  -1   1  -5  626.26   38.07
  -1  -1  -5  587.29   38.08
  -1   1  -5  572.27   38.02
  -1  -1  -5  585.44   38.27
  -1  -1  -5  600.86   37.87
  -1   1  -5  592.41   38.09
  -1  -1  -5  634.10   38.11
   1  -1   5  619.39   38.07
   1   1   5  619.09   38.06
   1  -1   5  613.73   38.09
  -1  -1  -6   54.28    5.51
  -1  -1  -6   52.33    5.79
   1  -1   6   76.53    5.80
  -1  -1  -6   57.79    5.91
   1  -1   6   47.94    5.76
   1   1   6   59.72    5.86
  -1  -1  -6   57.22    5.68
   1  -1   6   64.28    5.74
  -1   1  -6   47.01    5.45
  -1   1  -6   66.47    5.88
   1   1   6   59.39    5.60
  -1  -1  -6   60.34    5.90
   1   1   6   48.01    5.20
  -1   1  -6   59.36    5.82
  -1  -1  -6   62.06    6.02
  -1  -1  -6   62.53    5.56
   1  -1   6   52.25    5.52
  -1   1  -7   42.53    3.33
   1   1   7   40.42    3.48
  -1  -1  -7   44.11    5.13
  -1  -1  -7   45.87    5.58
   1  -1   7   42.61    4.89
   1   1   7   46.59    5.43
  -1   1  -7   44.07    3.35
   1  -1   7   41.01    5.55
  -1  -1  -7   36.90    5.13
   1   1   7   46.67    5.43
   1   1   7   28.58    4.58
  -1   1  -7   45.15    5.25
  -1   1  -7   36.62    5.03
  -1   1  -7   46.89    3.40
   1   1   7   43.98    4.97
  -1  -1  -7   40.31    3.36
  -1  -1  -7   28.32    4.68
  -1  -1  -7   29.20    4.88
   1  -1   7   34.80    4.97
   1   1   7   46.37    3.40
  -1  -1  -7   44.44    3.46
  -1   1  -7   43.41    5.28
   1   1   7   41.48    3.28
  -1  -1  -7   45.38    5.58
   1  -1   7   46.16    5.14
   1   1   8   80.37    5.48
  -1  -1  -8   71.09    7.20
  -1   1  -8   70.66    5.28
  -1  -1  -8   80.50    8.26
   1   1   8   64.15    7.49
   1  -1   8   79.64    8.58
  -1   1  -8   70.21    5.30
  -1  -1  -8   61.13    7.52
  -1   1  -8   65.09    7.42
  -1   1  -8   81.75    5.39
  -1   1  -8   76.58    7.80
  -1  -1  -8   73.14    7.80
  -1  -1  -8   59.32    7.16
   1   1   8   63.38    7.11
  -1  -1  -8   75.41    5.34
   1  -1   8   72.38    7.47
  -1  -1  -8   70.66    5.40
   1  -1   8   75.63    5.51
   1   1   8   78.77    5.39
   1   1   8   75.60    5.31
  -1   1  -8   63.86    7.40
   1  -1   8   70.95    7.26
  -1   1  -9   76.34    5.68
  -1  -1  -9   80.26    8.77
   1   1   9   88.52    8.77
   1  -1   9   65.49    8.55
  -1  -1  -9   84.32    5.97
   1   1   9   86.61    5.86
   1  -1   9   75.16    5.89
   1  -1   9   76.24    7.81
   1   1   9   85.71    5.75
   1  -1   9   76.11    8.12
  -1   1  -9   53.61    7.55
  -1   1  -9   80.39    5.76
   1   1   9   64.68    8.05
  -1  -1  -9   80.44    5.75
  -1  -1  -9   65.86    7.95
  -1   1 -10   37.87    3.63
   1   1  10   35.09    3.50
  -1  -1 -10   38.50    3.60
  -1   1 -10   37.88    3.57
  -1  -1 -10   46.16    3.90
   1  -1  10   43.48    3.86
   1   1  10   39.51    3.82
  -1   1 -11   27.50    2.95
   1   1  11   33.20    3.31
   1  -1  11   30.32    3.44
  -1   1 -11   26.23    3.07
  -1  -1 -11   28.46    3.05
  -1  -1 -11   27.50    3.26
   1   1  11   29.45    3.00
   1   1  12   25.85    2.97
   1  -1  12   21.13    2.74
  -1  -1 -12   26.58    2.91
   1   1  12   21.00    2.61
  -1   1 -12   25.47    2.73
   1   1  12   24.97    2.68
  -1  -1 -12   26.66    2.78
   1  -1  12   25.72    2.63
  -1  -1 -13   20.00    2.39
   1  -1  13   14.42    2.10
   1   1  13   15.11    2.18
  -1   1 -13   17.67    2.22
  -1  -1 -13   19.92    2.12
  -1   1 -13   20.30    2.14
   1   1  13   18.80    2.02
   1  -1  13   18.88    2.03
  -1  -2  13    3.62    1.43
   1   2 -13    3.98    1.47
  -1   2  13    3.16    1.48
   1  -2 -13    3.03    1.58
   1   2 -13    2.88    1.35
   1   2 -12    6.03    1.74
  -1   2  12    8.04    1.91
   1  -2 -12    4.90    2.08
   1   2 -12    7.52    1.91
  -1  -2  12   10.24    2.06
   1   2 -11    8.75    1.97
  -1  -2  11    9.79    2.35
  -1   2  11   12.44    2.28
   1  -2 -11   11.36    2.31
  -1   2  11   13.57    2.32
   1   2 -11   15.16    2.29
   1   2 -10  150.94    9.67
   1   2 -10  133.25    9.40
   1   2 -10  139.31    9.36
   1  -2 -10  147.27    9.66
  -1  -2  10  135.47    9.54
  -1   2  10  150.45    9.49
  -1   2  10  136.40    9.45
   1   2 -10  128.00    9.37
   1   2  -9    8.78    2.05
  -1   2   9   14.46    2.34
   1  -2  -9    8.73    3.52
   1  -2  -9    8.57    3.71
   1   2  -9   14.31    2.29
   1   2  -9    7.22    2.04
  -1  -2   9    7.58    3.91
   1  -2  -9    8.48    3.97
  -1   2   9   17.99    4.76
   1  -2  -9   13.89    4.28
  -1   2   9   11.90    2.16
   1  -2  -9   10.86    2.24
  -1  -2   9    8.62    3.68
   1  -2  -8  142.38   12.36
   1   2  -8  159.97   10.25
  -1   2   8  154.00   10.30
  -1  -2   8  163.38   12.40
   1  -2  -8  158.57   13.10
  -1   2   8  177.99   13.26
   1  -2  -8  159.56   13.27
   1   2  -8  153.96   10.27
  -1  -2   8  141.41   12.94
   1  -2  -8  153.27   10.33
   1  -2  -8  132.97   12.73
  -1   2   8  158.41   10.17
  -1  -2   8  152.05   12.51
  -1  -2   8  159.10   12.77
   1  -2  -7   30.04    4.80
  -1   2   7   28.79    3.06
   1   2  -7   38.13    4.77
   1   2  -7   36.09    4.61
  -1   2   7   46.36    5.57
  -1   2   7   34.05    3.01
   1  -2  -7   34.90    5.36
   1   2  -7   39.62    3.19
  -1   2   7   44.00    5.35
  -1  -2   7   32.56    5.25
   1  -2  -7   39.69    5.66
  -1   2   7   38.77    3.22
   1  -2  -7   39.07    3.25
   1  -2  -7   38.76    5.40
  -1   2   7   37.95    3.02
  -1  -2   7   33.94    4.79
   1  -2  -6  498.41   31.49
  -1  -2   6  456.25   31.64
   1  -2  -6  464.83   31.70
  -1   2   6  519.32   31.52
  -1   2   6  521.47   31.72
   1  -2  -6  441.02   31.46
  -1   2   6  517.70   31.66
   1   2  -6  464.81   31.10
  -1   2   6  471.92   31.03
   1   2  -6  480.72   31.02
   1  -2  -6  465.31   31.06
   1  -2  -6  454.51   31.63
   1   2  -6  515.30   31.09
   1   2  -6  497.65   31.50
  -1  -2   6  485.80   31.47
   1  -2  -5  153.82   11.15
  -1  -2   5  141.34   11.23
   1  -2  -5  153.86   11.46
  -1   2   5  162.31   11.13
  -1   2   5  150.89   11.31
   1  -2  -5  154.05   11.35
   1   2  -5  145.30   10.76
  -1   2   5  149.79   10.75
  -1   2   5  140.61   11.02
   1   2  -5  149.16   10.65
   1  -2  -5  146.79   10.88
   1   2  -5  149.91   10.76
   1   2  -5  144.05   11.04
   1  -2  -5  158.97   11.44
  -1  -2   5  154.40   11.27
  -1   2   4  155.60   11.28
   1  -2  -4  148.69   11.26
   1  -2  -4  162.11   11.68
  -1   2   4  170.63   11.25
  -1  -2   4  145.94   11.35
   1  -2  -4  164.07   11.52
  -1   2   4  168.08   11.51
  -1   2   4  172.93   11.52
   1   2  -4  157.92   10.85
  -1   2   4  163.37   10.98
   1   2  -4  155.22   10.94
   1  -2  -4  167.09   11.54
   1   2  -4  167.34   11.50
   1  -2  -4  153.70   11.13
   1   2  -4  156.47   11.00
  -1  -2   4  150.19   11.11
  -1  -2   4  167.18   11.42
   1   2  -3 1494.40   89.97
   1  -2  -3 1557.19   90.26
  -1   2   3 1474.63   90.30
   1  -2  -3 1550.14   90.48
  -1  -2   3 1466.21   90.22
  -1   2   3 1468.75   89.90
   1  -2  -3 1462.80   90.20
  -1   2   3 1559.07   90.28
   1   2  -3 1457.41   89.70
  -1   2   3 1416.71   89.66
  -1   2   3 1538.84   90.25
   1   2  -3 1530.74   90.34
   1   2  -3 1584.61   90.04
   1  -2  -3 1457.77   90.23
  -1  -2   3 1408.52   89.98
   1   2  -2 3711.19  218.42
  -1   2   2 3746.37  218.15
  -1   2   2 3818.78  218.69
  -1  -2   2 3556.38  218.32
   1  -2  -2 3703.34  218.57
  -1   2   2 3596.72  218.18
   1   2  -2 3558.26  218.34
   1  -2  -2 3649.73  218.42
   1   2  -2 2957.59  218.51
  -1   2   2 3633.43  218.44
  -1   2   2 3830.01  218.45
   1  -2  -2 3756.27  218.30
   1   2  -2 3687.71  218.54
   1  -2  -2 3639.02  218.45
   1   2  -2 3704.68  218.32
  -1  -2   2 3801.38  218.32
   1  -2  -1 1895.62  105.43
  -1   2   1 1960.93  105.33
   1   2  -1 1833.08  105.29
   1   2  -1 1287.03  105.54
  -1   2   1 1818.87  105.58
  -1   2   1 1937.01  105.37
   1  -2  -1 1095.99  105.05
   1   2  -1 1829.53  105.38
   1  -2  -1 2037.89  105.61
  -1   2   1 1886.00  105.34
   1   2  -1 1790.52  105.48
  -1   2   1 1780.83  105.39
   1   2  -1 1791.94  105.14
   1   2  -1 1775.20  105.51
  -1   2   1 1872.22  105.72
   1   2  -1 1775.62  105.00
   1   2   0  526.89   32.40
   1   2   0  616.91   32.02
  -1   2   0  547.05   32.47
   1   2   0  479.88   32.23
  -1   2   0  508.68   32.38
   1   2   0  546.26   32.00
  -1   2   0  571.70   32.27
   1   2   0  570.26   32.93
   1  -2   0  505.47   31.95
  -1   2   0  498.20   32.60
   1   2   0  501.53   31.94
   1   2   0  498.56   32.12
  -1   2   0  528.92   32.25
  -1   2   0  487.25   32.13
   1   2   0  534.61   32.29
   1  -2   0  520.29   31.86
   1   2   1   85.85    5.94
   1   2   1   85.21    5.67
  -1  -2  -1   84.64    5.83
  -1   2  -1   83.25    5.86
   1   2   1   76.19    5.99
  -1   2  -1   76.93    5.96
  -1   2  -1   87.04    5.94
   1   2   1   95.06    5.52
  -1  -2  -1   85.07    5.90
   1   2   1   83.57    6.15
  -1   2  -1   83.93    6.26
   1   2   1   79.23    5.79
  -1   2  -1   83.59    5.93
  -1  -2  -1   77.62    5.62
  -1   2  -1   89.11    6.05
   1   2   1   78.81    5.43
  -1  -2  -1   64.17    5.71
  -1   2  -2  245.26   15.88
   1   2   2  252.59   15.99
  -1  -2  -2  258.48   16.30
   1   2   2  242.29   16.47
  -1   2  -2  256.04   16.28
  -1  -2  -2  267.27   16.48
  -1   2  -2  243.28   16.26
  -1  -2  -2  252.30   16.37
   1   2   2  263.94   16.45
   1   2   2  241.45   16.24
  -1  -2  -2  250.70   16.14
  -1   2  -2  250.53   16.36
  -1   2  -2  250.88   16.26
  -1  -2  -2  277.43   16.47
   1  -2   2  254.30   16.26
  -1   2  -3  102.60    7.91
  -1  -2  -3  127.68    8.42
  -1  -2  -3  116.10    8.46
  -1   2  -3  108.46    8.20
   1  -2   3   98.65    8.13
   1   2   3  113.42    8.28
  -1  -2  -3   99.62    8.18
  -1   2  -3  111.89    7.69
  -1   2  -3  114.02    7.81
   1   2   3  121.82    8.32
   1   2   3  108.20    7.60
  -1   2  -3  124.70    8.30
  -1  -2  -3  119.41    8.31
  -1  -2  -3  101.56    8.09
  -1   2  -3  124.34    8.35
   1  -2   3  121.50    8.34
  -1  -2  -4  113.22    8.08
   1  -2   4   95.19    7.95
  -1  -2  -4  108.45    8.13
   1   2   4  108.22    7.94
  -1  -2  -4   97.92    8.01
   1   2   4  104.39    7.99
  -1   2  -4   95.14    7.42
  -1   2  -4  101.06    7.39
   1   2   4   84.45    7.10
  -1   2  -4  102.82    7.76
  -1   2  -4  107.42    7.85
  -1  -2  -4   98.59    7.88
  -1  -2  -4  105.80    7.85
   1  -2   4  101.78    7.91
  -1  -2  -5  155.62   11.32
  -1  -2  -5  137.94   11.18
   1  -2   5  157.78   11.57
  -1  -2  -5  164.73   11.56
   1   2   5  164.08   11.30
   1   2   5  144.81   10.56
  -1   2  -5  127.51   10.65
   1   2   5  138.08   11.04
  -1   2  -5  158.32   10.78
  -1   2  -5  156.68   11.06
  -1   2  -5  142.91   10.87
  -1  -2  -5  146.87   11.20
  -1  -2  -5  151.74   11.16
   1  -2   5  145.00   11.18
  -1  -2  -5  159.18   11.00
  -1  -2  -6  486.85   30.67
   1  -2   6  417.42   30.71
  -1  -2  -6  442.64   30.70
   1   2   6  475.85   30.56
  -1  -2  -6  481.07   30.95
   1  -2   6  498.52   30.48
   1   2   6  442.45   30.37
  -1   2  -6  499.52   30.25
   1   2   6  452.86   29.86
  -1   2  -6  439.53   30.09
  -1   2  -6  458.87   30.29
  -1  -2  -6  453.46   30.65
  -1  -2  -6  477.78   30.42
   1  -2   6  514.34   30.88
   1   2   7    4.01    1.64
  -1  -2  -7    2.97    2.85
  -1   2  -7    0.35    1.22
   1  -2   7    2.70    2.63
   1   2   7    4.46    2.95
  -1  -2  -7    0.84    2.85
  -1  -2  -7    0.85    2.90
  -1   2  -7    0.87    1.20
   1  -2   7    0.90    3.00
  -1   2  -7    2.79    1.39
   1   2   7    6.41    3.00
  -1   2  -7    0.70    2.80
  -1  -2  -7    4.05    2.77
  -1  -2  -7    4.10    2.76
  -1   2  -7    2.10    2.68
   1   2   7    3.59    1.42
  -1  -2  -7    0.82    1.51
   1  -2   7    3.74    3.11
   1   2   8  209.87   12.72
  -1  -2  -8  185.09   14.88
  -1   2  -8  180.17   12.42
   1   2   8  214.05   15.43
  -1  -2  -8  183.66   15.42
   1  -2   8  202.36   14.73
   1  -2   8  191.96   15.73
  -1   2  -8  195.54   12.45
  -1  -2  -8  170.79   15.20
  -1   2  -8  197.49   12.56
   1   2   8  182.15   14.72
  -1  -2  -8  194.73   12.61
  -1   2  -8  182.38   14.67
   1   2   8  197.80   12.45
   1  -2   8  193.77   14.94
   1   2   9    5.59    2.07
  -1  -2  -9    0.89    3.42
  -1   2  -9    5.60    1.90
  -1  -2  -9    5.31    3.30
   1   2   9    2.91    3.59
   1  -2   9   -1.18    4.12
  -1  -2  -9    4.47    3.82
   1  -2   9    0.98    1.99
   1  -2   9    5.30    3.67
  -1  -2  -9    4.03    2.08
   1   2   9    2.78    1.87
  -1   2  -9    4.63    1.70
   1   2  10   24.71    2.79
  -1   2 -10   15.02    2.48
   1   2  10   17.41    2.63
  -1  -2 -10   13.92    2.70
  -1   2 -10   18.39    2.47
   1  -2  10   16.06    2.75
  -1   2 -11    8.04    2.14
   1  -2  11    9.39    2.19
   1   2  11   14.41    2.36
  -1  -2 -11    9.06    2.34
  -1   2 -11    8.16    2.03
   1   2  11    8.83    1.97
  -1   2 -12   16.16    2.41
  -1  -2 -12   14.45    2.36
   1   2  12   15.10    2.20
  -1   2 -12   13.73    2.21
   1  -2  12   14.04    2.26
  -1   2 -13    2.34    1.41
   1   2  13    3.70    1.27
  -1   2 -13    3.15    1.34
   1  -2  13    3.47    1.38
  -1  -2 -13    2.00    1.47
  -1   3  13    1.51    1.27
   1  -3 -13    1.66    1.27
   1   3 -13    0.52    1.19
  -1  -3  13    1.52    1.15
   1   3 -12   12.46    1.96
  -1  -3  12    7.60    1.87
   1  -3 -12   13.40    2.19
  -1   3  12   10.24    1.94
   1   3 -12   13.16    1.96
  -1  -3  11   21.65    2.78
   1   3 -11   25.17    2.78
   1  -3 -11   23.89    3.02
  -1   3  11   24.69    2.87
   1   3 -11   18.70    2.70
  -1  -3  10   13.21    2.58
   1   3 -10   16.61    2.53
  -1   3  10   15.51    2.59
  -1   3  10   19.34    2.54
   1  -3 -10   19.32    2.80
   1   3 -10   15.97    2.52
   1   3  -9   52.54    4.47
  -1   3   9   55.01    4.35
   1  -3  -9   57.63    4.62
  -1   3   9   48.78    4.29
  -1   3   9   45.45    4.39
   1   3  -9   50.82    4.35
   1   3  -8   46.23    4.00
   1  -3  -8   58.06    6.88
  -1   3   8   41.93    4.17
   1  -3  -8   47.97    6.95
   1   3  -8   50.55    4.18
   1   3  -8   53.19    4.32
  -1  -3   8   38.23    6.39
  -1   3   8   35.31    6.22
   1  -3  -8   55.51    6.97
  -1   3   8   58.39    4.16
  -1  -3   8   56.93    6.49
   1  -3  -8   53.73    4.35
  -1   3   8   50.81    4.05
  -1  -3   8   47.58    6.22
  -1  -3   8   29.03    5.74
   1   3  -7  428.51   28.02
   1  -3  -7  431.95   30.57
  -1   3   7  454.71   28.27
  -1  -3   7  425.18   30.79
   1   3  -7  428.67   28.10
   1  -3  -7  431.66   31.04
   1   3  -7  486.92   28.25
   1  -3  -7  434.80   30.96
  -1   3   7  482.63   28.13
  -1   3   7  519.74   31.46
   1  -3  -7  459.98   28.23
   1  -3  -7  443.59   31.02
  -1   3   7  476.68   28.06
   1  -3  -7  442.13   30.41
   1   3  -7  488.30   30.98
  -1  -3   7  469.01   30.79
   1   3  -6  109.34    8.14
   1  -3  -6  113.05   10.30
  -1   3   6  132.57    8.46
  -1   3   6  130.89    8.27
   1  -3  -6  123.17   10.58
  -1   3   6  139.54   10.82
   1  -3  -6  119.95   10.49
  -1  -3   6   93.81    9.99
   1  -3  -6  132.46   10.99
   1   3  -6  129.88    8.34
   1   3  -6  134.21    8.34
   1  -3  -6  117.46   10.10
   1  -3  -6  109.02   10.36
   1   3  -6  136.65   10.62
   1   3  -6  133.13   10.12
  -1   3   6  131.22    8.21
  -1  -3   6  123.65   10.47
   1  -3  -5   40.65    5.26
  -1  -3   5   39.45    5.25
   1  -3  -5   54.73    5.93
   1  -3  -5   48.36    5.60
  -1   3   5   50.73    5.51
  -1   3   5   45.52    5.26
   1   3  -5   51.55    5.13
   1   3  -5   52.53    5.52
   1  -3  -5   49.43    5.32
   1  -3  -5   49.38    5.38
  -1  -3   5   45.16    5.32
   1   3  -4  209.51   14.69
  -1   3   4  214.22   15.30
   1  -3  -4  220.95   15.14
   1  -3  -4  209.70   15.30
  -1  -3   4  207.85   15.00
  -1   3   4  227.40   15.29
   1  -3  -4  203.70   15.07
  -1   3   4  214.91   15.06
   1   3  -4  233.14   14.95
   1  -3  -4  223.72   15.19
   1   3  -4  208.50   15.12
   1  -3  -4  202.17   14.86
  -1  -3   4  214.99   15.06
   1  -3  -3  710.95   44.87
  -1   3   3  741.16   44.91
   1  -3  -3  694.95   44.64
  -1   3   3  724.95   44.63
   1   3  -3  709.84   44.75
   1   3  -3  764.47   44.62
   1  -3  -3  662.04   44.51
   1   3  -3  722.66   44.59
   1  -3  -3  707.95   44.65
  -1   3   3  736.59   45.02
   1   3  -2   21.09    2.90
  -1   3   2   27.57    2.80
   1  -3  -2   23.94    3.20
   1   3  -2   19.54    3.68
   1  -3  -2   27.33    3.14
  -1   3   2   31.09    3.53
  -1   3   2   25.63    3.02
   1   3  -2   26.79    3.26
   1   3  -2   33.16    3.41
   1  -3  -2   25.84    3.14
  -1   3   2   26.64    3.43
   1  -3  -2   22.99    3.07
   1   3  -2   26.77    3.31
  -1   3   1  430.83   24.19
   1   3  -1  362.72   24.07
   1   3  -1  380.99   24.32
   1  -3  -1  406.40   24.43
  -1   3   1  390.23   24.35
   1   3  -1  394.84   24.43
  -1   3   1  370.61   24.58
   1   3  -1  359.15   24.45
  -1   3   1  367.65   24.33
  -1   3   1  384.40   24.84
   1   3  -1  359.10   25.09
  -1   3   0   19.61    2.31
   1   3   0   14.94    2.15
  -1   3   0   19.49    2.60
   1   3   0   19.46    2.61
  -1   3   0   19.75    2.39
  -1   3   0   16.69    2.51
   1   3   0   19.18    2.63
   1   3   0   14.26    2.27
  -1   3   0   14.90    2.54
   1   3   0   21.73    3.33
  -1   3   0   22.17    3.25
  -1   3  -1  244.76   16.24
  -1   3  -1  250.04   16.96
   1   3   1  259.86   16.92
  -1  -3  -1  256.48   16.26
  -1   3  -1  237.15   16.28
  -1   3  -1  249.84   16.34
   1   3   1  239.14   16.46
  -1   3  -1  255.98   16.27
  -1   3  -1  256.15   16.60
   1   3   1  241.62   16.33
  -1   3  -2   64.87    5.76
  -1  -3  -2   76.17    6.04
  -1  -3  -2   77.92    5.99
  -1   3  -2   82.76    6.47
   1   3   2   79.75    6.36
   1   3   2   57.94    5.48
  -1   3  -2   65.76    5.81
  -1  -3  -2   71.88    6.00
  -1   3  -2   69.56    5.89
   1   3   2   55.96    5.79
  -1  -3  -2   75.43    5.82
  -1   3  -2   76.46    6.06
  -1   3  -3   51.34    5.05
  -1  -3  -3   57.19    5.24
  -1  -3  -3   45.60    5.19
  -1   3  -3   54.30    5.19
  -1  -3  -3   50.01    5.17
   1   3   3   58.77    5.49
   1   3   3   52.49    5.11
  -1   3  -3   54.86    5.27
  -1  -3  -3   62.37    5.39
  -1   3  -3   61.65    5.25
   1  -3   3   55.12    5.13
  -1  -3  -4    2.23    2.14
  -1   3  -4    1.84    2.00
  -1  -3  -4    3.10    2.65
   1  -3   4    2.31    2.29
  -1  -3  -4    7.66    2.59
   1   3   4    4.61    2.57
   1   3   4    2.71    2.22
  -1   3  -4    1.01    2.22
  -1  -3  -4    1.14    2.66
  -1   3  -4    1.62    2.04
   1  -3   4    3.29    2.31
  -1  -3  -5 2190.80  123.96
   1   3   5 2035.51  121.45
   1  -3   5 2136.61  123.60
  -1  -3  -5 2026.00  123.88
   1   3   5 2154.25  123.94
  -1   3  -5 1975.84  121.44
   1  -3   5 1740.62  123.48
  -1  -3  -5 1913.62  123.87
   1   3   5 1966.10  123.57
  -1   3  -5 2101.12  123.60
  -1   3  -5 2085.83  123.44
  -1  -3  -5 2078.24  123.71
   1  -3   5 2192.29  123.89
  -1  -3  -6  167.88   13.09
   1   3   6  167.31   10.80
  -1   3  -6  153.69   10.52
  -1  -3  -6  173.16   13.32
   1   3   6  174.13   13.16
   1  -3   6  166.60   12.90
   1   3   6  159.10   10.58
   1  -3   6  149.44   12.99
  -1  -3  -6  155.83   13.26
  -1   3  -6  176.19   10.69
   1   3   6  157.38   12.80
  -1  -3  -6  162.59   10.72
  -1  -3  -6  161.46   12.78
   1   3   6  175.80   10.61
  -1   3  -6  161.95   12.55
  -1   3  -6  157.84   12.61
   1  -3   6  167.23   12.93
  -1  -3  -6  176.71   12.84
   1   3   7    1.19    1.72
  -1  -3  -7    2.57    3.17
  -1   3  -7    1.68    1.43
  -1  -3  -7    2.81    3.34
   1   3   7   -0.87    3.16
   1   3   7    0.76    1.43
   1  -3   7    3.97    3.35
   1  -3   7    4.88    3.33
  -1  -3  -7   -2.01    3.36
  -1   3  -7    1.60    1.55
   1   3   7    3.41    3.04
  -1   3  -7    2.33    2.87
  -1  -3  -7   -0.81    2.99
  -1  -3  -7    2.27    1.68
   1   3   7    2.41    1.50
   1  -3   7    2.56    3.43
   1   3   8   40.25    3.84
  -1   3  -8   35.62    3.39
  -1  -3  -8   29.61    5.33
  -1  -3  -8   31.25    5.75
   1   3   8   38.21    6.01
   1  -3   8   36.00    5.51
   1   3   8   39.74    3.51
  -1   3  -8   37.01    3.47
   1  -3   8   43.21    6.36
  -1  -3  -8   33.05    5.99
   1  -3   8   37.59    5.68
  -1  -3  -8   34.96    3.53
   1   3   8   43.29    3.52
  -1   3  -8   42.31    5.84
   1   3   8   34.61    5.46
  -1   3  -9  355.68   22.25
   1   3   9  373.03   22.25
   1   3   9  379.45   22.46
  -1   3  -9  345.32   22.16
  -1  -3  -9  347.16   22.27
   1  -3   9  335.10   22.20
  -1   3 -10    3.07    2.02
   1   3  10    2.59    1.95
  -1  -3 -10    0.75    2.04
   1   3  10    0.78    1.94
  -1   3 -10    2.78    1.88
  -1  -3 -10    1.49    2.07
   1  -3  10    1.87    1.90
  -1   3 -11   11.81    2.27
   1   3  11   10.97    2.19
  -1  -3 -11    6.51    2.05
   1   3  11    8.23    2.08
  -1   3 -11    7.60    1.96
   1  -3  11    6.14    1.92
  -1  -3 -11    8.21    2.24
  -1   3 -12    1.55    1.57
  -1  -3 -12    4.42    1.73
   1   3  12    1.46    1.61
  -1   3 -12    3.94    1.66
   1  -3  12    2.26    1.43
   1   3  13   13.53    1.59
   1   3  13   15.01    1.74
  -1   3 -13   15.64    1.73
  -1  -3 -13   13.84    1.73
   1  -3  13   13.90    1.60
   1   4 -12    0.61    1.26
   1  -4 -12    1.90    1.38
  -1   4  12    1.42    1.33
   1   4 -12    3.32    1.42
  -1  -4  12    0.81    1.21
   1   4 -11    0.81    1.67
   1  -4 -11    0.62    1.81
  -1  -4  11    0.73    1.58
   1  -4 -11   -1.02    1.86
  -1   4  11    1.80    1.74
   1   4 -11    0.19    1.66
  -1   4  11    0.21    1.77
   1   4 -10   75.53    5.56
  -1   4  10   70.63    5.34
   1  -4 -10   68.89    5.47
  -1  -4  10   70.05    5.38
  -1   4  10   71.57    5.44
   1   4 -10   73.48    5.38
  -1   4  10   66.76    5.55
  -1   4   9    1.92    1.97
   1   4  -9    1.00    2.02
  -1   4   9    0.92    1.84
   1  -4  -9    4.66    2.03
  -1   4   9    1.08    2.04
   1   4  -9    5.92    1.86
  -1   4   8   31.02    3.09
   1   4  -8   23.46    2.98
  -1   4   8   27.64    2.87
  -1   4   8   26.75    2.90
   1  -4  -8   25.17    3.10
   1   4  -8   24.38    2.85
  -1   4   8   22.02    3.11
  -1   4   7   36.45    3.68
   1  -4  -7   32.00    5.62
   1  -4  -7   40.62    6.42
   1  -4  -7   41.61    6.17
  -1   4   7   42.99    6.30
  -1  -4   7   28.56    5.52
  -1   4   7   40.03    3.58
   1   4  -7   32.28    3.41
   1  -4  -7   27.96    5.61
  -1   4   7   36.65    3.44
   1   4  -7   39.93    3.55
   1  -4  -7   41.49    3.73
   1   4  -7   32.51    5.66
   1  -4  -7   51.24    6.19
  -1   4   7   45.79    3.51
  -1  -4   7   35.73    5.85
  -1  -4   7   36.70    6.40
  -1   4   6  240.65   16.04
   1  -4  -6  252.31   18.63
   1  -4  -6  277.64   19.18
  -1   4   6  245.23   15.93
  -1   4   6  268.62   19.20
   1  -4  -6  260.34   19.19
   1  -4  -6  245.10   18.91
   1   4  -6  248.38   15.95
  -1   4   6  260.55   15.91
   1   4  -6  255.92   16.03
   1   4  -6  269.99   18.44
   1   4  -6  259.49   18.76
   1  -4  -6  235.65   18.31
  -1  -4   6  246.19   18.55
  -1   4   5  304.79   19.15
   1  -4  -5  321.02   21.68
   1  -4  -5  312.63   22.11
  -1   4   5  345.47   22.24
  -1   4   5  308.51   19.02
   1  -4  -5  310.69   21.70
   1   4  -5  303.38   19.01
   1  -4  -5  281.82   21.53
  -1   4   5  295.19   18.96
   1   4  -5  296.86   19.07
   1   4  -5  307.64   21.58
   1   4  -5  334.63   21.41
   1  -4  -5  291.78   21.25
  -1  -4   5  323.69   21.63
  -1   4   5  309.58   19.16
   1  -4  -4 2247.46  133.87
  -1   4   4 2127.22  134.08
   1   4  -4 2198.15  133.65
  -1   4   4 2200.98  131.53
   1  -4  -4 2151.86  133.91
  -1   4   4 2385.48  134.57
   1   4  -4 2204.05  131.64
   1  -4  -4 2074.97  133.95
   1   4  -4 2180.90  131.61
   1   4  -4 2291.09  134.08
   1   4  -4 2410.87  133.90
   1  -4  -4 2153.83  133.76
  -1   4   4 2153.87  131.52
  -1   4   4 2199.11  131.68
   1   4  -3  968.24   59.70
  -1   4   3  966.74   60.09
  -1   4   3  922.24   57.62
   1  -4  -3  972.44   59.74
   1   4  -3  965.32   59.78
   1   4  -3 1110.35   59.98
  -1   4   3  945.22   57.77
   1  -4  -3  948.11   59.66
  -1   4   3 1000.74   60.31
  -1   4   2 1247.67   72.45
   1  -4  -2 1141.15   71.57
   1   4  -2  984.45   72.18
  -1   4   2 1147.65   71.97
   1   4  -2 1147.28   71.80
   1   4  -2 1182.12   71.67
   1   4  -2 1294.56   71.96
   1   4  -1  664.44   43.33
  -1   4   1  708.48   43.24
   1  -4  -1  632.86   42.15
  -1   4   1  730.21   42.58
   1   4  -1  740.70   42.66
   1   4  -1  653.15   42.13
   1   4  -1  647.14   42.51
  -1   4   1  655.71   42.37
  -1   4   1  662.81   42.57
  -1   4   0  110.04    9.01
   1   4   0  102.52    8.94
  -1   4   0  111.57    8.41
   1   4   0   98.91    8.23
   1   4   0   93.51    8.19
  -1   4   0  101.63    8.32
  -1   4   0   96.25    8.14
  -1   4   0  101.83    7.85
  -1   4  -1    5.39    2.60
   1   4   1    2.07    2.71
  -1   4  -1    5.23    2.57
  -1   4  -1    3.94    2.03
   1   4   1    6.24    2.36
  -1   4  -1    2.81    2.31
   1   4   1    3.30    2.23
  -1   4  -1    6.96    2.13
  -1   4  -2   69.40    6.76
   1   4   2   80.12    7.13
  -1   4  -2   68.44    6.22
  -1  -4  -2   48.62    5.91
  -1  -4  -2   74.56    6.50
  -1   4  -2   72.50    6.42
  -1   4  -2   64.06    6.20
  -1   4  -2   65.09    6.35
  -1   4  -3  556.16   35.47
   1   4   3  586.88   36.28
  -1   4  -3  546.48   33.53
  -1   4  -3  498.99   35.23
  -1  -4  -3  539.39   35.60
   1   4   3  557.74   33.46
  -1   4  -3  553.95   33.51
  -1  -4  -3  581.91   35.75
  -1   4  -3  570.61   35.66
  -1   4  -3  579.44   35.52
   1   4   3  532.78   33.55
  -1   4  -4  228.44   16.97
   1   4   4  252.62   17.31
   1   4   4  242.89   17.91
  -1  -4  -4  220.95   17.20
   1   4   4  255.57   15.16
   1  -4   4  249.75   17.12
  -1   4  -4  242.01   15.19
  -1   4  -4  239.83   15.07
  -1  -4  -4  200.18   17.18
   1   4   4  248.91   15.11
  -1   4  -4  228.44   15.11
  -1   4  -4  265.86   17.46
  -1  -4  -4  259.93   17.60
  -1   4  -4  241.10   17.35
   1   4   4  233.84   15.22
  -1  -4  -5  174.13   14.13
   1   4   5  193.36   14.32
  -1  -4  -5  184.62   14.46
   1   4   5  206.02   14.89
   1  -4   5  198.31   14.25
   1   4   5  184.07   11.89
  -1   4  -5  176.43   11.82
   1  -4   5  165.38   14.07
  -1  -4  -5  172.39   14.42
   1   4   5  179.10   11.80
  -1   4  -5  183.61   11.90
  -1   4  -5  177.28   14.18
  -1  -4  -5  181.48   14.29
   1   4   5  205.00   11.92
  -1   4  -5  200.71   14.31
  -1  -4  -5  205.01   14.64
   1   4   5  177.80   11.97
  -1  -4  -6  248.71   18.98
   1   4   6  261.77   16.51
   1   4   6  274.64   19.43
   1   4   6  276.19   19.69
   1  -4   6  274.77   19.11
   1   4   6  264.52   16.40
  -1  -4  -6  218.20   18.82
   1  -4   6  230.23   18.91
  -1  -4  -6  204.84   18.97
  -1   4  -6  248.29   16.34
   1   4   6  256.23   16.29
  -1   4  -6  259.36   16.39
  -1   4  -6  250.37   18.72
   1   4   6  285.65   16.45
  -1  -4  -6  267.49   19.18
  -1   4  -6  245.34   18.93
   1  -4   6  270.74   19.28
  -1  -4  -6  286.62   19.45
   1   4   7   91.89    6.47
  -1   4  -7   87.07    6.08
  -1  -4  -7   56.23    8.01
   1  -4   7  100.62    9.29
  -1  -4  -7   70.27    8.54
   1   4   7   88.90    9.38
   1   4   7   89.53    6.31
  -1   4  -7   86.87    6.27
  -1  -4  -7   63.16    8.83
   1  -4   7   74.99    8.79
  -1   4  -7   89.51    8.82
  -1  -4  -7   76.78    8.49
   1   4   7   92.77    6.29
  -1   4  -7   83.53    8.70
   1  -4   7   88.59    9.04
  -1  -4  -7   91.52    9.02
  -1   4  -8  102.35    6.74
   1   4   8   84.30    6.59
  -1  -4  -8   90.07    6.59
   1   4   8   91.18    6.58
  -1   4  -8   78.16    6.34
   1   4   8   99.41    6.85
  -1   4  -9    0.75    1.93
   1   4   9   -1.42    1.94
   1   4   9   -0.25    2.16
  -1  -4  -9    0.74    1.96
  -1   4  -9   -0.22    1.78
   1   4   9   -0.27    1.98
  -1   4 -10    3.93    2.02
  -1  -4 -10    2.92    1.84
   1   4  10    3.06    2.17
  -1   4 -10    5.32    2.09
   1   4  10    7.38    2.34
  -1  -4 -10    5.66    2.18
  -1   4 -11   29.89    2.98
  -1  -4 -11   25.06    2.87
   1   4  11   33.83    3.16
  -1  -4 -11   24.33    2.84
  -1   4 -11   34.89    3.01
  -1   4 -12   13.99    1.77
   1   4  12   15.76    1.91
  -1  -4 -12   14.56    1.93
  -1  -4 -12   15.43    1.82
   1   4  12   14.28    1.90
  -1   4 -12   17.37    1.92
   1  -5 -11   38.24    3.40
   1  -5 -11   45.78    3.56
  -1   5  11   42.14    3.36
   1   5 -11   48.92    3.59
  -1   5  11   43.44    3.41
   1   5 -10    2.07    1.83
   1  -5 -10    6.19    1.67
  -1   5  10    7.32    1.96
  -1   5  10    5.66    1.86
   1   5  -9    2.35    1.96
  -1   5   9    3.21    1.99
   1  -5  -9    6.62    2.04
  -1   5   9    4.88    2.00
   1   5  -8   20.76    2.71
  -1   5   8   18.63    2.60
  -1   5   8   18.37    2.85
  -1   5   8   21.18    2.73
   1   5  -8   22.87    2.95
   1   5  -7   13.04    2.41
   1   5  -7    8.45    2.13
  -1   5   7    8.17    2.15
  -1   5   7    9.44    2.27
  -1   5   6  360.86   25.86
   1  -5  -6  352.08   25.63
   1  -5  -6  308.31   24.64
   1   5  -6  325.22   21.66
  -1   5   6  360.08   21.77
   1   5  -6  358.26   21.86
   1   5  -6  366.31   24.79
   1  -5  -6  331.79   24.59
   1   5  -6  350.01   25.02
  -1   5   6  349.64   21.90
   1  -5  -6  363.52   25.10
   1  -5  -5   53.74    6.96
  -1   5   5   52.15    7.81
   1  -5  -5   49.03    7.63
   1   5  -5   58.95    4.81
  -1   5   5   60.16    4.73
   1   5  -5   64.05    4.79
   1   5  -5   60.95    7.18
   1  -5  -5   61.02    7.29
   1   5  -5   54.70    7.10
  -1   5   5   55.81    4.84
   1   5  -4  114.13    9.75
   1  -5  -4  102.43    9.54
  -1   5   4  113.11   10.50
   1  -5  -4   80.11    9.76
   1   5  -4  100.85    7.06
  -1   5   4   95.80    6.94
   1   5  -4   98.52    6.98
   1   5  -4  107.90    9.64
   1  -5  -4  115.82    9.76
   1   5  -4   91.87    9.24
  -1   5   4   94.06    7.08
  -1   5   3   80.92    8.33
  -1   5   3   79.15    5.81
   1   5  -3   74.45    7.87
   1  -5  -3   77.39    8.61
  -1   5   3   86.32    9.09
   1   5  -3   77.04    5.83
  -1   5   3   88.34    5.75
   1   5  -3   75.66    5.68
   1  -5  -3   74.34    7.85
   1   5  -3   77.03    7.85
   1   5  -3   77.31    7.97
  -1   5   3   74.38    5.81
   1   5  -2   79.63    8.11
  -1   5   2   89.40    8.41
  -1   5   2   82.91    6.12
   1  -5  -2  100.30    9.17
   1   5  -2   93.15    9.24
  -1   5   2  108.80    9.45
   1   5  -2   84.22    6.16
  -1   5   2   89.62    6.02
   1   5  -2   78.44    5.94
   1   5  -2   88.49    7.97
   1   5  -2   93.64    8.50
   1  -5  -2   86.06    8.13
  -1   5   2   81.14    6.08
  -1   5   1   -1.42    2.73
  -1   5   1   -1.49    2.43
  -1   5   1    2.70    1.64
   1   5  -1    0.76    2.85
  -1   5   1    1.58    1.30
   1   5  -1    3.12    1.64
   1   5  -1    0.60    1.38
  -1   5   1    4.50    3.27
   1   5  -1    2.83    3.48
   1   5  -1   -1.63    1.39
   1   5  -1   -2.97    2.99
  -1   5   1    2.77    1.52
  -1   5   0    7.87    3.72
   1   5   0    9.21    3.81
  -1   5   0    8.57    1.75
   1   5   0   11.05    1.76
  -1   5   0   13.06    3.31
   1   5   0    8.78    3.26
   1   5   0   11.88    1.68
  -1   5   0    4.83    1.84
  -1   5   0   13.21    3.73
   1   5   0    8.41    1.92
  -1   5  -1  172.04   13.16
   1   5   1  166.09   12.82
  -1   5  -1  158.90   10.69
   1   5   1  167.03   10.80
   1   5   1  174.79   13.85
  -1   5  -1  167.58   10.76
   1   5   1  161.79   10.63
  -1   5  -1  162.74   10.60
  -1   5  -1  178.11   13.05
   1   5   1  162.81   10.74
   1   5   2    1.52    1.72
   1   5   2    1.33    1.47
  -1   5  -2    3.18    3.10
   1   5   2    1.94    3.38
  -1   5  -2    2.74    1.65
  -1   5  -2   -0.76    1.43
  -1   5  -2    0.77    3.00
   1   5   2    2.55    1.66
   1   5   3   35.30    3.30
  -1   5  -3   36.21    5.10
   1   5   3   31.95    5.74
  -1   5  -3   20.44    4.33
  -1   5  -3   32.70    3.15
   1   5   3   27.62    2.83
   1   5   3   31.48    3.04
  -1   5  -3   34.01    3.06
  -1   5  -3   31.78    5.26
  -1  -5  -3   34.61    5.08
  -1   5  -3   24.97    4.60
   1   5   3   31.27    3.23
   1   5   4   24.69    2.72
   1   5   4   18.96    2.76
  -1   5  -4   24.19    4.60
   1   5   4   20.87    5.06
  -1   5  -4   19.73    2.65
   1   5   4   23.53    2.60
  -1   5  -4   23.10    2.65
  -1   5  -4   19.28    4.39
  -1  -5  -4   22.90    4.62
  -1   5  -4   23.35    4.75
  -1  -5  -4   22.55    4.87
   1   5   4   24.94    2.95
   1   5   5   60.58    8.35
  -1   5  -5   63.18    5.02
  -1   5  -5   62.21    4.80
   1   5   5   65.47    4.88
   1   5   5   59.11    4.78
  -1   5  -5   59.48    4.92
  -1   5  -5   56.58    7.19
  -1   5  -5   67.25    7.51
  -1  -5  -5   63.32    7.56
   1   5   5   64.54    5.07
  -1  -5  -5   46.89    7.33
   1   5   6   12.40    2.19
   1   5   6    8.57    4.72
  -1  -5  -6    6.83    4.68
  -1   5  -6    7.10    2.02
  -1  -5  -6    7.94    4.15
   1   5   6    7.18    2.06
  -1   5  -6    9.81    2.35
  -1   5  -6   11.00    4.18
  -1   5  -6    4.84    3.93
  -1  -5  -6   11.12    4.29
   1   5   6   11.07    2.40
  -1  -5  -6    2.05    4.16
  -1   5  -7    9.95    2.29
  -1   5  -7   11.92    2.47
   1   5   7   13.16    2.28
   1   5   7   11.21    2.44
  -1   5  -8    3.25    2.18
   1   5   8    2.02    1.99
   1   5   8    0.26    1.91
   1   5   8    3.22    2.04
  -1   5  -9   39.00    3.78
   1   5   9   32.15    3.56
   1   5   9   41.31    3.71
  -1  -5 -10    0.20    1.88
   1   5  10    3.97    1.72
   1   5  10    1.32    1.55
  -1   5 -10    2.86    1.79
  -1  -5 -11    2.29    1.42
   1   5  11    1.19    1.26
  -1   5 -11    2.98    1.43
   1  -6 -10   21.41    2.32
  -1   6  10   22.79    2.26
   1   6 -10   24.28    2.31
   1   6  -9    4.94    1.76
  -1   6   9    6.45    1.77
  -1   6   9    9.01    1.75
   1   6  -9    7.12    1.79
   1   6  -8    3.80    2.10
  -1   6   8    3.52    1.95
  -1   6   8    5.14    1.86
   1   6  -8    4.93    1.93
  -1   6   7    1.18    1.84
   1   6  -7   -1.24    2.16
  -1   6   7   -1.49    2.12
  -1   6   7    0.24    1.98
   1   6  -6  175.97   11.51
  -1   6   6  166.37   11.33
  -1   6   6  174.00   11.39
  -1   6   6  165.15   11.53
   1   6  -6  173.80   11.50
   1   6  -5    4.94    2.41
  -1   6   5    3.30    1.95
   1   6  -5    4.17    2.20
  -1   6   5    4.52    2.44
  -1   6   5    7.42    2.30
   1   6  -4    5.31    2.26
   1   6  -4    4.11    2.37
  -1   6   4    3.36    2.32
  -1   6   4    5.63    2.27
  -1   6   4    3.54    2.01
  -1   6   3   -1.35    2.16
   1   6  -3    2.42    2.18
   1   6  -3   -1.92    2.03
   1   6  -3   -2.01    3.79
  -1   6   3   -0.54    2.13
  -1   6   3    2.46    2.07
   1   6  -2   50.47    4.53
  -1   6   2   50.98    4.44
  -1   6   2   56.05    4.42
   1   6  -2   47.29    6.93
  -1   6   2   49.16    4.49
   1   6  -2   44.39    6.76
   1   6  -1   58.26    4.77
   1   6  -1   51.89    7.46
   1   6  -1   61.64    4.71
  -1   6   1   62.71    4.69
  -1   6   1   53.95    4.82
   1   6  -1   59.57    4.82
   1   6  -1   56.48    6.97
  -1   6   1   53.41    4.68
   1   6   0  173.69   11.46
   1   6   0  171.91   14.98
   1   6   0  170.46   11.63
   1   6   0  175.74   14.27
  -1   6   0  179.87   11.66
  -1   6   0  148.03   13.90
   1   6   0  177.83   11.52
  -1   6   0  180.25   11.58
   1   6   1    5.98    2.26
   1   6   1    9.65    2.10
  -1   6  -1    7.62    2.24
  -1   6  -1    9.62    4.01
   1   6   1    6.87    4.01
  -1   6  -1    8.31    2.27
  -1   6  -1    2.88    3.57
   1   6   1    3.68    2.05
  -1   6  -2  123.89   11.04
   1   6   2  114.74    8.06
   1   6   2  106.81   11.27
  -1   6  -2  111.56    7.97
   1   6   2  116.92    7.92
  -1   6  -2  108.45    7.78
  -1   6  -2  118.86   10.91
   1   6   2  104.33    7.90
   1   6   3   97.67    7.10
  -1   6  -3   78.31    9.33
   1   6   3   95.35   10.61
  -1   6  -3   88.53    6.86
   1   6   3  100.83    6.96
  -1   6  -3   97.79    6.84
  -1   6  -3   96.13    9.73
   1   6   3   87.11    6.90
  -1   6  -4   52.47    5.00
   1   6   4   54.93    4.79
   1   6   4   70.71    5.03
  -1   6  -4   67.53    5.02
   1   6   4   60.30    5.17
   1   6   4   51.95    4.99
  -1   6  -5    7.04    2.54
   1   6   5    4.67    2.23
  -1   6  -5   12.98    2.51
   1   6   5    5.69    2.56
   1   6   5    6.91    2.39
  -1   6  -6   15.25    2.52
   1   6   6   16.38    2.68
  -1   6  -6   15.41    2.70
   1   6   6   21.10    3.13
   1   6   6   18.36    2.64
  -1   6  -7   15.78    2.67
   1   6   7   15.89    2.68
   1   6   7   18.71    2.54
  -1   6  -7   15.62    2.48
  -1   6  -8   93.79    7.03
   1   6   8   92.37    7.09
  -1  -6  -9   10.56    2.02
   1   6   9    8.57    1.86
  -1   6  -9   10.78    2.01
  -1  -6 -10   33.48    2.70
   1   6  10   26.06    2.54
  -1   6 -10   31.90    2.69
  -1   7   8  130.49    8.58
  -1   7   8  128.99    8.57
   1   7  -8  134.02    8.64
   1   7  -7  128.21    8.79
  -1   7   7  131.45    8.80
  -1   7   7  136.66    8.80
  -1   7   7  127.73    8.67
   1   7  -6    1.39    1.91
  -1   7   6    2.36    1.98
  -1   7   6    1.34    1.78
   1   7  -6    3.82    2.01
   1   7  -5    4.63    2.26
   1   7  -5    3.12    2.18
  -1   7   5    1.56    2.16
  -1   7   5    1.70    2.00
   1   7  -4  118.90    8.37
  -1   7   4  118.82    8.25
   1   7  -4  111.48    8.18
  -1   7   4  115.80    8.33
  -1   7   4  120.62    8.39
   1   7  -3   78.40    6.41
  -1   7   3   83.14    6.36
   1   7  -3   85.09    6.24
  -1   7   3   85.61    6.40
  -1   7   3   82.93    6.51
   1   7  -2   58.38    5.20
  -1   7   2   61.46    5.17
  -1   7   2   62.14    5.37
  -1   7   2   65.25    5.15
  -1   7   1   -1.68    2.57
   1   7  -1    0.53    2.26
   1   7  -1    2.15    2.32
  -1   7   1   -0.75    2.00
  -1   7   0   15.13    2.75
   1   7   0   15.17    2.77
  -1   7   0   18.44    2.90
   1   7   0   14.76    2.59
  -1   7  -1   30.41    3.55
   1   7   1   31.29    3.72
  -1   7  -1   26.94    3.44
   1   7   1   32.20    3.39
  -1   7  -2   61.36    5.31
   1   7   2   70.36    5.30
   1   7   2   63.51    5.28
   1   7   2   61.38    5.38
  -1   7  -3   17.15    2.98
  -1   7  -3   17.52    2.87
   1   7   3   20.99    3.00
   1   7   3   17.08    3.02
   1   7   3   13.91    2.69
  -1   7  -4   89.75    6.90
   1   7   4   97.68    6.88
  -1   7  -4   88.42    6.75
   1   7   4   95.98    6.99
   1   7   4   87.79    6.88
  -1   7  -5   60.21    5.01
   1   7   5   68.79    5.10
   1   7   5   53.29    4.99
  -1   7  -5   63.28    5.11
  -1   7  -6   76.66    5.54
   1   7   6   71.82    5.43
   1   7   6   66.32    5.31
   1   7   6   73.58    5.64
  -1   7  -6   73.56    5.55
   1   7   7    1.12    1.57
   1   7   7   -0.19    1.73
   1   7   7   -1.11    1.56
  -1   7  -7    2.73    1.73
   1   7   8   10.90    1.68
   1   7   8   11.75    1.79
  -1   7  -8   15.50    1.99
   1   8  -6    1.73    1.29
  -1   8   6    1.52    1.43
  -1   8   6    3.18    1.32
   1   8  -5   47.46    3.48
  -1   8   5   34.20    3.43
   1   8  -5   38.85    3.49
  -1   8   5   42.29    3.41
   1   8  -4   40.04    3.64
  -1   8   4   40.15    3.67
  -1   8   4   36.44    3.57
  -1   8   4   40.19    3.45
   1   8  -3    5.99    2.08
  -1   8   3    0.84    1.85
  -1   8   3    2.89    2.12
  -1   8   3    3.23    1.71
  -1   8   2   13.32    2.49
   1   8  -2   14.05    2.41
  -1   8   2   12.01    2.15
  -1   8   1   24.60    3.10
   1   8  -1   30.80    3.08
  -1   8   0    3.01    2.18
   1   8   0    4.87    2.23
   1   8   1   -0.47    2.00
   1   8   1   -1.95    1.84
   1   8   2   15.35    2.42
   1   8   2   20.05    2.87
   1   8   2   21.56    2.60
   1   8   3   78.66    5.70
   1   8   3   75.58    5.62
   1   8   3   73.61    5.75
  -1   8  -4   14.45    2.18
   1   8   4    7.72    2.09
   1   8   4    7.63    1.93
   1   8   4   11.90    2.25
   1   8   5    2.30    1.73
  -1   8  -5    2.36    1.62
   1   8   5    0.50    1.51
   1   8   6   13.35    1.86
   1   8   6   13.87    1.79
  -1   8  -6   17.16    1.97
   2   0 -14   18.44    1.87
  -2   0  14   16.59    1.73
   2   0 -13   -1.98    1.59
  -2   0  12    5.00    1.97
   2   0 -12    3.01    1.73
  -2   0  12    5.01    1.65
  -2   0  11    2.62    2.01
  -2   0  11   -1.71    1.62
   2   0 -11    0.90    1.81
  -2   0  10   48.73    6.72
  -2   0  10   56.34    4.49
  -2   0  10   56.84    7.22
  -2   0  10   50.32    4.28
   2   0 -10   47.74    6.74
   2   0 -10   54.24    4.33
  -2   0  10   50.43    6.86
  -2   0  10   46.59    6.55
   2   0 -10   47.95    6.85
  -2   0   9    0.92    3.29
   2   0  -9   -0.68    1.48
  -2   0   9   -1.98    3.67
  -2   0   9    1.77    1.66
  -2   0   9    0.85    1.61
   2   0  -9    0.86    3.22
  -2   0   9    0.83    2.97
   2   0  -9    0.93    3.26
  -2   0   9    0.87    3.35
   2   0  -9    0.66    1.61
  -2   0   8  102.87    9.16
   2   0  -8   90.55    6.65
   2   0  -8   86.00    8.77
  -2   0   8  101.32    9.30
   2   0  -8  101.12    6.85
  -2   0   8   98.74    6.69
  -2   0   8   90.44    6.59
   2   0  -8  120.18    9.60
  -2   0   8  102.06    9.02
   2   0  -8   92.21    6.66
   2   0  -8  110.49    9.12
  -2   0   7    2.94    2.61
   2   0  -7   -2.08    2.80
  -2   0   7   -1.35    2.30
   2   0  -7   -2.11    2.92
   2   0  -7    1.32    2.52
   2   0  -7    0.50    1.05
   2   0  -7   -0.75    1.20
  -2   0   7    0.17    1.22
   2   0  -7   -1.50    2.67
  -2   0   7   -0.71    2.83
  -2   0   6 1341.30   82.26
   2   0  -6 1348.92   82.13
   2   0  -6 1308.18   81.73
  -2   0   6 1340.78   81.83
  -2   0   6 1288.21   81.93
   2   0  -6 1393.25   82.01
   2   0  -6 1341.17   82.12
   2   0  -6 1325.89   82.27
  -2   0   6 1343.23   81.44
  -2   0   6 1339.11   82.18
   2   0  -5    1.31    1.40
  -2   0   5   -0.97    2.21
   2   0  -5   -0.46    1.96
   2   0  -5   -0.78    1.63
  -2   0   5    1.71    1.97
  -2   0   5    0.89    1.79
   2   0  -5   -0.46    1.76
   2   0  -5    0.42    1.74
   2   0  -5    1.97    2.08
  -2   0   5   -0.35    1.39
  -2   0   5   -1.93    2.06
  -2   0   5    0.71    1.52
   2   0  -4  809.01   50.29
  -2   0   4  851.92   50.95
   2   0  -4  852.21   50.83
  -2   0   4  836.15   50.77
   2   0  -4  843.00   50.53
   2   0  -4  810.70   50.64
   2   0  -4  806.24   50.73
   2   0  -4  875.83   50.68
   2   0  -4  819.15   50.87
  -2   0   4  793.58   50.34
  -2   0   4  812.06   50.42
  -2   0   4  837.84   50.87
   2   0  -3    3.43    1.01
   2   0  -3    0.80    1.30
  -2   0   3   -0.27    1.37
  -2   0   3    4.74    1.46
   2   0  -3   -0.21    1.02
   2   0  -3   -1.52    1.08
   2   0  -3    0.24    1.30
   2   0  -3    0.26    1.25
   2   0  -3    0.12    0.68
   2   0  -3   -1.65    1.41
   2   0  -3    0.28    1.34
   2   0  -3    0.76    1.31
  -2   0   3   -1.12    1.49
  -2   0   3   -0.64    1.18
  -2   0   2 4880.10  284.16
  -2   0   2 4801.97  284.56
   2   0  -2 4805.44  284.58
   2   0  -2 4707.72  284.33
   2   0  -2 4790.27  284.30
  -2   0   2 4732.24  284.58
  -2   0   2 4785.97  284.42
   2   0  -2 4671.28  284.53
   2   0  -2 4856.46  284.46
  -2   0   2 4654.13  284.47
   2   0  -2 4739.52  284.62
   2   0  -2 4672.42  284.53
   2   0  -2 4865.14  284.62
  -2   0   2 4682.64  284.43
  -2   0   2 4790.25  284.60
  -2   0   1    0.41    0.53
   2   0  -1    0.32    0.57
  -2   0   1    0.31    0.59
   2   0  -1    0.46    0.67
  -2   0   1   -0.37    0.56
   2   0  -1    0.37    0.74
  -2   0   1   -0.39    0.71
   2   0  -1    0.11    0.66
  -2   0   1   -0.24    0.68
  -2   0   1    0.09    0.54
   2   0  -1   -0.21    0.53
   2   0  -1   -0.61    0.50
   2   0  -1   -0.37    0.63
   2   0  -1    0.10    0.55
  -2   0   1    0.46    0.64
  -2   0   1   -0.45    0.61
  -2   0   1    0.62    0.57
   2   0  -1    0.69    0.64
   2   0   0   35.59    2.66
  -2   0   0   32.49    2.32
  -2   0   0   33.16    2.49
   2   0   0   39.12    2.21
   2   0   0   35.68    2.48
  -2   0   0   30.99    2.46
  -2   0   0   34.04    2.44
   2   0   0   35.57    2.46
   2   0   0   32.61    2.50
  -2   0   0   36.98    2.64
   2   0   0   31.80    2.53
  -2   0   0   33.37    2.42
   2   0   0   35.30    2.40
  -2   0   0   34.14    2.44
   2   0   0   34.14    2.43
  -2   0   0   36.79    2.53
  -2   0   0   26.89    2.42
   2   0   0   33.86    2.45
  -2   0  -1   -0.11    0.65
  -2   0  -1    0.21    0.46
  -2   0  -1    0.12    0.68
  -2   0  -1    0.35    0.51
   2   0   1    0.10    0.61
   2   0   1    0.08    0.47
  -2   0  -1    0.12    0.71
   2   0   1    0.20    0.58
  -2   0  -1    0.11    0.66
  -2   0  -1    0.75    0.72
   2   0   1    0.33    0.50
   2   0   1   -0.11    0.67
  -2   0  -1    0.34    0.72
  -2   0  -1    0.25    0.73
  -2   0  -2 5436.51  341.93
  -2   0  -2 5657.56  341.89
  -2   0  -2 5700.70  341.99
   2   0   2 5613.93  342.05
   2   0   2 5809.82  341.83
  -2   0  -2 5627.39  342.09
   2   0   2 5696.42  341.88
  -2   0  -2 5894.62  342.02
   2   0   2 5810.37  341.97
  -2   0  -2 5692.56  341.99
  -2   0  -2 5957.90  341.63
   2   0   2 5748.16  341.88
   2   0   2 5681.48  341.94
  -2   0  -2 5824.74  341.85
  -2   0  -2 5612.01  342.12
  -2   0  -3   -0.68    1.18
   2   0   3    1.74    1.40
  -2   0  -3   -0.71    1.26
   2   0   3    0.18    0.97
  -2   0  -3   -1.12    1.40
   2   0   3    0.24    1.12
   2   0   3    0.83    1.03
  -2   0  -3   -0.83    1.29
  -2   0  -3    0.51    1.12
  -2   0  -3   -0.23    1.21
  -2   0  -3   -0.35    1.01
   2   0   3    0.90    1.14
  -2   0  -3   -0.58    1.36
   2   0   3   -0.23    1.13
  -2   0  -4    8.28    1.70
  -2   0  -4    6.86    1.84
   2   0   4   10.66    2.18
  -2   0  -4    9.24    1.98
   2   0   4    9.34    1.57
   2   0   4    5.18    1.80
  -2   0  -4   10.99    2.09
  -2   0  -4    9.21    2.06
   2   0   4   13.21    1.92
  -2   0  -4   11.35    2.01
   2   0   4   10.21    1.83
   2   0   4   12.79    2.05
  -2   0  -4    7.37    2.05
  -2   0  -5    0.37    1.58
   2   0   5    1.54    2.09
  -2   0  -5   -0.43    1.72
   2   0   5    0.30    1.19
  -2   0  -5   -0.94    2.02
   2   0   5   -2.07    1.91
  -2   0  -5   -1.42    2.10
  -2   0  -5    1.34    1.95
  -2   0  -5   -1.50    1.74
   2   0   5   -0.38    1.68
   2   0   5   -0.81    1.65
  -2   0  -6 1249.36   74.15
   2   0   6 1148.99   74.13
  -2   0  -6 1317.61   74.13
  -2   0  -6 1041.89   73.74
   2   0   6 1225.71   73.75
   2   0   6 1209.63   73.70
   2   0   6 1205.87   73.49
  -2   0  -6 1216.43   73.51
  -2   0  -7    0.56    2.16
   2   0   7   -0.64    2.42
  -2   0  -7   -0.72    2.84
  -2   0  -7   -0.32    1.09
  -2   0  -7    0.69    2.75
   2   0   7    0.78    2.48
  -2   0  -7    0.72    2.51
   2   0   7    0.17    1.28
  -2   0  -7    0.34    1.34
   2   0   7    1.86    2.20
   2   0   7   -1.68    2.22
  -2   0  -8    3.06    1.55
  -2   0  -8    0.83    2.83
   2   0   8   -1.52    3.11
   2   0   8    0.92    2.86
  -2   0  -8    0.86    2.94
   2   0   8    3.06    1.72
  -2   0  -8    1.03    1.57
  -2   0  -8    0.85    3.01
   2   0   9    2.08    3.78
  -2   0  -9    1.18    1.84
  -2   0  -9    0.94    3.52
  -2   0  -9   -0.22    1.72
   2   0   9    0.86    3.44
   2   0   9    0.93    1.75
  -2   0 -10   42.72    3.97
   2   0  10   44.43    4.14
  -2   0 -10   45.72    4.07
  -2   0 -11    2.83    2.18
   2   0  11    0.21    1.94
  -2   0 -11    0.23    2.00
   2   0  11    0.98    2.15
  -2   0 -12    2.00    1.84
   2   0  12    2.07    1.66
   2   0  12    3.04    1.93
  -2   0 -12    1.39    1.98
  -2   0 -13    0.80    1.37
  -2   0 -13    0.32    1.49
   2   0  13    0.15    1.39
   2   0  13    0.85    1.39
   2   1 -14    0.91    1.10
  -2  -1  13   76.23    5.53
  -2   1  13   74.98    5.38
   2  -1 -13   77.67    5.45
  -2   1  13   76.44    5.37
  -2  -1  13   73.07    5.31
   2   1 -13   87.60    5.54
   2   1 -12   22.56    2.57
   2  -1 -12   21.11    2.52
   2   1 -12   22.80    2.61
  -2  -1  12   22.83    2.82
  -2   1  12   25.73    2.66
   2  -1 -12   23.96    2.78
   2   1 -12   22.64    2.49
   2   1 -11  112.12    7.77
   2  -1 -11  111.53    7.54
   2   1 -11  108.05    7.57
   2  -1 -11  109.80    7.75
  -2  -1  11  116.00    7.78
  -2   1  11  113.69    7.63
   2   1 -11   94.85    7.48
   2   1 -10   22.19    2.81
   2   1 -10   15.69    2.50
   2  -1 -10   18.51    2.47
  -2  -1  10   20.62    2.75
  -2   1  10   17.29    2.57
   2  -1 -10   18.69    2.63
   2   1 -10   15.16    2.41
   2   1  -9   29.21    3.07
   2   1  -9   30.66    3.14
   2   1  -9   39.33    5.71
  -2  -1   9   37.12    5.32
   2  -1  -9   38.09    5.30
  -2  -1   9   31.35    4.94
   2  -1  -9   33.19    5.32
   2  -1  -9   33.43    3.11
  -2   1   9   31.19    5.23
   2   1  -9   33.76    5.11
  -2   1   9   30.11    5.04
  -2   1   9   39.55    6.35
  -2   1   9   25.12    5.23
   2  -1  -9   26.66    5.51
   2   1  -9   33.11    3.26
  -2  -1   9   30.65    5.40
   2  -1  -9   34.31    3.24
  -2   1   9   34.81    3.17
  -2   1   9   26.59    5.09
  -2  -1   9   38.87    5.69
  -2   1   8  209.28   15.83
   2   1  -8  206.69   13.60
  -2   1   8  223.09   16.14
   2   1  -8  243.44   16.54
   2  -1  -8  230.91   16.43
   2  -1  -8  197.44   13.56
   2  -1  -8  199.42   15.75
  -2  -1   8  211.37   15.77
   2   1  -8  207.60   15.84
  -2  -1   8  210.22   15.94
   2  -1  -8  229.49   16.37
  -2  -1   8  196.45   16.29
   2   1  -8  218.29   13.71
  -2   1   8  229.17   16.52
   2  -1  -8  219.72   16.47
  -2   1   8  226.09   13.72
   2  -1  -8  223.08   13.75
   2  -1  -8  204.18   13.66
   2  -1  -8  229.31   16.76
  -2   1   8  207.13   13.59
  -2   1   8  246.67   16.53
  -2  -1   8  208.71   15.58
  -2  -1   8  219.64   16.23
   2  -1  -7  223.57   15.33
   2   1  -7  209.58   13.43
   2  -1  -7  218.07   15.47
   2  -1  -7  199.88   13.39
  -2   1   7  201.95   15.36
   2   1  -7  235.67   15.93
   2  -1  -7  232.07   15.82
   2   1  -7  212.37   15.34
  -2  -1   7  218.55   15.55
   2  -1  -7  221.10   15.81
   2   1  -7  214.39   13.51
  -2   1   7  233.72   15.91
   2  -1  -7  214.89   15.81
  -2  -1   7  200.51   15.77
   2   1  -7  219.01   13.60
  -2   1   7  220.56   13.53
   2  -1  -7  208.24   13.49
  -2  -1   7  209.02   13.43
   2  -1  -7  196.67   15.87
  -2   1   7  206.55   13.43
  -2  -1   7  239.94   16.06
  -2   1   7  215.38   15.70
  -2  -1   7  210.99   15.37
  -2  -1   7  222.82   15.41
   2  -1  -6  242.66   16.58
   2   1  -6  256.22   16.80
  -2  -1   6  242.02   17.12
  -2   1   6  237.98   16.87
   2  -1  -6  241.51   17.06
   2  -1  -6  230.22   16.81
   2   1  -6  226.35   16.54
   2   1  -6  227.53   16.72
  -2   1   6  234.76   16.71
  -2  -1   6  261.70   16.95
   2  -1  -6  248.14   16.77
   2  -1  -6  243.87   16.89
   2  -1  -6  227.35   17.11
  -2   1   6  257.05   17.02
  -2  -1   6  245.66   16.76
  -2  -1   6  245.44   17.00
  -2  -1   6  242.50   16.60
   2  -1  -5   74.75    6.42
  -2   1   5   99.78    7.14
  -2  -1   5   79.85    6.91
   2  -1  -5   78.22    7.02
   2   1  -5   91.56    6.80
   2  -1  -5   81.11    6.71
   2   1  -5   83.12    6.54
   2   1  -5   79.21    6.67
  -2  -1   5   79.72    6.75
   2  -1  -5   80.48    6.57
  -2   1   5   73.42    6.53
   2  -1  -5   81.12    6.72
   2  -1  -5   81.94    6.26
   2   1  -5   76.05    6.15
   2   1  -5   81.80    6.75
   2  -1  -5   77.85    6.72
   2  -1  -5   84.69    7.03
  -2  -1   5   73.93    6.47
  -2  -1   5   80.64    6.87
  -2   1   5   80.67    6.77
  -2   1   4   75.84    5.23
   2  -1  -4   66.27    5.33
  -2  -1   4   60.75    5.49
  -2   1   4   66.69    5.51
   2  -1  -4   59.76    5.58
   2  -1  -4   72.42    5.39
   2  -1  -4   67.11    5.50
  -2  -1   4   60.12    5.20
  -2   1   4   67.82    5.40
   2   1  -4   63.84    5.23
   2   1  -4   63.70    5.39
  -2   1   4   75.32    5.59
   2  -1  -4   62.76    5.37
  -2  -1   4   60.90    5.28
   2  -1  -4   68.02    5.35
   2  -1  -4   63.93    5.04
   2  -1  -4   71.81    5.76
   2   1  -4   67.16    5.04
   2   1  -4   60.72    5.40
   2  -1  -4   61.45    5.41
  -2  -1   4   65.13    5.53
  -2   1   4   59.65    5.35
  -2   1   3  624.97   37.58
   2  -1  -3  621.22   37.88
  -2  -1   3  618.69   37.84
  -2   1   3  643.56   37.80
   2   1  -3  619.13   37.18
   2  -1  -3  592.48   37.65
  -2   1   3  635.21   37.90
   2  -1  -3  615.84   37.68
  -2  -1   3  618.85   37.61
   2  -1  -3  586.50   37.62
   2   1  -3  606.64   37.52
   2   1  -3  574.62   37.62
   2  -1  -3  606.80   37.52
   2   1  -3  615.88   37.34
   2  -1  -3  605.17   37.76
   2  -1  -3  619.12   37.90
   2   1  -3  626.11   37.85
  -2   1   3  622.87   37.75
  -2   1   3  627.37   37.22
  -2  -1   3  579.48   37.74
   2   1  -2 1916.46  113.72
  -2   1   2 2002.59  114.53
  -2   1   2 1970.08  114.17
   2   1  -2 1859.45  114.43
   2  -1  -2 1993.15  114.60
  -2   1   2 1884.51  113.84
  -2  -1   2 1938.72  114.50
  -2   1   2 2045.02  114.58
   2  -1  -2 1905.15  114.43
   2  -1  -2 1929.95  114.29
  -2  -1   2 1913.00  114.51
  -2   1   2 1919.33  114.60
   2  -1  -2 1881.01  114.56
  -2  -1   2 1829.00  114.20
   2  -1  -2 1939.20  114.41
   2  -1  -2 1976.14  114.29
  -2  -1   2 1897.79  114.29
  -2   1   2 1870.38  114.28
   2   1  -2 1930.90  114.27
   2   1  -2 1943.00  114.42
   2   1  -2 1895.84  114.62
   2  -1  -2 1916.87  114.55
   2  -1  -2 1972.83  114.63
   2   1  -2 1960.18  114.22
  -2  -1   2 1927.55  114.55
  -2   1   2 1788.45  114.12
  -2   1   2 1907.51  114.42
   2  -1  -2 1822.13  114.19
  -2   1   2 1867.10  113.80
  -2   1   1 3675.39  213.63
  -2   1   1 3745.20  213.79
   2   1  -1 3657.73  213.60
  -2   1   1 3315.84  213.64
   2  -1  -1 3672.14  213.61
  -2  -1   1 3663.51  213.48
  -2   1   1 3700.70  213.21
  -2  -1   1 3683.77  213.57
  -2   1   1 3569.16  213.52
   2  -1  -1 3542.83  213.60
   2  -1  -1 3558.24  213.36
  -2  -1   1 3752.90  213.80
   2   1  -1 3410.40  213.76
  -2   1   1 3497.40  213.68
   2  -1  -1 3677.80  213.81
   2  -1  -1 3514.33  213.36
  -2   1   1 3581.59  213.40
  -2  -1   1 3587.49  213.39
   2   1  -1 3626.05  213.47
   2   1  -1 3611.20  213.37
   2  -1  -1 3532.77  213.45
   2  -1  -1 3508.29  213.73
   2  -1  -1 3476.67  213.76
   2   1  -1 3700.38  213.48
   2   1  -1 3543.44  213.75
  -2   1   1 3321.72  213.32
  -2  -1   1 3639.25  213.20
  -2  -1   1 3532.17  213.69
  -2  -1   1 3651.07  213.38
  -2   1   1 3582.01  213.45
  -2   1   1 3506.19  213.43
   2  -1  -1 3351.88  213.53
   2  -1   0  156.32    8.49
  -2   1   0  142.29    8.96
  -2   1   0  138.77    8.94
   2   1   0  134.14    9.02
  -2  -1   0  131.66    8.55
  -2  -1   0  139.24    8.81
   2  -1   0  130.34    8.48
  -2   1   0  157.68    8.95
  -2  -1   0  138.51    8.56
   2  -1   0  135.31    8.74
  -2   1   0  116.94    8.68
   2  -1   0  131.76    8.64
   2   1   0  156.98    9.14
   2  -1   0  143.40    8.92
   2   1   0  154.37    8.76
   2  -1   0  134.90    8.69
  -2  -1   0  140.44    8.74
   2   1   0  136.79    8.69
  -2   1   0  147.17    8.76
  -2  -1   0  133.89    8.69
  -2   1   0  127.63    8.64
   2   1   0  134.10    8.77
   2   1   0  133.15    8.74
  -2  -1   0  139.89    8.80
   2  -1   0  137.85    8.71
  -2  -1   0  134.44    8.70
   2  -1   0  138.78    8.53
  -2  -1  -1 2105.08  126.00
  -2   1  -1 2149.81  126.11
  -2   1  -1 2132.65  126.13
   2   1   1 2076.96  125.47
  -2  -1  -1 1955.54  125.95
   2   1   1 2092.83  125.63
  -2   1  -1 2273.05  126.13
   2   1   1 2063.33  126.02
   2   1   1 2104.16  125.56
   2  -1   1 2215.82  126.03
   2  -1   1 2092.27  125.87
  -2  -1  -1 2095.40  126.03
   2   1   1 2069.06  125.85
   2  -1   1 2304.99  125.85
   2   1   1 2223.64  126.11
   2   1   1 2193.61  125.83
   2   1   1 2009.69  125.57
  -2  -1  -1 2073.84  125.80
  -2   1  -1 2092.93  126.07
  -2   1  -1 2086.30  126.03
  -2  -1  -1 2084.78  126.07
   2   1   1 2165.43  126.03
   2  -1   1 2175.42  125.58
  -2  -1  -1 2027.75  126.11
   2  -1   1 2196.02  126.01
   2   1   1 2234.75  125.63
  -2  -1  -1 1877.79  125.68
  -2  -1  -1 2110.61  126.10
  -2  -1  -2 2077.55  126.61
  -2   1  -2 2124.48  126.51
   2   1   2 2113.17  126.39
  -2  -1  -2 2033.69  126.35
  -2  -1  -2 2119.64  126.69
  -2   1  -2 2033.07  126.56
  -2   1  -2 2119.46  126.08
   2   1   2 2133.90  126.58
   2  -1   2 2149.43  126.60
   2   1   2 2033.02  126.21
  -2  -1  -2 2077.08  126.70
   2   1   2 2119.24  126.44
   2   1   2 2103.09  126.68
   2  -1   2 2164.60  126.46
  -2   1  -2 2149.99  126.56
  -2   1  -2 2115.32  126.73
  -2  -1  -2 2083.73  126.53
  -2  -1  -2 2123.97  126.67
  -2   1  -2 2137.25  126.57
   2  -1   2 2095.16  126.29
  -2  -1  -2 2142.68  126.63
  -2  -1  -2 2103.35  126.61
   2   1   2 2114.97  126.45
   2   1   2 2156.26  126.02
  -2   1  -2 2166.17  126.28
   2  -1   2 2089.56  126.62
  -2   1  -3   24.26    2.33
  -2   1  -3   22.03    2.07
  -2  -1  -3   21.51    2.48
   2  -1   3   21.20    2.64
  -2   1  -3   20.07    2.32
   2   1   3   20.26    2.30
  -2  -1  -3   21.20    2.53
   2   1   3   23.97    2.48
  -2  -1  -3   19.53    2.58
   2  -1   3   15.52    2.14
   2  -1   3   18.87    2.23
   2   1   3   16.34    2.12
  -2   1  -3   16.08    2.21
   2   1   3   21.68    2.55
  -2   1  -3   17.46    2.35
  -2  -1  -3   21.93    2.45
  -2  -1  -3   25.32    2.42
  -2   1  -3   20.93    2.34
  -2   1  -3   19.93    2.35
  -2  -1  -3   25.41    2.60
  -2  -1  -3   18.45    2.35
  -2   1  -3   18.96    2.56
   2  -1   3   16.80    2.36
  -2  -1  -3   17.52    2.38
   2   1   3   20.31    2.13
  -2  -1  -3   20.01    2.30
  -2   1  -4    2.79    1.36
  -2  -1  -4    0.72    1.53
   2   1   4    0.71    1.54
  -2  -1  -4   -0.40    1.72
   2  -1   4    0.45    1.75
  -2  -1  -4   -0.41    1.69
   2   1   4    0.35    1.58
   2  -1   4   -0.32    1.38
   2  -1   4    0.33    1.35
  -2   1  -4   -0.68    1.38
   2   1   4    1.40    1.49
  -2   1  -4   -0.75    1.62
  -2  -1  -4    2.08    1.53
   2   1   4    1.58    1.45
  -2  -1  -4    2.61    1.55
  -2   1  -4   -0.29    1.39
  -2  -1  -4    2.29    1.74
  -2  -1  -4   -0.35    1.60
  -2  -1  -4    1.85    1.81
   2  -1   4    1.09    1.61
  -2   1  -4    0.80    1.99
  -2  -1  -4   -0.30    1.45
  -2   1  -5  749.19   42.66
  -2  -1  -5  692.42   42.96
  -2  -1  -5  662.18   43.12
   2   1   5  671.77   43.01
   2  -1   5  658.63   43.36
   2  -1   5  730.76   42.82
  -2  -1  -5  670.49   43.24
   2   1   5  693.01   42.96
  -2  -1  -5  620.08   42.91
  -2  -1  -5  769.06   43.22
   2   1   5  666.73   42.74
  -2   1  -5  620.68   42.88
   2   1   5  613.28   42.66
   2  -1   5  703.81   42.90
  -2   1  -5  738.22   43.06
  -2   1  -5  673.58   43.14
  -2  -1  -5  691.45   43.18
  -2  -1  -5  720.24   42.99
  -2  -1  -5  671.55   43.01
   2  -1   5  699.47   43.00
   2   1   5  740.28   42.58
  -2  -1  -6   78.50    6.62
   2   1   6   72.55    6.59
   2  -1   6   68.49    6.15
  -2  -1  -6   75.95    6.86
   2   1   6   75.77    6.64
  -2  -1  -6   69.48    6.77
   2  -1   6   72.80    7.10
  -2   1  -6   73.08    6.53
  -2   1  -6   51.69    6.15
   2   1   6   62.34    6.12
  -2  -1  -6   69.88    6.59
  -2  -1  -6   54.52    6.17
   2  -1   6   84.12    6.64
   2   1   6   82.78    6.54
  -2  -1  -6   64.55    6.57
  -2   1  -6   68.37    6.66
  -2  -1  -6   73.45    6.42
   2  -1   6   73.94    6.58
  -2   1  -7  139.71   10.13
  -2  -1  -7  151.44   12.05
   2   1   7  178.65   10.46
   2  -1   7  155.62   11.73
  -2  -1  -7  137.24   12.32
   2   1   7  175.68   12.44
  -2  -1  -7  158.03   12.54
   2  -1   7  142.48   12.61
  -2   1  -7  182.14   12.57
  -2   1  -7  148.96   12.16
  -2   1  -7  156.76   10.16
  -2  -1  -7  166.46   10.23
   2   1   7  171.57   12.28
  -2  -1  -7  141.43   12.07
  -2  -1  -7  157.28   12.46
   2  -1   7  180.43   12.46
  -2  -1  -7  158.78   10.31
   2  -1   7  153.53   10.30
   2   1   7  158.30   10.24
  -2   1  -7  159.78   10.26
  -2   1  -7  161.49   12.55
   2   1   7  161.63   10.17
   2  -1   7  170.50   12.33
  -2  -1  -8   26.17    4.52
  -2   1  -8   22.71    2.73
   2   1   8   32.23    3.17
  -2  -1  -8   37.23    5.57
   2  -1   8   28.14    5.19
   2  -1   8   33.52    5.11
  -2  -1  -8   25.60    4.67
  -2   1  -8   33.56    2.86
  -2   1  -8   28.19    4.68
  -2  -1  -8   29.05    2.87
   2   1   8   35.35    4.88
  -2   1  -8   34.05    3.09
   2   1   8   37.37    3.13
  -2  -1  -8   31.92    3.13
   2  -1   8   32.11    3.08
  -2   1  -8   25.89    4.93
   2   1   8   34.95    2.90
   2  -1   8   38.96    5.12
   2   1   9    9.37    2.13
  -2   1  -9    6.36    1.95
  -2  -1  -9    1.02    3.54
   2  -1   9    5.72    3.94
   2  -1   9   11.00    2.23
   2   1   9   10.58    2.12
   2  -1   9    8.23    3.70
  -2  -1  -9   10.23    2.27
   2   1   9   10.14    1.87
  -2   1  -9   10.43    2.19
   2   1   9   12.69    3.65
   2  -1   9    9.37    3.31
  -2  -1  -9    8.60    1.95
  -2   1  -9    9.27    3.77
  -2   1  -9   11.12    2.09
  -2  -1  -9    8.31    3.70
  -2   1 -10    5.31    1.87
   2   1  10    7.43    2.34
  -2   1 -10    4.91    2.01
   2  -1  10    4.99    2.24
  -2  -1 -10    4.09    2.09
  -2   1 -10    2.05    1.91
  -2  -1 -10    2.58    2.13
   2   1  10    5.17    1.91
  -2  -1 -11  118.62    8.71
   2   1  11  126.14    8.70
   2  -1  11  124.84    8.73
  -2  -1 -11  128.54    8.61
   2   1  11  132.74    8.58
   2  -1  11  124.57    8.53
  -2   1 -11  125.20    8.59
   2   1  11  122.22    8.49
   2  -1  12    5.38    1.93
   2   1  12    2.80    1.86
  -2  -1 -12    1.57    1.91
  -2  -1 -12    2.31    1.67
   2  -1  12    4.21    1.74
   2   1  12    2.02    1.67
  -2   1 -12    2.56    1.72
  -2  -1 -13   49.60    3.81
   2  -1  13   36.62    3.55
   2   1  13   43.45    3.66
  -2   1 -13   47.47    3.71
  -2   1 -13   51.42    3.70
   2  -1  13   48.65    3.60
  -2  -1 -13   49.59    3.67
   2   1  13   45.88    3.57
   2  -2 -13    1.26    1.47
  -2   2  13    1.67    1.42
   2   2 -13    0.29    1.29
  -2  -2  13    1.30    1.41
   2   2 -12    9.33    1.77
   2  -2 -12    8.41    2.18
  -2   2  12   10.95    2.01
   2   2 -12   11.94    1.94
  -2  -2  12    8.86    2.07
   2   2 -11   12.31    2.09
  -2  -2  11   10.53    2.41
   2  -2 -11    7.73    2.36
  -2   2  11   15.48    2.41
   2   2 -11   12.37    2.25
   2   2 -10   55.22    4.84
   2   2 -10   55.80    4.65
   2   2 -10   54.43    4.50
   2  -2 -10   62.14    4.95
  -2  -2  10   54.35    4.89
  -2   2  10   63.88    4.68
   2   2 -10   53.86    4.57
  -2   2  10   61.08    4.77
   2   2  -9   65.88    5.52
  -2   2   9   71.41    5.66
   2  -2  -9   72.49    8.71
  -2   2   9   77.91    8.60
   2   2  -9   86.20    5.89
  -2  -2   9   74.28    8.69
   2  -2  -9   57.27    8.03
   2  -2  -9   90.34    5.94
  -2   2   9   74.43    5.59
   2  -2  -9   73.44    8.67
  -2  -2   9   76.41    7.91
  -2   2   8   52.99    4.31
   2  -2  -8   56.83    6.43
  -2   2   8   60.56    4.29
  -2   2   8   58.57    7.05
   2  -2  -8   44.61    6.56
  -2  -2   8   43.50    6.26
   2  -2  -8   43.92    6.38
   2   2  -8   60.55    4.41
  -2   2   8   49.71    6.47
  -2   2   8   52.05    4.33
   2  -2  -8   58.44    4.43
   2  -2  -8   45.30    6.56
  -2   2   8   54.27    4.18
  -2  -2   8   44.77    6.22
  -2  -2   8   41.38    5.93
  -2   2   7    3.50    1.44
   2  -2  -7    0.71    2.51
  -2   2   7   -0.77    2.95
   2  -2  -7    3.25    2.65
  -2   2   7    0.35    1.22
   2  -2  -7    0.83    3.02
  -2   2   7   -1.46    2.85
   2   2  -7    1.14    1.21
  -2  -2   7    4.10    2.97
  -2   2   7    3.71    2.56
   2   2  -7    1.83    2.17
   2   2  -7    1.40    1.99
  -2   2   7   -1.81    1.34
   2  -2  -7   -0.87    2.84
  -2   2   7    1.67    1.16
  -2  -2   7    2.28    2.70
  -2  -2   7   -0.71    2.66
   2  -2  -6  526.36   33.97
   2  -2  -6  505.36   34.34
  -2   2   6  582.93   34.29
  -2  -2   6  517.43   34.31
  -2   2   6  534.47   34.22
   2  -2  -6  542.71   34.40
  -2   2   6  504.67   33.47
   2   2  -6  553.57   33.95
  -2   2   6  543.44   33.85
   2   2  -6  524.95   33.54
   2   2  -6  553.72   34.25
   2  -2  -6  503.80   33.56
   2  -2  -6  511.90   34.42
  -2  -2   6  491.25   33.90
  -2  -2   6  520.45   33.94
   2  -2  -5   53.16    5.30
  -2   2   5   51.51    5.14
  -2  -2   5   59.78    5.78
   2  -2  -5   60.73    5.97
  -2   2   5   60.95    5.55
   2  -2  -5   49.93    5.35
  -2   2   5   54.15    5.46
   2  -2  -5   53.37    5.54
  -2   2   5   51.14    4.93
   2   2  -5   55.98    4.94
  -2   2   5   66.53    5.42
   2   2  -5   56.70    5.28
   2   2  -5   43.95    5.20
   2  -2  -5   49.03    5.52
   2   2  -5   65.46    5.20
   2  -2  -5   54.95    5.14
  -2  -2   5   50.98    5.27
  -2  -2   5   62.90    5.61
  -2   2   5   60.17    5.41
   2  -2  -4   11.71    2.42
  -2   2   4    7.49    2.08
   2  -2  -4    9.29    2.68
  -2  -2   4    7.35    2.23
  -2   2   4    9.05    2.22
  -2   2   4    9.38    2.21
   2  -2  -4   11.22    2.51
   2  -2  -4    7.94    2.34
  -2   2   4   11.60    1.94
   2   2  -4    6.38    1.69
  -2   2   4    6.49    2.09
   2   2  -4    6.71    1.77
  -2   2   4    7.97    2.13
   2  -2  -4    8.70    2.47
   2   2  -4   13.86    2.64
   2   2  -4    9.99    2.08
   2  -2  -4   12.10    2.29
   2  -2  -4    9.74    2.05
  -2   2   4   12.87    2.32
  -2  -2   4    6.79    2.03
   2   2  -3   59.61    4.57
  -2   2   3   57.54    4.88
  -2   2   3   50.24    4.47
  -2  -2   3   53.85    4.69
   2  -2  -3   54.09    4.96
  -2   2   3   52.46    4.70
   2  -2  -3   49.55    4.67
   2   2  -3   53.59    4.28
  -2   2   3   50.56    4.61
  -2   2   3   52.07    4.24
   2   2  -3   55.56    4.86
   2  -2  -3   56.26    4.84
   2  -2  -3   51.12    4.56
   2   2  -3   56.53    4.43
  -2  -2   3   48.84    4.53
   2   2  -2 1422.86   84.65
  -2   2   2 1411.33   84.39
  -2   2   2 1411.98   84.89
   2   2  -2 1333.80   84.36
  -2   2   2 1429.27   84.63
   2   2  -2 1236.08   84.88
  -2  -2   2 1256.70   84.56
   2  -2  -2 1389.68   84.62
   2   2  -2 1478.49   84.53
   2  -2  -2 1459.61   84.85
   2  -2  -2 1403.53   84.73
   2   2  -2 1402.01   84.80
  -2  -2   2 1527.82   84.80
  -2   2   2 1397.47   84.56
  -2  -2   2 1426.64   84.54
   2  -2  -2 1447.14   84.78
   2   2  -1   26.66    2.20
  -2   2   1   28.91    2.81
  -2   2   1   19.79    2.43
   2   2  -1   19.29    2.48
  -2   2   1   24.39    2.43
   2   2  -1   24.00    2.30
   2  -2  -1   21.85    2.34
  -2   2   1   22.90    2.47
   2  -2  -1   18.08    2.56
   2  -2  -1   21.09    2.18
   2   2  -1   22.46    2.90
   2   2  -1   16.93    2.30
   2  -2  -1   30.34    2.85
   2   2  -1   22.64    2.37
  -2   2   1   22.88    2.27
   2  -2  -1   16.03    2.42
  -2  -2   1   23.41    2.14
  -2   2   0   39.38    3.39
   2   2   0   44.62    3.24
  -2   2   0   36.97    3.40
   2   2   0   35.77    3.29
   2   2   0   37.08    2.80
  -2  -2   0   29.86    2.91
  -2   2   0   39.61    3.23
   2  -2   0   37.87    3.33
  -2   2   0   35.18    3.46
   2  -2   0   33.69    2.94
   2  -2   0   36.95    2.84
   2   2   0   39.77    3.73
   2   2   0   37.73    2.97
  -2  -2   0   32.74    2.96
   2   2   0   37.88    3.08
   2   2   0   37.50    3.19
  -2   2   0   35.99    3.15
   2  -2   0   38.92    2.95
  -2   2  -1   24.42    2.69
  -2   2  -1   22.38    2.53
   2   2   1   25.93    2.60
   2   2   1   23.92    2.50
  -2  -2  -1   28.11    2.52
  -2   2  -1   26.11    2.66
   2  -2   1   30.88    2.65
   2   2   1   25.85    2.84
  -2  -2  -1   28.16    2.62
  -2   2  -1   28.59    2.74
   2   2   1   22.92    2.48
  -2   2  -1   30.41    2.80
  -2   2  -1   25.43    2.60
  -2  -2  -1   26.57    2.67
   2  -2   1   17.84    2.19
   2  -2   1   28.76    2.44
  -2  -2  -1   26.54    2.77
  -2   2  -2   87.91    6.13
  -2   2  -2   88.22    6.49
  -2  -2  -2   82.09    6.28
  -2  -2  -2   70.94    6.30
  -2   2  -2   88.72    6.47
   2   2   2   91.88    6.49
  -2  -2  -2   89.27    6.47
   2  -2   2   89.33    6.35
   2   2   2   84.62    6.38
  -2   2  -2   79.69    6.32
  -2   2  -2   92.12    6.48
  -2  -2  -2   83.59    6.39
  -2  -2  -2   87.06    6.28
   2  -2   2   84.64    6.25
  -2  -2  -3   26.26    3.11
  -2   2  -3   27.95    2.89
  -2  -2  -3   18.27    2.90
  -2   2  -3   23.46    3.12
  -2  -2  -3   21.31    2.96
   2   2   3   27.93    3.13
   2  -2   3   27.20    3.00
  -2   2  -3   20.67    2.55
   2   2   3   23.80    2.88
   2   2   3   25.72    2.48
  -2  -2  -3   24.72    3.09
  -2   2  -3   27.45    3.04
  -2   2  -3   20.75    2.81
   2  -2   3   25.17    3.00
  -2  -2  -3   23.52    2.69
  -2  -2  -4  365.62   22.92
  -2  -2  -4  347.78   23.10
   2  -2   4  331.30   23.10
   2   2   4  354.89   22.81
  -2  -2  -4  377.21   23.22
   2  -2   4  355.55   22.71
   2   2   4  347.32   22.24
   2   2   4  338.46   22.82
  -2   2  -4  326.27   22.42
  -2  -2  -4  361.78   22.94
  -2   2  -4  322.21   22.70
  -2   2  -4  361.31   22.72
   2  -2   4  374.62   22.97
  -2  -2  -4  362.96   22.80
  -2  -2  -5   11.56    3.09
   2   2   5   11.47    2.84
   2  -2   5   12.86    2.82
  -2  -2  -5   10.95    2.95
  -2  -2  -5   17.40    3.38
   2  -2   5   15.20    3.55
  -2   2  -5   12.04    2.80
   2   2   5   11.68    2.89
   2   2   5   16.27    2.53
  -2   2  -5   10.95    2.75
  -2  -2  -5   17.34    3.14
  -2   2  -5   13.81    3.06
  -2  -2  -5   14.63    2.85
   2  -2   5   18.08    3.38
  -2   2  -6  502.69   33.46
  -2  -2  -6  584.25   35.85
   2   2   6  598.06   33.76
   2   2   6  584.77   35.76
   2  -2   6  581.25   35.52
  -2  -2  -6  537.05   35.93
  -2   2  -6  575.18   33.61
  -2  -2  -6  499.27   35.81
  -2   2  -6  525.14   33.49
   2  -2   6  522.40   36.15
   2   2   6  617.81   35.25
  -2   2  -6  507.38   35.21
   2   2   6  532.01   35.47
  -2  -2  -6  571.04   33.69
   2   2   6  546.51   33.49
  -2   2  -6  592.10   35.77
  -2  -2  -6  551.05   35.62
   2  -2   6  599.83   35.93
   2   2   7   -0.43    1.47
  -2  -2  -7    3.03    3.09
  -2   2  -7    1.40    1.24
   2  -2   7    5.44    2.95
  -2  -2  -7    2.57    3.05
   2   2   7    5.17    2.73
  -2   2  -7    0.35    1.23
  -2  -2  -7   -1.77    3.09
   2  -2   7    1.92    3.48
  -2   2  -7    1.52    1.28
  -2   2  -7    0.71    2.19
   2   2   7    2.17    2.82
   2   2   7    1.81    1.39
  -2  -2  -7    0.72    3.03
  -2   2  -7    1.50    2.66
  -2  -2  -7    1.86    1.48
   2   2   7    2.16    1.29
   2  -2   7   -0.76    3.10
  -2   2  -8   51.91    4.30
  -2  -2  -8   42.35    6.08
   2   2   8   62.83    4.65
  -2  -2  -8   52.83    7.12
   2  -2   8   57.67    6.41
   2   2   8   58.26    6.63
  -2  -2  -8   53.57    7.24
   2  -2   8   38.73    6.86
   2   2   8   48.71    6.36
  -2  -2  -8   57.13    4.53
   2   2   8   59.18    4.38
   2  -2   8   54.21    4.49
   2   2   8   54.91    4.31
  -2   2  -8   54.32    6.61
   2  -2   8   43.96    6.13
  -2  -2  -9    7.27    3.67
   2   2   9   16.50    2.38
  -2   2  -9   14.66    2.38
  -2  -2  -9    6.43    3.88
   2  -2   9    9.90    4.28
   2  -2   9   11.02    2.34
   2   2   9   12.35    2.23
  -2  -2  -9   15.72    2.49
   2  -2   9   19.77    4.49
   2   2   9    9.78    2.15
  -2  -2  -9    6.59    2.23
  -2   2  -9   12.60    1.99
  -2   2 -10   46.54    4.15
   2   2  10   53.06    4.41
   2   2  10   45.16    4.07
   2   2  10   53.03    3.92
  -2   2 -10   43.08    3.83
   2  -2  10   38.48    4.00
  -2  -2 -10   42.36    4.20
  -2  -2 -10   41.98    4.21
   2   2  10   50.83    4.22
  -2   2 -11   22.72    2.84
   2   2  11   24.21    2.86
   2  -2  11   19.77    2.89
   2   2  11   24.35    2.82
  -2  -2 -11   25.39    3.00
  -2   2 -11   22.73    2.77
   2   2  11   25.16    2.75
  -2   2 -12    8.06    2.02
   2   2  12    3.35    1.69
  -2  -2 -12    7.03    2.00
  -2   2 -12    7.76    1.76
   2  -2  12    5.95    1.80
  -2   2 -13    5.43    1.53
   2  -2  13    2.18    1.32
  -2  -2 -13    0.95    1.40
  -2   2 -13    0.52    1.22
   2   2  13    1.76    1.20
   2  -3 -13   29.63    2.72
  -2  -3  13   29.33    2.54
  -2   3  13   29.92    2.62
   2   3 -13   29.99    2.55
  -2  -3  12    2.94    1.74
  -2   3  12    6.20    1.82
   2   3 -12    1.76    1.58
   2  -3 -12    3.74    1.79
  -2   3  12    5.06    1.75
   2   3 -12    3.55    1.55
  -2  -3  11   21.72    2.94
  -2   3  11   22.59    2.80
   2   3 -11   25.10    2.78
  -2   3  11   25.98    2.78
   2  -3 -11   30.93    3.21
   2   3 -11   22.40    2.77
   2   3 -10   96.80    7.38
  -2   3  10   99.04    7.28
   2  -3 -10  106.43    7.57
  -2   3  10  104.10    7.37
   2   3 -10  109.63    7.37
  -2   3  10  110.32    7.58
   2   3  -9   99.30    6.75
   2   3  -9   83.98    6.50
  -2   3   9   85.52    6.38
   2  -3  -9   81.02    6.56
  -2   3   9   97.10    6.48
   2   3  -9   85.59    6.43
  -2   3   9   86.00    6.55
   2  -3  -8    1.81    3.10
   2   3  -8    6.04    1.85
  -2   3   8    5.21    1.92
  -2   3   8   10.80    4.20
  -2   3   8    9.91    1.97
   2  -3  -8    7.47    3.81
  -2   3   8    3.98    1.74
   2  -3  -8    4.04    2.01
   2  -3  -8    4.28    3.67
  -2  -3   8    2.87    3.06
  -2  -3   8    5.33    3.47
   2   3  -8    5.06    1.79
   2   3  -8    3.14    1.81
   2  -3  -8    4.24    3.70
   2   3  -7   80.22    5.91
   2  -3  -7   75.55    8.10
  -2   3   7   89.22    6.16
  -2   3   7   78.90    5.94
   2  -3  -7   91.99    8.84
  -2   3   7  104.35    8.98
   2   3  -7   92.93    6.14
   2  -3  -7   68.38    8.27
   2  -3  -7   87.27    8.12
  -2   3   7   80.14    5.84
   2   3  -7   92.29    8.59
   2  -3  -7   80.16    8.67
  -2  -3   7   91.89    8.77
  -2  -3   7   80.54    8.05
  -2   3   6   33.89    3.13
   2  -3  -6   41.92    5.30
  -2   3   6   30.46    4.77
   2  -3  -6   36.93    5.26
  -2   3   6   34.76    3.03
   2  -3  -6   42.92    5.49
   2   3  -6   39.42    3.13
   2  -3  -6   24.11    4.58
  -2   3   6   37.63    3.13
   2   3  -6   35.86    3.12
   2   3  -6   37.35    5.24
  -2   3   6   35.66    2.89
   2  -3  -6   31.86    4.46
   2   3  -6   40.25    4.74
   2  -3  -6   31.24    4.90
  -2  -3   6   39.65    5.14
   2  -3  -5   64.32    6.41
  -2   3   5   58.69    6.18
  -2   3   5   65.61    6.47
   2  -3  -5   57.07    6.60
   2  -3  -5   54.43    6.35
   2   3  -5   80.41    6.98
   2   3  -5   70.81    6.08
   2  -3  -5   57.33    5.99
   2  -3  -5   69.70    6.71
  -2  -3   5   63.56    6.40
   2  -3  -5   77.22    7.07
   2  -3  -4 1006.71   63.29
  -2   3   4 1058.64   62.64
   2  -3  -4  958.36   62.72
   2   3  -4 1090.44   62.81
   2  -3  -4 1009.71   63.23
   2   3  -4 1014.65   63.22
   2   3  -4 1011.25   62.73
  -2   3   4  990.67   63.16
   2  -3  -4  974.17   62.89
   2  -3  -4  957.29   63.02
  -2   3   4 1066.73   63.21
   2  -3  -4 1107.08   63.69
   2  -3  -3  156.57   11.51
  -2   3   3  158.32   11.04
   2   3  -3  152.25   11.44
   2   3  -3  156.90   11.19
   2  -3  -3  161.79   11.59
   2  -3  -3  150.92   11.21
  -2   3   3  146.86   11.45
   2   3  -3  154.11   11.32
   2  -3  -3  159.32   11.41
  -2   3   3  176.18   11.65
  -2   3   2  165.73   10.52
   2   3  -2  155.01   10.80
   2   3  -2  152.97   10.60
   2  -3  -2  156.63   10.85
  -2   3   2  150.00   10.44
   2   3  -2  145.25   10.66
  -2   3   2  158.31   11.04
   2   3  -2  109.71   10.91
  -2   3   2  149.24   10.81
   2  -3  -2  142.81   10.58
  -2   3   1 1155.67   62.34
  -2   3   1 1086.29   62.38
   2  -3  -1  794.17   62.22
   2   3  -1 1074.53   62.47
   2  -3  -1 1127.16   62.75
   2   3  -1 1008.46   62.30
  -2   3   1 1031.01   62.71
   2   3  -1  997.47   62.50
  -2   3   1  966.57   62.34
  -2   3   1  999.37   62.68
   2   3  -1 1064.27   63.36
   2  -3  -1 1004.59   62.68
  -2   3   0  160.67    9.96
   2  -3   0  144.26   10.04
  -2   3   0  126.58    9.70
   2   3   0  155.26   10.05
   2   3   0  126.56    9.48
  -2   3   0  132.84    9.98
   2   3   0  144.69   10.05
  -2   3   0  138.41   10.03
  -2   3   0  146.19   10.35
   2  -3   0  136.38    9.98
   2   3   0  146.36   10.58
  -2   3  -1  172.85   12.19
   2  -3   1  179.52   11.89
   2   3   1  193.18   12.81
  -2   3  -1  204.40   12.77
  -2  -3  -1  187.35   12.27
  -2   3  -1  169.87   12.16
  -2   3  -1  163.24   12.11
   2   3   1  181.75   12.30
  -2   3  -1  166.13   12.31
  -2   3  -1  181.57   12.23
  -2   3  -2   -0.43    1.88
  -2  -3  -2    0.89    1.87
  -2  -3  -2    0.42    1.76
   2   3   2   -0.49    2.02
   2  -3   2    1.42    1.58
   2   3   2    1.52    1.66
  -2   3  -2   -0.42    1.71
  -2   3  -2    0.40    1.64
  -2  -3  -2   -0.43    1.85
  -2   3  -2    0.44    1.81
  -2   3  -3  760.35   49.00
  -2  -3  -3  800.73   49.11
  -2   3  -3  766.83   49.24
  -2  -3  -3  732.41   49.27
  -2  -3  -3  804.92   49.31
   2   3   3  841.94   49.52
   2  -3   3  857.36   49.08
   2   3   3  757.39   49.02
  -2   3  -3  795.81   49.21
  -2   3  -3  803.05   49.10
  -2  -3  -3  800.25   49.30
   2  -3   3  774.82   48.98
  -2   3  -4  132.51    9.71
  -2  -3  -4  128.33   10.06
  -2  -3  -4  127.14   10.30
  -2   3  -4  124.69   10.22
   2  -3   4  107.86    9.90
   2  -3   4  131.62    9.88
   2   3   4  144.37   10.39
  -2  -3  -4  139.76   10.35
   2   3   4  112.03    9.77
  -2   3  -4  121.25    9.79
  -2  -3  -4  124.97   10.11
  -2   3  -4  125.84    9.93
  -2  -3  -4  146.21   10.32
   2  -3   4  140.30   10.11
   2   3   5   81.43    5.81
  -2  -3  -5   78.69    7.61
  -2  -3  -5   72.46    7.86
  -2   3  -5   77.49    5.66
   2  -3   5   75.68    7.76
   2   3   5   82.33    5.68
   2  -3   5   94.13    7.67
  -2  -3  -5   71.54    7.66
   2   3   5   88.09    7.82
   2   3   5   84.19    7.65
  -2   3  -5  101.35    7.82
   2   3   5   92.15    5.73
  -2  -3  -5   79.61    7.59
  -2   3  -5   85.73    7.55
  -2  -3  -5   79.28    7.61
   2  -3   5   92.18    7.83
  -2  -3  -6   91.99    8.19
   2   3   6   70.49    5.54
  -2   3  -6   76.60    5.34
  -2  -3  -6   83.22    8.32
   2  -3   6   84.01    7.59
   2   3   6   76.92    5.40
   2   3   6   83.64    7.96
   2  -3   6   75.89    8.04
  -2   3  -6   74.34    5.37
  -2  -3  -6   66.27    7.80
   2   3   6   58.71    7.17
  -2   3  -6   82.30    7.57
   2   3   6   77.65    5.41
  -2  -3  -6   74.31    7.59
  -2   3  -6   71.17    7.18
  -2  -3  -6   83.24    7.62
   2  -3   6   84.56    7.87
  -2   3  -7  153.12   10.19
   2   3   7  167.36   10.53
  -2  -3  -7  165.89   13.07
  -2  -3  -7  155.73   13.14
   2   3   7  159.40   10.25
   2   3   7  154.11   12.85
   2  -3   7  149.33   12.52
  -2   3  -7  155.14   10.29
  -2  -3  -7  159.24   13.60
   2  -3   7  139.87   13.17
   2   3   7  154.62   12.81
  -2  -3  -7  145.25   10.33
  -2   3  -7  136.84   12.35
   2   3   7  163.88   10.30
  -2  -3  -7  169.65   12.97
   2  -3   7  172.47   13.12
  -2   3  -8   10.72    2.09
  -2  -3  -8    2.81    3.62
   2   3   8   14.64    2.40
  -2  -3  -8    5.25    3.91
   2   3   8    5.90    3.67
   2  -3   8    8.66    3.57
   2  -3   8    7.09    4.06
  -2  -3  -8    6.05    4.24
  -2   3  -8    6.99    2.04
   2  -3   8    9.25    3.64
   2   3   8    8.95    1.99
  -2  -3  -8    7.95    2.08
  -2  -3  -8    5.43    3.32
  -2   3  -8    9.94    3.73
   2   3   8    0.95    3.27
  -2   3  -9   19.86    2.72
   2  -3   9   18.62    2.62
  -2  -3  -9   16.45    2.86
  -2  -3  -9   18.44    2.82
   2   3   9   17.76    2.66
   2   3   9   18.70    2.91
  -2   3  -9   23.26    2.78
  -2   3 -10   94.01    6.98
  -2   3 -10  100.62    7.14
   2   3  10  109.95    7.19
  -2   3 -10   94.86    7.03
   2   3  10   96.20    7.15
  -2  -3 -10  104.74    7.20
   2  -3  10   87.24    6.92
  -2  -3 -10   97.89    7.07
  -2   3 -11   79.86    5.62
   2   3  11   72.74    5.48
  -2   3 -11   66.89    5.35
   2  -3  11   68.78    5.28
  -2  -3 -11   69.42    5.43
  -2  -3 -11   75.13    5.55
  -2   3 -12    5.85    1.75
   2   3  12    3.80    1.56
   2  -3  12    5.83    1.52
  -2   3 -12    8.31    1.78
   2   3  12    6.11    1.66
  -2  -3 -12    3.35    1.68
  -2  -3 -13   33.40    2.78
  -2   3 -13   36.05    2.73
  -2  -4  12   -0.28    1.27
   2   4 -12    1.39    1.38
  -2   4  12   -0.15    1.38
   2  -4 -12    0.83    1.48
   2   4 -12   -1.30    1.27
   2  -4 -11   39.01    3.36
   2  -4 -11   37.82    3.41
  -2  -4  11   31.49    3.13
   2   4 -11   29.35    3.18
  -2   4  11   35.63    3.21
   2   4 -11   33.19    3.17
  -2   4  11   35.54    3.22
  -2   4  10   45.87    4.11
   2  -4 -10   44.61    4.29
  -2   4  10   48.48    4.10
  -2   4  10   46.24    4.23
   2   4 -10   50.65    4.11
   2   4 -10   52.75    4.17
  -2   4   9   25.68    2.94
   2  -4  -9   25.34    2.95
  -2   4   9   22.17    2.70
  -2   4   9   28.37    3.17
   2   4  -9   18.26    2.58
   2   4  -9   19.58    2.95
  -2   4   8   -0.95    1.89
   2   4  -8    0.98    1.88
   2  -4  -8   -0.79    2.06
  -2   4   8    0.85    1.78
   2   4  -8    1.49    1.66
  -2   4   8   -1.08    2.13
  -2   4   8    0.22    1.70
  -2   4   7   39.21    3.71
   2  -4  -7   25.27    5.17
  -2   4   7   36.35    6.00
  -2   4   7   35.60    3.59
   2  -4  -7   48.97    6.71
   2  -4  -7   43.61    6.40
   2  -4  -7   37.18    6.35
   2   4  -7   41.71    3.61
  -2   4   7   42.83    3.53
   2   4  -7   40.75    3.64
   2   4  -7   33.45    5.69
   2  -4  -7   41.13    5.92
  -2  -4   7   40.31    6.19
  -2  -4   7   39.38    6.39
   2  -4  -6  134.39   12.25
  -2   4   6  149.64   10.14
   2  -4  -6  149.03   12.78
  -2   4   6  154.54   10.01
   2  -4  -6  145.12   13.04
  -2   4   6  169.39   13.24
   2  -4  -6  138.81   12.64
   2   4  -6  151.34   10.01
  -2   4   6  147.42    9.95
   2   4  -6  153.87   10.12
   2   4  -6  193.88   13.39
   2   4  -6  171.80   12.56
   2  -4  -6  144.48   12.34
  -2  -4   6  128.44   12.56
  -2  -4   6  170.41   12.85
  -2   4   5  116.30   11.43
  -2   4   5  149.95    9.70
   2  -4  -5  162.22   12.19
  -2   4   5  177.54   12.72
  -2   4   5  147.50    9.53
   2  -4  -5  141.21   12.49
   2  -4  -5  163.83   12.34
   2   4  -5  145.38    9.54
  -2   4   5  138.77    9.50
   2   4  -5  141.66    9.62
   2   4  -5  156.34   11.69
   2   4  -5  140.94   12.01
   2  -4  -5  136.14   11.54
  -2  -4   5  160.73   12.12
  -2   4   5  148.49    9.70
   2  -4  -4  346.39   24.37
  -2   4   4  384.02   24.96
   2   4  -4  387.18   24.53
   2  -4  -4  386.24   25.41
   2  -4  -4  364.55   24.66
  -2   4   4  395.00   25.12
  -2   4   4  347.64   22.25
   2   4  -4  355.84   22.40
  -2   4   4  360.15   22.28
   2   4  -4  359.81   22.40
   2  -4  -4  321.81   24.14
   2   4  -4  399.23   24.54
   2   4  -4  400.41   24.98
  -2   4   4  365.90   22.46
   2  -4  -3   10.84    3.08
  -2   4   3   14.10    1.61
  -2   4   3    9.23    3.27
   2   4  -3   10.68    3.05
   2   4  -3   13.78    1.79
   2   4  -3   12.77    1.69
   2   4  -3   13.13    3.45
   2   4  -3   10.16    2.84
  -2   4   3    8.19    1.68
   2  -4  -3   11.44    2.91
   2  -4  -3   19.15    4.18
  -2   4   3    9.33    3.23
  -2   4   2  577.53   36.37
   2  -4  -2  541.23   35.68
   2   4  -2  465.66   36.30
   2  -4  -2  567.33   36.42
   2   4  -2  614.04   36.02
   2   4  -2  582.30   35.83
   2   4  -2  570.28   35.98
  -2   4   2  558.08   36.12
   2   4  -1   43.44    5.60
   2  -4  -1   30.81    4.38
  -2   4   1   41.32    5.03
   2   4  -1   40.25    4.50
   2   4  -1   30.46    4.01
  -2   4   1   40.98    4.57
  -2   4   1   44.93    4.75
   2   4  -1   44.78    4.82
  -2   4   1   40.47    4.69
  -2   4   1   44.47    4.31
   2   4   0    7.77    3.14
  -2   4   0    5.74    2.76
  -2   4   0    2.57    2.48
   2   4   0    0.53    2.12
   2   4   0    1.09    2.27
  -2   4   0   -0.55    2.23
  -2   4   0    1.09    1.74
  -2   4   0    0.46    2.03
   2   4   1  699.28   41.71
  -2   4  -1  680.81   40.86
  -2   4  -1  625.73   40.86
   2   4   1  620.02   40.63
  -2   4  -1  636.28   40.57
  -2  -4  -1  627.92   40.61
   2   4   2 1707.83  100.28
  -2  -4  -2 1551.26   99.44
  -2   4  -2 1524.41   99.28
  -2   4  -2 1667.31   99.51
  -2   4  -2 1715.90   99.61
  -2  -4  -2 1717.94   99.63
  -2   4  -2 1552.65   99.54
  -2   4  -3   13.32    3.33
   2   4   3   19.86    2.20
   2   4   3   17.42    1.90
   2   4   3   18.52    4.13
  -2   4  -3   18.56    3.65
  -2  -4  -3   15.46    3.82
  -2   4  -3   23.25    2.24
   2   4   3   13.86    1.84
  -2   4  -3   15.80    1.95
  -2   4  -3   16.05    3.42
  -2   4  -3   15.98    3.38
  -2  -4  -3   21.51    3.79
   2   4   3   19.41    2.18
  -2  -4  -3   15.49    3.48
   2   4   4    2.13    1.23
  -2   4  -4    3.25    2.62
   2   4   4    2.04    2.28
   2  -4   4    0.63    2.50
   2   4   4    2.52    3.27
   2  -4   4    0.74    2.69
  -2   4  -4    1.85    1.28
  -2  -4  -4   -0.82    3.24
   2   4   4    1.54    1.19
  -2   4  -4    1.60    1.31
   2   4   4    1.21    1.31
  -2   4  -4   -1.42    2.72
  -2  -4  -4    4.55    3.01
  -2   4  -4    3.42    2.96
   2   4   4    0.99    1.49
  -2  -4  -4    1.51    2.93
   2   4   5   10.74    1.81
  -2  -4  -5   11.79    4.18
   2   4   5   15.88    3.78
  -2  -4  -5   16.28    4.07
   2   4   5   10.10    4.25
   2  -4   5   19.69    3.85
   2  -4   5    8.64    3.39
  -2  -4  -5    7.60    3.71
  -2   4  -5   10.95    1.88
   2   4   5   14.10    1.97
  -2   4  -5   13.58    2.01
  -2  -4  -5   26.06    4.54
  -2   4  -5   10.67    3.43
  -2   4  -5   14.87    3.81
   2   4   5   12.42    2.02
  -2  -4  -5   11.63    3.76
   2   4   5   11.47    2.11
   2   4   6  189.15   12.38
  -2  -4  -6  203.20   15.15
   2   4   6  168.21   14.60
  -2  -4  -6  173.68   15.08
   2   4   6  234.65   16.05
   2  -4   6  189.86   14.75
  -2   4  -6  198.07   12.33
  -2  -4  -6  152.51   15.08
   2  -4   6  161.45   14.83
   2   4   6  183.33   12.26
  -2   4  -6  175.99   12.22
  -2  -4  -6  173.65   14.75
   2   4   6  215.82   12.42
  -2   4  -6  192.90   14.85
  -2   4  -6  199.31   15.01
  -2  -4  -6  210.63   15.32
  -2  -4  -7   12.43    4.32
  -2   4  -7   20.23    2.39
   2   4   7   17.40    2.54
  -2  -4  -7   18.81    4.70
   2   4   7   16.27    5.05
   2  -4   7   28.07    4.89
   2  -4   7   12.05    4.59
  -2   4  -7   17.16    2.60
  -2  -4  -7   12.14    4.92
  -2  -4  -7   14.73    4.51
   2  -4   7   18.67    4.35
   2  -4   7   10.28    4.33
   2   4   7   16.38    2.51
  -2  -4  -7   22.22    4.97
   2   4   7   19.22    2.65
  -2   4  -7   12.01    4.23
   2   4   7   16.82    3.99
  -2   4  -8    2.72    1.92
   2   4   8    2.18    1.99
   2   4   8    1.24    2.05
   2   4   8    6.59    2.22
  -2   4  -8    1.53    1.71
  -2   4  -9   93.78    6.58
   2   4   9   78.70    6.33
   2   4   9   90.06    6.57
  -2   4  -9   88.57    6.40
   2   4   9  102.87    6.79
  -2  -4  -9   79.06    6.37
  -2  -4  -9   83.71    6.55
  -2   4 -10  108.02    7.80
  -2  -4 -10  102.62    7.70
  -2  -4 -10  111.91    7.88
   2   4  10  115.29    7.90
  -2   4 -10  115.20    7.81
   2   4  10  120.22    7.98
  -2   4 -11   11.19    1.95
   2   4  11   15.43    2.19
  -2  -4 -11   12.49    1.96
   2   4  11   11.44    2.19
  -2   4 -11   12.91    2.13
  -2  -4 -11   13.95    2.22
   2   4  12    5.04    1.35
  -2  -4 -12    3.95    1.38
  -2  -4 -12    3.70    1.31
  -2   4 -12    2.35    1.29
   2   5 -11    4.26    1.54
  -2   5  11    5.52    1.45
   2  -5 -11    4.71    1.71
   2  -5 -11    5.96    1.52
  -2   5  11    7.47    1.62
   2   5 -10    2.88    1.79
   2  -5 -10    3.44    1.75
  -2   5  10    0.84    1.69
  -2   5  10    0.98    1.66
   2   5  -9   32.89    3.36
  -2   5   9   32.01    3.24
  -2   5   9   31.93    3.14
   2  -5  -9   30.55    3.27
  -2   5   9   34.21    3.46
   2   5  -8   39.34    3.91
  -2   5   8   42.49    3.83
   2   5  -8   43.84    3.98
   2  -5  -8   38.13    3.85
  -2   5   8   46.19    3.94
  -2   5   8   38.95    3.91
   2   5  -7  112.93    8.34
  -2   5   7  121.32    8.44
   2  -5  -7  119.77    8.49
   2   5  -7  125.76    8.62
  -2   5   7  129.75    8.52
  -2   5   7  123.73    8.60
   2  -5  -6   24.80    5.55
  -2   5   6   32.98    6.38
  -2   5   6   40.74    3.61
   2  -5  -6   35.53    6.73
   2   5  -6   38.50    3.46
  -2   5   6   35.44    3.46
   2   5  -6   37.94    3.61
   2   5  -6   44.92    6.42
   2  -5  -6   33.15    5.68
  -2   5   6   37.51    3.78
   2  -5  -5  258.11   21.65
  -2   5   5  311.38   22.87
  -2   5   5  313.58   19.08
   2  -5  -5  302.29   22.97
   2   5  -5  317.60   19.27
  -2   5   5  295.85   19.08
   2   5  -5  297.36   19.18
   2   5  -5  322.20   22.11
   2  -5  -5  286.26   21.75
   2   5  -5  303.05   22.21
  -2   5   5  305.79   19.28
  -2   5   4  192.20   15.19
  -2   5   4  185.05   12.02
   2  -5  -4  181.32   14.71
   2  -5  -4  185.16   15.56
  -2   5   4  204.72   15.67
   2   5  -4  200.44   12.29
  -2   5   4  193.15   12.11
   2   5  -4  181.74   12.12
   2   5  -4  188.42   14.67
   2   5  -4  193.79   14.80
   2  -5  -4  160.49   14.29
  -2   5   4  172.96   12.18
  -2   5   3  150.66   12.37
   2   5  -3  135.68   11.99
  -2   5   3  147.76    9.79
   2  -5  -3  167.12   13.25
   2  -5  -3  138.72   11.93
  -2   5   3  150.88   12.81
   2   5  -3  141.83    9.76
  -2   5   3  144.05    9.62
   2   5  -3  140.71    9.62
   2  -5  -3  154.12   12.15
   2   5  -3  164.94   12.31
   2   5  -3  162.08   12.25
  -2   5   3  143.15    9.77
  -2   5   2    3.35    3.28
  -2   5   2    5.49    1.50
   2   5  -2    4.79    3.28
  -2   5   2    4.13    1.88
   2   5  -2    7.14    3.71
  -2   5   2    3.70    3.37
   2  -5  -2    8.28    3.22
   2   5  -2    5.36    1.68
   2   5  -2    4.94    1.47
   2   5  -2    5.58    1.58
   2   5  -2    2.33    3.04
  -2   5   2    8.99    1.87
  -2   5   1  112.57    8.12
   2   5  -1  116.50   10.26
   2   5  -1  119.47    8.06
  -2   5   1  101.75    9.89
  -2   5   1  111.04    9.91
   2   5  -1  118.47    8.05
   2   5  -1  138.76   11.36
   2   5  -1  128.19    8.02
  -2   5   1  121.71    7.92
   2   5  -1  119.11   10.22
  -2   5   1  118.14    8.09
   2   5   0  155.12   11.84
   2   5   0  123.09    8.39
  -2   5   0  122.28    8.43
   2   5   0  135.19    8.43
  -2   5   0  137.59   10.72
  -2   5   0  128.40    8.50
   2   5   0  121.97    8.45
  -2   5   0  108.89   10.32
   2   5   0  115.41   10.47
   2   5   1  372.51   22.68
  -2   5  -1  369.43   25.07
  -2   5  -1  339.94   22.55
   2   5   1  406.93   26.00
  -2   5  -1  369.51   22.63
  -2   5  -1  339.65   24.39
   2   5   1  371.06   22.56
  -2   5  -1  379.51   22.53
  -2   5  -1  391.92   25.08
   2   5   1  346.03   22.58
   2   5   2   10.36    1.87
  -2   5  -2   10.57    3.31
   2   5   2    7.11    2.02
   2   5   2    5.87    3.59
  -2   5  -2   10.55    3.26
  -2   5  -2    7.93    2.03
  -2   5  -2    8.95    1.77
  -2   5  -2   13.19    3.70
  -2  -5  -2   10.34    3.48
   2   5   2    6.92    1.87
   2   5   3   88.74    6.56
  -2   5  -3  103.95    9.28
   2   5   3   93.81    9.52
  -2   5  -3   66.70    8.11
  -2   5  -3   93.89    6.64
   2   5   3  105.09    6.57
   2   5   3   85.96    6.35
  -2   5  -3   87.70    6.44
  -2   5  -3   91.99    8.85
  -2  -5  -3  103.35    9.13
   2   5   3   86.79    6.54
  -2  -5  -3  109.19    9.47
  -2   5  -4  127.74   11.60
   2   5   4  140.65    9.38
   2   5   4  132.52   12.47
  -2   5  -4  137.52    9.34
  -2  -5  -4  111.99   11.72
  -2   5  -4  136.12    9.13
   2   5   4  141.28    9.23
   2   5   4  127.08    9.13
  -2   5  -4  143.05    9.29
  -2   5  -4  138.98   11.82
  -2  -5  -4  147.21   12.19
  -2  -5  -4  152.74   12.46
   2   5   4  139.13    9.40
   2   5   5   97.96   10.58
  -2  -5  -5   92.42    9.88
  -2   5  -5   94.50    6.89
   2   5   5   99.60    6.92
   2   5   5   95.80    6.94
  -2   5  -5   92.12    6.93
  -2  -5  -5  112.38   10.18
  -2   5  -5   87.92    9.54
  -2  -5  -5   90.77    9.79
   2   5   5  102.51    7.15
   2   5   6    6.64    1.99
   2  -5   6    2.79    3.51
  -2  -5  -6    3.55    4.69
  -2   5  -6    5.34    2.09
   2   5   6    3.91    1.98
  -2   5  -6    3.18    2.02
   2   5   6    4.82    2.03
  -2  -5  -6    3.11    3.85
   2   5   6    4.00    2.31
  -2   5  -7   21.93    2.94
   2   5   7   20.42    2.92
  -2   5  -7   23.73    2.96
   2   5   7   20.18    2.93
  -2   5  -8   65.27    5.09
   2   5   8   64.46    5.12
   2   5   8   51.88    4.97
   2   5   8   65.64    5.03
  -2   5  -9   36.68    3.65
   2   5   9   38.82    3.56
  -2  -5  -9   29.01    3.60
   2   5   9   36.31    3.49
  -2  -5 -10    0.77    1.70
   2   5  10   -0.55    1.41
   2   5  10    2.46    1.65
  -2   5 -10    2.59    1.68
  -2  -5 -11   14.45    1.92
   2   5  11   17.18    1.93
  -2   5 -11   16.74    2.02
   2  -6 -10   29.85    2.73
  -2   6  10   28.59    2.58
  -2   6  10   32.46    2.63
   2   6 -10   28.00    2.59
   2   6  -9   43.09    3.80
  -2   6   9   50.71    3.85
  -2   6   9   43.33    3.77
   2   6  -9   49.58    3.85
   2   6  -8    1.81    2.01
  -2   6   8    5.01    1.99
  -2   6   8    4.12    2.01
   2   6  -8    3.54    1.75
  -2   6   7    6.53    2.07
   2   6  -7   11.30    2.43
  -2   6   7    7.45    2.26
  -2   6   7   10.80    2.23
   2   6  -6   62.82    5.65
  -2   6   6   83.51    5.78
  -2   6   6   72.40    5.55
  -2   6   6   72.42    5.86
   2   6  -6   71.50    5.82
   2   6  -5  215.64   14.06
  -2   6   5  236.01   14.10
  -2   6   5  203.71   13.86
  -2   6   5  200.66   14.10
   2   6  -5  222.35   14.19
   2   6  -4   25.52    3.24
   2   6  -4   27.37    3.13
  -2   6   4   30.26    3.63
  -2   6   4   29.29    3.29
  -2   6   4   27.87    3.07
  -2   6   3   82.35    6.38
   2   6  -3   83.65    6.45
  -2   6   3   83.91    6.23
   2   6  -3   79.88    6.13
   2   6  -3   91.52    9.39
  -2   6   3   87.35    6.47
   2   6  -2   89.71    6.55
  -2   6   2  100.96    6.66
   2   6  -2   83.71    6.63
  -2   6   2   89.83    6.81
  -2   6   2   84.62    6.61
   2   6  -1    1.15    3.92
   2   6  -1    4.20    1.93
   2   6  -1   -0.25    2.00
   2   6  -1    1.49    2.03
  -2   6   1    1.57    2.18
  -2   6   1    2.21    1.74
  -2   6   0   69.75    5.31
   2   6   0   67.48    5.15
   2   6   0   78.40    8.81
   2   6   0   61.97    5.29
  -2   6   0   64.80    5.34
  -2   6   0   62.37    7.80
  -2   6  -1    4.89    3.88
  -2   6  -1   10.47    2.28
   2   6   1    0.53    2.13
   2   6   1    1.15    4.03
  -2   6  -1    3.83    2.03
   2   6   1    3.59    1.89
  -2   6  -1    5.35    1.97
  -2   6  -1    4.78    3.61
   2   6   1    5.47    2.03
   2   6   2  228.84   14.37
  -2   6  -2  214.33   17.19
   2   6   2  233.97   18.21
  -2   6  -2  218.70   14.27
   2   6   2  238.68   14.27
  -2   6  -2  211.26   14.09
  -2   6  -2  218.16   17.16
   2   6   2  198.06   14.18
   2   6   3   49.02    4.82
  -2   6  -3   56.82    7.30
   2   6   3   43.54    7.41
  -2   6  -3   55.18    4.77
   2   6   3   60.71    4.84
  -2   6  -3   60.01    4.75
  -2   6  -3   62.97    7.76
   2   6   3   56.30    4.87
  -2   6  -4    2.72    2.38
   2   6   4    0.73    1.97
  -2   6  -4    4.62    2.16
   2   6   4    4.79    2.60
   2   6   4    5.55    2.52
   2   6   4    7.19    2.40
  -2   6  -5   13.22    2.67
   2   6   5    9.28    2.49
  -2   6  -5   12.45    2.61
   2   6   5   17.10    2.97
   2   6   5    9.15    2.35
  -2   6  -6   10.14    2.38
   2   6   6    5.27    2.20
  -2   6  -6    4.33    2.28
   2   6   6    7.11    2.54
   2   6   6    8.29    2.19
  -2   6  -7    5.49    2.19
   2   6   7    3.13    2.04
   2   6   7    4.03    1.90
  -2   6  -7    4.31    2.11
  -2  -6  -8   11.92    2.33
  -2   6  -8    9.57    2.10
   2   6   8   10.48    2.18
  -2   6  -8    9.40    2.21
  -2  -6  -9    4.99    1.74
   2   6   9    3.08    1.61
  -2   6  -9    5.59    1.79
  -2  -6 -10   51.04    3.57
   2   6  10   45.94    3.51
  -2   6 -10   44.68    3.54
  -2   7   8    3.84    1.44
  -2   7   8    2.60    1.32
   2   7  -8    2.63    1.50
  -2   7   7   11.31    1.95
  -2   7   7   16.53    2.39
  -2   7   7   12.51    2.15
   2   7  -7   11.74    2.10
   2   7  -6   29.83    3.25
  -2   7   6   27.37    3.26
  -2   7   6   30.20    3.17
   2   7  -6   34.34    3.29
   2   7  -5   12.41    2.59
  -2   7   5    9.59    2.52
  -2   7   5   18.49    2.61
   2   7  -5   14.73    2.49
   2   7  -4   20.17    3.05
   2   7  -4   23.92    3.04
  -2   7   4   32.02    3.32
  -2   7   4   19.72    3.02
  -2   7   4   24.79    3.11
   2   7  -3   60.05    5.44
  -2   7   3   68.77    5.48
  -2   7   3   61.11    5.50
  -2   7   3   75.32    5.42
   2   7  -2   35.30    3.66
  -2   7   2   33.69    3.54
  -2   7   2   27.90    3.31
  -2   7   2   29.06    3.49
   2   7  -1   44.07    4.17
   2   7  -1   51.10    4.38
   2   7  -1   52.29    4.50
  -2   7   1   46.09    4.53
   2   7   0   72.74    5.87
  -2   7   0   86.52    6.07
   2   7   0   76.78    6.03
  -2   7   0   66.94    5.84
   2   7   1   51.43    4.53
  -2   7  -1   53.48    4.55
   2   7   1   49.68    4.71
  -2   7  -1   51.52    4.67
  -2   7  -2   16.68    2.72
   2   7   2    8.99    2.47
  -2   7  -2   12.39    2.58
   2   7   2    9.10    2.54
   2   7   2   13.66    2.89
  -2   7  -3   81.53    6.12
   2   7   3   75.11    5.91
  -2   7  -3   78.37    5.83
   2   7   3   65.11    5.87
   2   7   3   78.09    6.15
  -2   7  -4   85.66    6.74
   2   7   4   88.29    6.63
  -2   7  -4   92.03    6.67
   2   7   4   85.82    6.74
   2   7   4   92.72    6.77
  -2   7  -5   67.18    5.59
   2   7   5   80.09    5.64
   2   7   5   68.87    5.46
   2   7   5   75.09    5.75
  -2   7  -5   73.33    5.73
  -2   7  -6    9.86    2.27
   2   7   6    8.79    2.10
   2   7   6    4.96    1.85
   2   7   6    4.11    2.23
  -2   7  -7   21.61    2.58
   2   7   7   20.66    2.37
   2   7   7   25.11    2.58
   2   7   7   20.94    2.59
  -2   7  -8   56.99    4.02
   2   7   8   48.74    3.92
   2   8  -6   62.60    4.41
  -2   8   6   62.63    4.41
  -2   8   6   61.49    4.50
   2   8  -6   59.43    4.47
   2   8  -5   17.82    2.26
  -2   8   5   18.42    2.45
   2   8  -5   20.90    2.44
  -2   8   5   21.74    2.27
   2   8  -4    6.17    2.06
  -2   8   4    5.19    1.93
  -2   8   4    4.96    1.94
  -2   8   4    6.27    1.69
   2   8  -3    4.38    1.98
  -2   8   3    3.75    1.82
  -2   8   3    3.30    2.17
  -2   8   3    2.73    1.56
  -2   8   2   68.60    5.45
   2   8  -2   71.68    5.46
  -2   8   1   79.28    5.96
   2   8   0   -0.69    1.94
  -2   8   0    0.46    1.96
   2   8   0    0.86    1.77
   2   8   1   29.04    3.13
   2   8   1   27.12    3.06
   2   8   2   42.67    3.74
   2   8   2   40.64    3.70
   2   8   2   40.74    3.96
  -2   8  -3   40.93    3.42
   2   8   3   33.58    3.37
   2   8   3   31.92    3.18
   2   8   3   34.38    3.49
  -2   8  -4   13.47    2.16
   2   8   4   11.02    2.20
   2   8   4    9.51    1.93
   2   8   4   12.44    2.16
   2   8   5   16.71    2.20
  -2   8  -5   21.12    2.33
   2   8   5   15.73    2.05
   2   8   6    6.59    1.52
   2   8   6    6.95    1.33
  -3   0  14   -0.32    0.99
   3   0 -14    0.12    1.16
  -3   0  13   -0.15    1.33
   3   0 -13    0.66    1.37
  -3   0  12    8.68    1.92
   3   0 -12    8.17    1.83
  -3   0  11   -0.24    1.87
   3   0 -11    0.24    1.80
  -3   0  11   -0.22    1.70
   3   0 -11    1.82    1.85
  -3   0  10   21.22    5.03
  -3   0  10   19.24    4.96
   3   0 -10   25.48    2.96
  -3   0  10   28.44    2.86
  -3   0  10   24.67    2.81
   3   0 -10   22.98    2.78
  -3   0  10   15.81    4.43
   3   0 -10   24.51    5.12
  -3   0   9   -1.92    3.48
  -3   0   9   -2.95    3.83
   3   0  -9    1.19    1.66
   3   0  -9    1.91    3.12
   3   0  -9    0.25    1.73
  -3   0   9    0.22    1.78
  -3   0   9    0.44    1.62
   3   0  -9   -1.71    3.17
  -3   0   9    1.75    3.04
   3   0  -9   -0.22    1.55
   3   0  -9   -0.94    3.35
  -3   0   9    1.66    3.29
   3   0  -8  159.01   10.60
   3   0  -8  176.80   13.35
  -3   0   8  164.69   13.27
   3   0  -8  177.06   12.99
  -3   0   8  189.09   13.06
  -3   0   8  149.77   12.62
   3   0  -8  173.11   13.18
   3   0  -8  147.27   10.46
   3   0  -8  165.47   10.67
  -3   0   8  158.96   10.54
  -3   0   8  176.33   13.43
  -3   0   7    4.42    2.87
   3   0  -7   -0.19    1.26
   3   0  -7    0.71    2.43
   3   0  -7    5.75    2.61
  -3   0   7    3.15    2.50
   3   0  -7    2.11    2.79
  -3   0   7    6.75    2.80
   3   0  -7    1.33    1.13
   3   0  -7   -0.57    1.24
   3   0  -7   -1.54    2.57
  -3   0   7    1.23    1.15
  -3   0   7   -0.74    2.79
  -3   0   6  168.62   13.18
   3   0  -6  174.14   13.18
  -3   0   6  187.70   13.16
   3   0  -6  197.61   13.17
   3   0  -6  187.69   13.28
  -3   0   6  182.13   12.95
  -3   0   6  176.72   13.04
   3   0  -6  181.18   13.44
  -3   0   6  170.25   13.26
  -3   0   5    0.48    2.04
   3   0  -5    1.42    2.08
  -3   0   5   -1.86    1.93
   3   0  -5   -1.14    1.60
   3   0  -5   -0.46    1.76
   3   0  -5    0.41    1.70
  -3   0   5   -2.07    2.06
   3   0  -5    0.51    2.07
   3   0  -5    1.73    1.66
  -3   0   5   -0.75    1.64
  -3   0   5    0.34    1.40
  -3   0   5    0.50    2.03
   3   0  -4   95.50    6.99
   3   0  -4  109.47    7.68
  -3   0   4   90.31    7.42
   3   0  -4  105.17    7.21
  -3   0   4   99.35    7.53
  -3   0   4  104.85    7.45
   3   0  -4  100.39    7.51
   3   0  -4  100.57    7.35
   3   0  -4  105.93    7.65
   3   0  -4  108.56    7.75
   3   0  -4   92.06    7.60
  -3   0   4  103.40    7.69
  -3   0   4   91.34    7.21
  -3   0   3    0.55    1.36
   3   0  -3   -0.28    1.33
  -3   0   3    0.24    1.26
   3   0  -3   -0.85    1.07
   3   0  -3    0.60    0.94
  -3   0   3    0.90    1.38
  -3   0   3    0.24    1.20
   3   0  -3   -1.20    1.33
   3   0  -3   -0.56    1.25
   3   0  -3   -0.61    1.45
   3   0  -3   -0.31    1.53
   3   0  -3    0.86    1.38
  -3   0   3    0.24    1.22
  -3   0   3   -0.60    1.45
  -3   0   2  597.81   37.15
   3   0  -2  592.84   37.51
  -3   0   2  618.05   37.51
   3   0  -2  648.82   37.61
   3   0  -2  615.23   37.46
   3   0  -2  590.31   37.56
   3   0  -2  621.04   37.20
  -3   0   2  605.57   37.53
  -3   0   2  608.64   37.67
   3   0  -2  592.66   37.50
  -3   0   2  600.45   37.40
   3   0  -2  615.59   37.39
   3   0  -2  642.86   36.84
   3   0  -2  610.43   37.50
   3   0  -2  614.26   37.67
  -3   0   2  589.32   37.56
  -3   0   2  619.93   37.50
   3   0  -1    0.45    0.82
  -3   0   1   -0.12    0.77
  -3   0   1    0.42    0.97
  -3   0   1    0.17    1.11
   3   0  -1   -0.15    0.96
   3   0  -1   -0.17    1.03
   3   0  -1   -0.17    0.98
  -3   0   1    0.17    1.09
  -3   0   1    1.48    0.95
   3   0  -1    0.87    0.79
   3   0  -1   -0.23    0.78
   3   0  -1    0.94    0.95
  -3   0   1   -0.28    0.87
   3   0  -1   -0.63    1.06
  -3   0   1    0.69    0.91
  -3   0   1   -0.32    1.13
   3   0   0 2194.45  140.38
  -3   0   0 2347.18  140.01
  -3   0   0 2192.46  140.22
   3   0   0 2331.31  140.29
   3   0   0 2384.59  140.22
  -3   0   0 2270.96  140.24
  -3   0   0 2534.70  140.22
   3   0   0 2410.86  140.24
   3   0   0 2456.62  140.36
  -3   0   0 2195.62  140.36
   3   0   0 2542.72  140.15
  -3   0   0 2233.39  140.14
  -3   0   0 2283.69  140.24
  -3   0   0 2191.42  140.21
   3   0   0 2405.27  140.17
   3   0   0 2450.24  140.22
  -3   0   0 2389.90  140.17
  -3   0  -1    0.15    0.98
  -3   0  -1    0.09    0.62
  -3   0  -1    0.80    1.00
   3   0   1    3.31    0.98
   3   0   1   -0.06    0.49
   3   0   1    0.35    0.76
  -3   0  -1    0.69    0.85
   3   0   1   -0.70    0.96
  -3   0  -1   -0.16    1.02
   3   0   1    1.12    0.96
  -3   0  -1    0.67    1.18
   3   0   1    0.48    0.75
  -3   0  -1    0.99    1.11
   3   0   1    0.85    0.99
  -3   0  -1    0.16    1.01
  -3   0  -1    0.14    0.86
  -3   0  -2  449.80   27.80
  -3   0  -2  396.85   27.48
  -3   0  -2  452.43   27.60
  -3   0  -2  447.78   27.84
   3   0   2  444.19   27.80
   3   0   2  472.09   27.70
  -3   0  -2  488.31   27.58
  -3   0  -2  454.34   27.92
   3   0   2  472.50   27.57
   3   0   2  452.74   27.72
   3   0   2  464.98   27.76
  -3   0  -2  467.00   27.92
   3   0   2  452.06   27.76
  -3   0  -2  450.05   27.76
   3   0   2  442.21   27.59
  -3   0  -2  437.35   27.93
  -3   0  -3    0.77    1.27
  -3   0  -3   -0.24    1.08
   3   0   3    1.52    1.42
  -3   0  -3    0.31    1.38
   3   0   3    0.21    1.10
   3   0   3    0.25    1.18
  -3   0  -3    0.30    1.28
   3   0   3    0.47    1.06
  -3   0  -3    0.28    1.35
  -3   0  -3   -0.32    1.42
  -3   0  -3    0.66    1.08
   3   0   3    1.26    1.30
  -3   0  -4 1451.12   87.07
  -3   0  -4 1453.10   87.07
   3   0   4 1415.23   87.39
  -3   0  -4 1444.93   87.40
   3   0   4 1523.48   86.83
   3   0   4 1319.45   86.78
   3   0   4 1494.37   87.17
  -3   0  -4 1348.07   87.22
  -3   0  -4 1462.18   87.16
  -3   0  -4 1444.91   87.49
   3   0   4 1472.10   87.07
  -3   0  -5   -1.21    1.79
   3   0   5   -1.05    1.91
   3   0   5   -0.65    1.48
  -3   0  -5    1.00    2.31
  -3   0  -5   -0.99    1.96
   3   0   5   -0.42    1.78
  -3   0  -5   -0.84    1.80
  -3   0  -5    2.12    2.10
   3   0   5    0.40    1.84
  -3   0  -6   52.88    6.02
   3   0   6   63.73    6.31
  -3   0  -6   50.32    5.79
   3   0   6   63.75    5.84
   3   0   6   59.41    5.63
  -3   0  -6   66.52    5.74
  -3   0  -7   -0.60    2.41
  -3   0  -7    2.20    2.67
   3   0   7   -1.27    2.82
  -3   0  -7    1.64    1.23
   3   0   7    0.80    2.78
  -3   0  -7    5.30    3.00
   3   0   7    0.71    1.29
  -3   0  -7   -1.08    1.25
   3   0   7    1.77    2.30
  -3   0  -8  309.15   24.72
  -3   0  -8  365.77   22.45
   3   0   8  382.38   24.98
   3   0   8  355.37   25.36
  -3   0  -8  360.00   22.52
   3   0   8  378.75   22.54
  -3   0  -8  358.06   25.32
  -3   0  -8  337.09   25.18
   3   0   8  361.56   24.57
  -3   0  -9    1.01    3.45
  -3   0  -9    3.67    1.99
  -3   0  -9    1.97    3.13
   3   0   9   -1.72    3.30
  -3   0  -9   -1.55    1.87
   3   0   9   -2.14    1.94
  -3   0 -10   26.14    3.13
  -3   0 -10   27.66    3.15
   3   0  10   22.76    3.13
   3   0  11    1.75    1.99
  -3   0 -11   -0.47    2.06
   3   0  11   -1.72    2.12
  -3   0 -11    0.78    2.14
  -3   0 -12   31.86    3.08
   3   0  12   35.17    3.13
  -3   0 -12   37.49    3.27
   3   0  12   26.96    3.10
  -3   0 -12   29.01    3.24
   3   0  13    0.14    1.39
  -3   0 -13    1.10    1.46
   3   0  13    0.65    1.43
  -3   0 -13   -1.58    1.60
   3   1 -14   12.51    1.58
  -3  -1  13   19.45    2.27
  -3   1  13   18.00    2.07
   3  -1 -13   21.09    2.23
   3   1 -13   16.47    2.17
   3   1 -12    6.85    1.84
  -3  -1  12    8.50    2.10
   3   1 -12    8.18    2.13
  -3   1  12    9.08    1.96
   3   1 -12    9.99    1.91
   3  -1 -12    8.97    1.83
   3   1 -11    7.21    1.99
  -3  -1  11    6.77    2.23
   3   1 -11    9.17    2.21
   3  -1 -11    9.01    2.24
  -3   1  11    8.04    1.98
   3   1 -11    6.98    2.08
   3  -1 -11   10.55    2.01
   3   1 -10    0.68    1.75
   3   1 -10    3.88    2.20
  -3  -1  10    4.34    2.16
   3  -1 -10    1.78    1.92
  -3   1  10    2.76    1.86
  -3  -1  10    0.90    1.71
   3   1 -10    3.24    1.75
   3  -1 -10    1.59    1.67
   3   1  -9  204.05   15.85
  -3  -1   9  213.72   16.02
  -3   1   9  213.07   16.01
   3   1  -9  187.04   16.17
   3  -1  -9  205.43   13.49
   3  -1  -9  238.77   16.39
  -3  -1   9  193.65   15.89
  -3   1   9  225.63   16.36
   3  -1  -9  216.84   16.55
   3   1  -9  197.23   13.50
  -3   1   9  204.59   16.55
   3   1  -9  203.21   13.64
  -3  -1   9  209.95   16.61
  -3   1   9  247.06   17.11
   3  -1  -9  244.24   17.16
  -3   1   9  210.14   13.55
   3  -1  -9  220.61   13.68
   3  -1  -9  216.31   13.64
  -3   1   9  214.11   13.57
  -3  -1   9  198.23   13.47
   3  -1  -9  214.06   17.09
  -3  -1   9  205.05   16.37
  -3   1   9  237.19   16.81
  -3   1   8   -0.84    2.99
  -3  -1   8    0.88    2.92
  -3  -1   8   -0.90    2.95
   3  -1  -8   -0.89    3.52
  -3   1   8    1.71    3.16
   3   1  -8    0.22    1.40
  -3   1   8    0.21    1.38
   3  -1  -8   -0.22    1.42
   3   1  -8    1.37    1.54
  -3  -1   8   -0.80    1.40
   3  -1  -8    0.21    1.60
  -3   1   8   -0.80    1.61
   3  -1  -8   -0.98    3.40
  -3   1   8   -1.58    2.70
   3   1  -8   -0.84    3.18
  -3  -1   8    0.79    2.91
   3  -1  -8    0.20    1.33
  -3   1   8    2.20    2.81
   3  -1  -8    0.75    2.82
  -3  -1   8    1.48    2.93
   3   1  -8    1.59    1.36
   3   1  -8    2.96    2.58
   3  -1  -8    1.66    3.12
   3  -1  -7  361.86   24.12
   3   1  -7  365.76   24.19
   3   1  -7  323.26   22.19
  -3  -1   7  392.18   24.46
  -3   1   7  342.48   24.08
   3   1  -7  377.03   24.71
   3  -1  -7  402.08   24.81
   3  -1  -7  394.08   24.44
   3  -1  -7  341.83   22.22
  -3  -1   7  389.81   24.60
  -3   1   7  372.39   24.51
  -3   1   7  359.27   22.26
   3  -1  -7  369.31   24.57
  -3  -1   7  365.07   24.91
  -3   1   7  418.65   25.04
   3   1  -7  363.26   22.36
   3  -1  -7  372.25   24.86
   3   1  -7  372.28   22.42
   3  -1  -7  365.36   22.34
  -3   1   7  374.00   22.36
   3  -1  -7  380.54   22.37
   3  -1  -7  399.62   25.45
  -3  -1   7  333.87   22.24
  -3   1   7  354.91   22.28
  -3   1   7  389.16   24.80
  -3  -1   7  375.47   24.84
  -3  -1   7  349.37   24.28
  -3  -1   7  341.20   23.99
   3  -1  -6   82.02    6.99
  -3  -1   6   84.90    7.53
   3  -1  -6  104.39    8.06
  -3   1   6   86.53    7.47
   3  -1  -6   76.38    7.09
   3   1  -6   81.65    6.98
  -3  -1   6   95.90    7.37
  -3   1   6   82.19    7.00
  -3   1   6   80.43    7.12
   3  -1  -6   64.76    6.78
  -3  -1   6   77.49    7.07
   3   1  -6   79.56    7.18
   3  -1  -6   84.59    7.09
   3  -1  -6   77.93    7.62
   3  -1  -6   78.23    7.26
   3   1  -6   77.72    7.09
  -3  -1   6   91.10    7.33
  -3   1   6   85.80    7.42
  -3  -1   6   85.66    7.55
  -3  -1   6   68.52    6.72
   3  -1  -5 1533.89   95.61
  -3   1   5 1646.91   96.12
   3  -1  -5 1594.93   96.25
  -3  -1   5 1624.34   96.21
   3  -1  -5 1569.71   95.88
  -3  -1   5 1595.36   95.82
  -3   1   5 1590.92   96.11
   3  -1  -5 1643.35   95.73
   3  -1  -5 1637.46   95.77
  -3   1   5 1549.23   95.83
  -3  -1   5 1536.22   95.71
   3  -1  -5 1522.43   95.84
  -3   1   5 1479.32   95.57
   3   1  -5 1559.07   95.92
  -3  -1   5 1453.37   95.74
   3   1  -5 1620.47   95.70
   3  -1  -5 1593.15   96.39
   3   1  -5 1601.48   95.94
   3  -1  -5 1546.77   96.09
   3   1  -5 1605.77   96.08
  -3  -1   5 1588.15   96.17
  -3  -1   5 1594.09   95.94
  -3   1   5 1639.89   96.14
   3  -1  -4   17.31    2.32
   3  -1  -4   15.84    2.76
  -3   1   4   21.28    2.77
  -3  -1   4   19.04    2.80
  -3  -1   4   13.97    2.34
   3  -1  -4   14.85    2.43
  -3   1   4   20.03    2.88
   3  -1  -4   11.49    2.25
  -3   1   4   12.75    2.21
   3   1  -4   16.81    2.34
   3   1  -4   12.54    2.26
   3  -1  -4   18.12    2.39
  -3  -1   4   18.97    2.52
   3  -1  -4   16.76    2.56
   3   1  -4   20.27    2.74
   3  -1  -4   13.74    2.52
   3   1  -4   16.82    2.31
   3  -1  -4   14.87    2.70
  -3   1   4   17.20    2.72
  -3  -1   4   16.05    2.51
  -3  -1   4   13.76    2.52
  -3   1   3   37.40    3.30
  -3  -1   3   40.21    3.60
  -3   1   3   45.87    3.80
   3  -1  -3   32.29    3.57
   3  -1  -3   38.57    3.58
  -3   1   3   44.02    3.78
  -3  -1   3   38.66    3.57
   3  -1  -3   42.50    3.43
   3  -1  -3   35.46    3.40
   3   1  -3   40.45    3.54
   3   1  -3   40.47    3.32
  -3  -1   3   34.36    3.29
  -3   1   3   37.50    3.35
   3  -1  -3   32.78    3.34
   3  -1  -3   43.99    3.46
   3   1  -3   38.82    3.03
   3   1  -3   35.98    3.32
   3  -1  -3   35.43    3.65
   3   1  -3   38.72    3.73
   3  -1  -3   36.53    3.63
  -3  -1   3   41.42    3.76
  -3   1   3   31.09    3.34
  -3  -1   3   35.55    3.53
  -3   1   3   36.07    3.17
  -3   1   2  366.18   21.85
  -3   1   2  353.02   21.62
   3   1  -2  334.02   21.78
  -3   1   2  343.86   21.27
   3  -1  -2  354.31   21.86
  -3  -1   2  351.04   21.69
  -3  -1   2  352.64   22.00
   3  -1  -2  345.68   21.93
  -3  -1   2  340.78   21.70
   3   1  -2  364.82   21.57
  -3   1   2  354.69   21.97
   3  -1  -2  346.94   21.77
  -3   1   2  363.07   21.60
   3   1  -2  348.60   21.54
   3  -1  -2  328.01   21.66
   3  -1  -2  346.37   21.53
   3   1  -2  336.00   21.70
  -3  -1   2  346.72   21.56
   3   1  -2  332.52   21.98
   3  -1  -2  350.90   22.00
   3  -1  -2  370.02   22.01
   3   1  -2  356.68   21.42
   3   1  -2  366.95   21.53
  -3  -1   2  383.81   22.06
  -3   1   2  326.12   21.55
  -3   1   2  345.51   21.71
   3  -1  -2  347.35   21.70
  -3  -1   2  345.21   21.91
   3   1  -1 4676.36  253.65
  -3   1   1 4321.40  253.60
   3  -1  -1 4220.27  253.21
  -3   1   1 4114.48  253.51
  -3  -1   1 4167.35  253.52
   3  -1  -1 4330.80  253.35
  -3   1   1 4318.04  253.14
  -3  -1   1 4133.62  253.13
   3  -1  -1 4299.66  253.55
  -3   1   1 4239.74  253.60
  -3  -1   1 4318.54  253.51
  -3  -1   1 4365.67  253.72
  -3   1   1 4112.41  253.21
   3  -1  -1 4270.70  253.67
   3  -1  -1 4406.78  253.32
   3   1  -1 4123.15  253.56
  -3   1   1 4272.88  253.49
   3   1  -1 4456.16  253.30
  -3  -1   1 4420.10  253.34
   3   1  -1 4438.87  253.39
   3  -1  -1 3937.76  253.21
  -3   1   1 4289.60  253.33
   3  -1  -1 4255.47  253.35
   3  -1  -1 4087.41  253.62
   3   1  -1 4239.01  253.63
   3  -1  -1 4335.69  253.71
   3   1  -1 4555.08  253.27
  -3   1   1 3987.90  253.01
  -3  -1   1 4229.87  253.01
  -3   1   1 4096.22  253.18
   3  -1  -1 4076.96  253.48
  -3   1   1 4256.06  252.83
  -3  -1   1 4235.22  253.28
  -3   1   1 4316.33  253.38
  -3  -1   1 4179.06  253.54
  -3   1   0   33.46    2.90
   3   1   0   35.65    3.02
  -3   1   0   31.82    2.83
  -3  -1   0   32.50    2.33
   3  -1   0   35.32    2.45
  -3   1   0   27.70    2.50
   3  -1   0   29.22    2.14
  -3  -1   0   27.22    2.69
  -3   1   0   31.32    2.74
   3   1   0   33.47    2.81
   3  -1   0   27.78    2.57
   3   1   0   25.90    2.46
  -3  -1   0   29.32    2.22
  -3   1   0   32.15    2.41
  -3  -1   0   28.85    2.65
   3  -1   0   31.77    2.52
  -3   1   0   33.68    2.36
   3  -1   0   31.31    2.79
  -3   1   0   30.67    2.61
   3  -1   0   34.80    2.70
  -3  -1   0   34.48    2.77
   3   1   0   33.57    2.69
  -3   1   0   36.16    2.82
  -3   1   0   26.97    2.38
   3   1   0   29.96    2.58
   3  -1   0   32.84    2.77
  -3  -1   0   29.31    2.48
   3  -1   0   30.34    2.31
  -3  -1   0   32.07    2.55
   3  -1   0   31.16    2.60
   3   1   0   25.45    2.43
  -3  -1   0   32.74    2.67
  -3  -1   0   30.71    2.84
  -3   1   0   31.44    2.30
  -3  -1  -1   36.48    2.81
  -3   1  -1   36.46    3.07
   3   1   1   31.73    2.90
  -3  -1  -1   38.07    3.06
  -3   1  -1   29.32    2.86
   3  -1   1   30.59    2.76
  -3   1  -1   32.76    2.60
  -3  -1  -1   32.67    2.77
   3  -1   1   33.86    2.78
   3   1   1   32.82    2.75
   3  -1   1   33.88    2.77
   3   1   1   36.56    2.47
   3   1   1   30.94    2.75
  -3  -1  -1   33.09    2.72
  -3   1  -1   34.00    2.72
   3  -1   1   39.80    2.82
   3   1   1   34.00    2.72
   3   1   1   36.76    2.91
  -3   1  -1   29.05    2.84
   3   1   1   30.23    2.41
  -3  -1  -1   35.52    2.91
   3   1   1   34.58    2.50
  -3  -1  -1   35.68    3.14
  -3   1  -1   31.46    2.85
   3   1   1   34.06    2.90
  -3  -1  -1   36.80    2.99
  -3  -1  -1   33.17    2.62
  -3   1  -1   31.09    2.76
   3  -1   1   30.96    2.68
   3  -1   1   29.32    2.72
  -3  -1  -2    4.04    1.26
  -3   1  -2    3.54    1.33
   3   1   2    3.47    0.98
  -3  -1  -2    3.82    1.21
  -3   1  -2    4.33    1.25
   3   1   2    5.32    1.25
   3   1   2    4.96    1.15
  -3  -1  -2    2.43    1.36
   3  -1   2    3.69    1.27
   3  -1   2    3.57    0.86
   3   1   2    6.41    1.46
   3  -1   2    4.36    1.21
   3   1   2    5.07    1.21
  -3   1  -2    4.98    1.34
  -3   1  -2    3.08    1.24
  -3  -1  -2    4.18    1.38
  -3  -1  -2    4.09    1.13
   3  -1   2    5.53    1.35
   3   1   2    5.62    0.88
  -3  -1  -2    5.13    1.47
  -3  -1  -2    4.10    1.57
  -3   1  -2    4.64    1.49
  -3   1  -2    2.42    1.10
  -3   1  -2    2.89    1.43
   3   1   2    3.81    1.28
  -3  -1  -3  360.89   22.03
  -3   1  -3  328.67   21.61
  -3   1  -3  372.60   21.94
  -3   1  -3  315.33   21.87
  -3  -1  -3  334.68   22.04
  -3  -1  -3  366.69   21.80
   3  -1   3  338.50   22.25
   3   1   3  359.35   21.89
   3   1   3  335.59   21.47
  -3  -1  -3  347.95   22.13
   3  -1   3  341.73   21.83
  -3  -1  -3  317.75   21.89
  -3   1  -3  327.00   21.93
   3   1   3  368.92   21.87
   3   1   3  338.75   22.00
   3  -1   3  376.80   21.92
  -3  -1  -3  341.47   21.86
  -3   1  -3  340.80   21.94
  -3   1  -3  351.49   22.21
  -3  -1  -3  339.18   22.01
  -3   1  -3  355.66   21.80
  -3  -1  -3  327.74   22.03
   3  -1   3  355.80   21.99
  -3   1  -3  356.45   22.27
   3   1   3  376.32   21.90
  -3  -1  -3  363.53   21.94
  -3  -1  -4    2.61    1.71
  -3   1  -4    3.26    1.60
   3  -1   4    3.37    2.06
  -3  -1  -4   -0.42    1.76
  -3  -1  -4    1.29    1.68
   3   1   4    2.09    1.51
   3  -1   4    4.00    1.60
   3   1   4    4.24    1.53
   3  -1   4    3.00    1.54
  -3  -1  -4    1.97    1.69
   3   1   4    0.74    1.57
  -3   1  -4    2.38    1.65
  -3   1  -4    5.18    1.98
  -3  -1  -4    3.09    1.72
  -3  -1  -4    3.33    1.81
   3  -1   4    1.86    1.76
  -3  -1  -4    1.96    1.50
  -3   1  -4    4.40    2.10
  -3  -1  -4   -0.84    1.84
   3   1   4    0.31    1.59
  -3  -1  -5   24.05    3.27
  -3   1  -5   17.48    2.90
   3  -1   5   17.02    3.29
  -3  -1  -5   15.71    3.03
  -3  -1  -5   20.08    3.40
   3   1   5   13.20    2.80
   3  -1   5   21.08    2.94
   3   1   5   21.32    3.11
   3   1   5   21.38    2.90
   3  -1   5   22.78    3.09
  -3  -1  -5   19.92    3.08
  -3   1  -5   18.50    3.09
  -3  -1  -5   19.35    3.18
   3   1   5   26.29    3.10
   3  -1   5   17.57    3.07
  -3  -1  -5   14.11    3.01
  -3   1  -5   18.02    3.29
  -3  -1  -6  208.54   13.77
  -3  -1  -6  181.31   13.89
   3  -1   6  188.53   13.27
  -3  -1  -6  179.21   13.73
   3  -1   6  161.30   13.89
  -3   1  -6  177.88   13.64
  -3  -1  -6  166.22   13.51
   3   1   6  209.46   13.59
   3   1   6  172.36   13.26
   3  -1   6  206.62   13.63
  -3   1  -6  197.53   14.07
  -3  -1  -6  191.59   13.65
   3  -1   6  219.93   13.93
  -3  -1  -6  185.40   13.84
   3   1   6  180.40   13.13
  -3   1  -7  775.36   49.26
  -3  -1  -7  779.16   51.39
   3   1   7  911.28   49.59
  -3  -1  -7  768.02   51.89
   3  -1   7  888.05   51.28
   3  -1   7  686.00   51.87
   3  -1   7  854.13   51.49
  -3  -1  -7  727.01   51.43
  -3   1  -7  701.88   51.32
  -3   1  -7  801.26   49.26
   3   1   7  874.71   51.48
  -3  -1  -7  812.83   49.30
  -3  -1  -7  859.02   49.44
   3   1   7  847.71   49.39
   3  -1   7  821.14   49.41
  -3   1  -7  842.19   49.42
  -3  -1  -7  779.70   49.38
  -3   1  -7  820.10   51.97
   3   1   7  807.71   49.24
   3  -1   7  807.00   51.46
  -3   1  -8  139.17    9.26
  -3  -1  -8  135.89   11.46
   3   1   8  150.51    9.57
  -3  -1  -8  131.93   12.06
   3  -1   8  129.68   12.30
  -3   1  -8  131.63    9.24
  -3   1  -8  117.86   11.44
   3  -1   8  140.91   11.50
  -3  -1  -8  156.20    9.38
  -3  -1  -8  145.02   11.92
   3   1   8  137.23   11.33
  -3  -1  -8  156.09    9.49
  -3  -1  -8  135.79    9.41
  -3   1  -8  143.61    9.42
   3  -1   8  138.54    9.38
   3   1   8  147.70    9.41
   3   1   8  129.38    9.15
  -3   1  -8  129.42   11.87
   3  -1   8  129.66   11.35
  -3  -1  -9   40.53    5.90
  -3   1  -9   43.73    3.76
  -3  -1  -9   43.02    6.44
   3  -1   9   36.47    6.48
  -3  -1  -9   41.83    4.12
  -3   1  -9   43.93    4.01
   3   1   9   47.02    4.03
   3  -1   9   46.43    4.06
   3  -1   9   32.25    5.76
  -3   1  -9   31.33    5.75
   3   1   9   53.85    3.90
   3   1   9   45.18    6.15
   3  -1   9   43.06    6.11
  -3  -1  -9   48.64    3.96
  -3   1  -9   26.26    5.72
  -3  -1  -9   31.99    5.91
  -3   1  -9   49.26    3.92
  -3   1 -10    3.36    1.93
   3   1  10    2.80    2.28
  -3   1 -10    6.17    2.26
   3  -1  10    3.26    2.16
   3  -1  10    2.67    1.88
  -3   1 -10    3.02    1.99
  -3  -1 -10    1.40    1.99
   3   1  10   -0.89    1.92
  -3  -1 -10    3.67    2.18
  -3   1 -11   70.61    5.64
   3  -1  11   70.38    5.46
   3   1  11   68.13    5.49
  -3  -1 -11   62.40    5.47
   3  -1  11   78.30    5.43
   3   1  11   68.83    5.32
  -3  -1 -11   73.04    5.42
  -3   1 -11   65.96    5.37
   3   1  12    0.85    1.73
  -3  -1 -12    0.44    1.76
   3  -1  12    1.62    1.86
  -3   1 -12    1.72    1.84
  -3   1 -12    1.98    1.79
   3   1  12    2.23    1.70
   3  -1  12    5.36    1.91
  -3  -1 -12    0.58    1.69
   3  -1  13   16.13    2.03
   3   1  13   14.55    2.05
  -3  -1 -13   17.87    2.14
  -3   1 -13   16.38    2.06
  -3  -1 -13   18.87    2.07
  -3   1 -13   23.68    2.19
   3   1  13   17.53    1.98
   3  -1  13   15.16    1.89
   3  -2 -13    0.36    1.52
  -3   2  13   -0.30    1.36
   3   2 -13    2.08    1.35
  -3  -2  13    0.66    1.44
   3   2 -12   95.01    6.84
  -3  -2  12  101.16    7.12
   3  -2 -12  111.01    7.26
  -3   2  12  104.80    7.03
   3   2 -12   96.01    6.95
   3   2 -11   37.77    3.61
   3   2 -11   30.58    3.24
   3   2 -11   36.47    3.29
  -3  -2  11   32.71    3.51
  -3   2  11   37.40    3.37
   3  -2 -11   32.60    3.58
   3   2 -11   30.93    3.21
   3   2 -10    5.89    1.74
  -3   2  10    4.29    2.06
   3  -2 -10    5.73    2.15
   3   2 -10    5.68    2.03
  -3   2  10    2.64    1.84
   3   2 -10    8.29    2.40
   3   2  -9    7.36    2.07
  -3   2   9    4.95    1.83
  -3   2   9    7.16    4.26
  -3   2   9    8.06    1.87
  -3  -2   9    2.06    3.46
   3  -2  -9    4.26    3.57
   3   2  -9    8.87    2.16
  -3   2   9    1.98    3.25
   3  -2  -9    6.02    2.08
   3  -2  -9   -1.17    3.91
  -3   2   9    4.98    1.79
  -3  -2   9   10.32    3.64
   3  -2  -8  327.36   23.83
  -3   2   8  323.37   21.51
   3  -2  -8  359.81   24.78
  -3   2   8  381.31   24.72
  -3   2   8  341.42   21.50
  -3  -2   8  349.71   24.54
  -3   2   8  372.01   24.58
   3   2  -8  368.39   21.67
   3  -2  -8  337.32   24.53
  -3   2   8  348.34   21.63
   3  -2  -8  338.87   21.63
  -3   2   8  339.36   21.46
   3  -2  -8  326.99   24.81
  -3  -2   8  360.67   24.05
  -3  -2   8  375.61   24.52
   3  -2  -7  208.78   14.98
  -3   2   7  191.64   12.75
  -3   2   7  215.82   15.40
  -3   2   7  206.10   12.77
   3  -2  -7  187.84   15.12
   3   2  -7  200.61   12.80
   3  -2  -7  181.34   15.18
  -3   2   7  231.75   15.44
  -3  -2   7  211.58   15.45
  -3   2   7  192.17   14.42
   3   2  -7  199.50   14.38
  -3   2   7  197.28   12.83
   3   2  -7  212.70   15.23
   3  -2  -7  220.08   15.93
  -3   2   7  187.09   12.65
  -3   2   7  239.36   15.44
  -3  -2   7  220.59   15.48
  -3  -2   7  168.14   14.67
  -3  -2   7  208.21   14.87
   3  -2  -6  187.17   14.84
  -3   2   6  249.50   15.73
   3  -2  -6  210.41   15.65
  -3  -2   6  210.31   15.43
  -3   2   6  221.84   15.47
   3  -2  -6  203.52   15.33
  -3   2   6  207.30   14.67
   3   2  -6  216.58   15.13
   3   2  -6  206.10   14.65
  -3   2   6  205.58   14.95
   3   2  -6  226.80   15.62
   3  -2  -6  228.63   16.02
  -3  -2   6  185.24   15.04
  -3  -2   6  209.24   15.09
  -3   2   6  204.56   15.05
  -3  -2   6  235.76   15.75
   3  -2  -5  167.12   12.28
   3  -2  -5  198.19   13.15
  -3  -2   5  174.68   12.61
  -3   2   5  185.92   12.70
  -3   2   5  167.18   12.40
   3  -2  -5  158.98   12.42
   3  -2  -5  174.97   12.56
  -3   2   5  156.42   11.83
   3   2  -5  163.97   11.78
   3   2  -5  165.04   12.16
  -3   2   5  156.77   12.07
   3  -2  -5  165.09   11.95
   3   2  -5  189.32   12.88
   3  -2  -5  166.56   12.45
   3  -2  -5  194.23   13.15
  -3   2   5  166.05   12.17
  -3  -2   5  176.98   12.67
  -3  -2   5  185.85   12.71
  -3   2   4  113.01    9.17
   3  -2  -4  115.76    9.22
   3  -2  -4  132.20    9.76
  -3  -2   4  149.11    9.78
  -3   2   4  128.18    9.38
   3  -2  -4  122.79    9.47
  -3   2   4  135.82    9.53
   3  -2  -4  132.20    9.70
   3   2  -4  127.82    8.90
  -3   2   4  119.14    8.93
   3   2  -4  114.28    9.04
   3   2  -4  137.30    9.09
   3  -2  -4  114.05    9.37
   3  -2  -4  143.46   10.01
   3   2  -4  129.93    9.70
  -3  -2   4  134.55    9.76
  -3  -2   4  137.92    9.75
  -3   2   4  129.53    9.28
  -3   2   3  127.67    8.84
   3  -2  -3  120.95    8.83
  -3   2   3  109.05    8.53
  -3  -2   3  122.22    8.82
   3  -2  -3  106.25    8.78
   3  -2  -3  133.22    8.87
  -3   2   3  125.45    8.65
  -3   2   3  116.61    8.08
   3   2  -3  127.60    8.15
   3   2  -3  107.73    8.22
   3   2  -3  117.69    8.85
   3  -2  -3  120.07    8.88
   3   2  -3  123.09    8.36
   3  -2  -3  118.85    8.93
  -3  -2   3  128.71    8.95
  -3   2   3  118.10    8.39
  -3  -2   3  108.73    8.72
  -3   2   2   72.02    5.62
  -3   2   2   75.99    6.04
   3   2  -2   81.76    5.73
  -3   2   2   75.86    5.70
   3  -2  -2   67.83    5.95
  -3  -2   2   82.82    6.11
   3   2  -2   76.04    6.17
   3   2  -2   81.29    6.11
   3  -2  -2   75.22    6.09
   3  -2  -2   76.45    6.13
   3   2  -2   81.77    5.69
  -3  -2   2   65.65    5.78
   3  -2  -2   75.41    5.78
  -3   2   2   74.35    5.81
   3   2  -1  263.36   16.76
  -3   2   1  253.15   17.11
  -3   2   1  264.23   16.95
  -3   2   1  272.03   16.95
   3  -2  -1  260.44   17.12
  -3   2   1  264.40   16.80
   3  -2  -1  259.76   16.76
   3   2  -1  302.71   17.57
  -3  -2   1  252.05   16.67
   3   2  -1  247.98   16.87
   3  -2  -1  294.33   17.37
   3   2  -1  267.74   16.77
  -3   2   1  264.42   16.61
  -3  -2   1  254.83   16.53
   3  -2  -1  262.83   16.75
  -3  -2   1  269.32   16.89
  -3   2   0  333.43   20.03
   3   2   0  329.43   19.91
  -3   2   0  310.65   19.97
  -3   2   0  328.51   19.91
  -3  -2   0  287.04   19.58
   3   2   0  364.17   20.39
   3  -2   0  315.08   19.91
   3  -2   0  299.37   19.38
   3  -2   0  298.62   19.55
  -3   2   0  331.22   19.88
   3   2   0  327.51   19.61
   3   2   0  296.14   19.52
  -3   2   0  299.37   19.55
   3  -2   0  335.70   20.03
  -3  -2   0  308.43   19.54
  -3  -2   0  302.67   19.68
   3  -2   0  306.55   19.52
  -3  -2   0  330.85   19.96
  -3   2  -1  286.75   18.33
  -3  -2  -1  301.86   17.91
  -3   2  -1  288.50   18.22
   3   2   1  198.59   17.81
  -3  -2  -1  283.03   18.03
  -3   2  -1  312.54   18.34
   3  -2   1  301.23   18.03
   3   2   1  288.19   18.36
   3  -2   1  294.14   17.96
  -3   2  -1  290.62   17.92
   3   2   1  303.58   18.17
  -3   2  -1  280.66   18.05
  -3  -2  -1  285.37   18.10
  -3  -2  -1  301.24   18.40
   3  -2   1  274.98   17.86
  -3  -2  -1  297.20   18.24
  -3   2  -2   51.52    4.39
  -3   2  -2   54.57    4.56
  -3  -2  -2   48.53    4.34
  -3   2  -2   57.31    4.68
   3  -2   2   52.02    4.35
  -3  -2  -2   60.34    4.65
   3   2   2   59.46    4.66
   3   2   2   47.73    4.44
  -3   2  -2   49.38    4.37
  -3  -2  -2   48.03    4.44
  -3   2  -2   46.50    4.43
  -3  -2  -2   46.70    4.40
  -3  -2  -2   59.54    4.76
   3  -2   2   56.66    4.38
  -3   2  -3    1.01    1.36
  -3  -2  -3    1.10    1.69
  -3   2  -3    0.42    1.60
  -3  -2  -3    1.77    1.86
   3   2   3    2.60    1.73
  -3  -2  -3    3.25    2.05
   3  -2   3   -0.70    1.59
  -3   2  -3    0.63    1.24
   3   2   3    2.75    1.70
   3   2   3   -0.25    1.16
  -3   2  -3   -0.37    1.78
  -3  -2  -3    5.21    2.04
  -3   2  -3    1.55    1.80
   3   2   3    1.17    1.42
   3  -2   3    4.65    1.87
  -3  -2  -3    2.67    1.70
  -3  -2  -3    2.31    1.63
  -3  -2  -4  114.18    8.10
  -3   2  -4   85.03    7.77
   3  -2   4   94.16    8.24
  -3  -2  -4   97.89    8.22
  -3  -2  -4  105.88    8.24
   3   2   4  116.35    8.08
   3  -2   4  103.45    7.79
  -3   2  -4   88.79    7.44
   3   2   4  108.09    7.42
   3   2   4   89.34    7.74
  -3   2  -4  110.41    8.10
  -3  -2  -4   99.10    8.04
  -3   2  -4  108.76    7.80
   3  -2   4   90.63    7.73
  -3  -2  -4   96.21    7.78
  -3  -2  -4   89.01    7.70
  -3  -2  -5  149.09   10.95
  -3  -2  -5  139.45   11.07
   3  -2   5  144.98   10.57
   3   2   5  136.26   10.62
  -3  -2  -5  148.55   11.38
   3  -2   5  130.30   11.14
  -3   2  -5  140.47   10.56
   3   2   5  145.19   10.81
   3   2   5  145.98   10.23
  -3   2  -5  135.73   10.84
  -3  -2  -5  138.79   10.80
  -3  -2  -5  148.21   10.71
   3  -2   5  140.77   10.80
  -3   2  -6  283.23   19.27
   3   2   6  339.38   19.58
  -3  -2  -6  324.48   21.58
  -3  -2  -6  331.83   22.02
   3   2   6  323.49   21.47
   3  -2   6  318.61   21.26
  -3  -2  -6  275.94   21.68
   3  -2   6  308.15   22.16
  -3   2  -6  309.69   19.32
  -3   2  -6  263.24   20.89
   3   2   6  289.46   21.21
   3   2   6  328.65   20.88
  -3  -2  -6  312.45   19.45
   3   2   6  356.43   19.49
  -3   2  -6  316.05   21.58
   3   2   6  303.89   19.30
  -3  -2  -6  327.37   21.61
   3  -2   6  328.80   21.56
   3   2   7    0.45    1.57
  -3   2  -7    0.90    1.42
  -3  -2  -7   -0.77    3.11
   3  -2   7    2.08    2.96
  -3  -2  -7   -1.77    2.81
   3   2   7   -0.74    2.84
  -3  -2  -7    2.81    3.13
   3  -2   7    1.03    3.01
   3   2   7    0.75    2.43
   3  -2   7   -1.82    1.61
   3   2   7    2.71    1.64
  -3  -2  -7    1.26    1.49
  -3  -2  -7    2.29    3.07
  -3   2  -7   -1.60    2.84
   3   2   7    1.03    1.37
   3  -2   7   -0.77    2.79
  -3   2  -8  167.33   11.35
   3   2   8  191.66   11.73
  -3  -2  -8  171.98   14.10
  -3  -2  -8  155.12   14.18
   3  -2   8  189.71   13.89
  -3  -2  -8  164.10   14.52
   3  -2   8  162.46   14.81
   3   2   8  140.37   13.39
   3   2   8  185.23   11.55
  -3  -2  -8  171.76   11.53
   3  -2   8  181.05   11.55
  -3  -2  -8  193.62   11.65
   3   2   8  176.75   11.39
  -3   2  -8  139.41   13.55
   3  -2   8  151.62   13.68
  -3   2  -9    3.66    1.91
  -3  -2  -9    4.65    3.69
   3   2   9    7.04    2.34
  -3  -2  -9    1.08    4.01
   3  -2   9   -1.30    4.81
  -3  -2  -9    4.55    2.14
   3   2   9    1.74    1.88
   3  -2   9    5.62    2.13
   3  -2   9    5.49    3.80
   3  -2   9    1.63    3.08
  -3   2  -9    2.92    3.33
   3   2   9    6.45    2.12
  -3  -2  -9    2.05    2.02
   3   2   9    4.79    1.73
  -3   2  -9    1.46    1.62
  -3   2 -10  114.41    8.62
  -3  -2 -10  126.51    8.79
   3  -2  10  121.53    8.72
  -3  -2 -10  120.73    8.81
   3   2  10  122.34    8.79
   3   2  10  126.00    8.69
   3   2  10  132.12    8.60
  -3   2 -10  147.02    8.76
  -3   2 -11   65.94    5.04
   3   2  11   53.32    5.02
  -3  -2 -11   65.92    5.10
   3  -2  11   57.39    4.90
  -3   2 -11   68.78    5.29
   3   2  11   62.97    5.01
   3   2  11   58.92    4.83
  -3   2 -11   75.37    5.04
  -3   2 -12   65.82    4.87
   3   2  12   62.68    4.76
  -3   2 -12   62.85    4.69
  -3  -2 -12   66.29    4.85
   3  -2  12   62.43    4.70
   3   2  12   56.94    4.70
  -3   2 -13    6.53    1.52
  -3  -2 -13    6.56    1.61
   3  -2  13    4.82    1.29
  -3  -3  13   10.48    1.69
  -3   3  13   14.82    1.73
   3  -3 -13   14.75    1.86
   3   3 -13   12.26    1.67
  -3  -3  12    1.14    1.63
  -3   3  12    0.57    1.46
   3   3 -12    3.70    1.54
   3  -3 -12    0.86    1.75
  -3   3  12    2.13    1.64
   3   3 -12    1.27    1.46
   3   3 -11   23.85    2.98
  -3   3  11   27.83    2.91
  -3  -3  11   30.71    3.20
   3  -3 -11   32.58    3.26
  -3   3  11   24.73    2.89
   3   3 -11   26.42    2.92
  -3   3  11   29.61    3.07
  -3   3  10   22.08    2.58
   3  -3 -10   16.44    2.79
  -3   3  10   11.49    2.35
  -3   3  10   16.44    2.63
   3   3 -10   19.16    2.54
   3   3 -10   17.18    2.58
  -3   3   9   21.10    2.70
  -3   3   9   19.84    2.56
   3  -3  -9   18.35    2.91
   3   3  -9   18.30    2.55
  -3   3   9   17.33    2.81
   3   3  -9   21.96    2.87
   3   3  -9   16.28    2.63
  -3   3   8    1.23    1.70
   3   3  -8    0.22    1.58
   3  -3  -8   -0.91    3.61
   3  -3  -8   -1.10    3.68
  -3   3   8   -5.90    3.96
  -3   3   8    1.98    1.69
   3   3  -8    1.93    1.76
   3  -3  -8    1.06    3.69
   3  -3  -8   -0.52    1.91
  -3   3   8    2.18    1.44
   3  -3  -8    1.14    3.44
  -3  -3   8    2.66    2.89
  -3  -3   8   -2.94    3.35
  -3   3   7   10.35    1.98
   3  -3  -7   13.94    3.62
  -3   3   7   12.98    4.20
   3  -3  -7   11.61    3.78
  -3   3   7   10.77    1.88
   3   3  -7   13.12    2.02
   3  -3  -7   16.27    4.37
  -3   3   7   13.70    2.07
   3   3  -7   12.93    2.00
  -3   3   7   14.07    1.87
   3   3  -7   12.49    4.18
   3  -3  -7   12.21    4.10
  -3  -3   7    8.06    3.33
  -3  -3   7   12.81    3.87
   3  -3  -6  137.67   11.73
  -3   3   6  141.16    9.78
   3  -3  -6  141.30   12.12
   3  -3  -6  160.60   12.46
  -3   3   6  161.00   12.25
  -3   3   6  145.10    9.71
   3  -3  -6  140.67   12.22
   3   3  -6  164.04    9.82
  -3   3   6  155.10    9.85
   3   3  -6  142.88    9.77
   3   3  -6  160.64   12.39
   3  -3  -6  146.86   12.44
   3  -3  -6  152.44   11.71
  -3  -3   6  150.89   11.95
  -3  -3   6  155.78   12.38
  -3   3   5 1317.42   81.83
  -3   3   5 1261.88   79.85
   3  -3  -5 1288.25   81.75
  -3   3   5 1399.62   81.65
   3  -3  -5 1357.47   82.32
  -3   3   5 1447.88   82.16
   3  -3  -5 1274.11   82.06
  -3   3   5 1314.61   79.77
   3  -3  -5 1423.68   82.59
   3   3  -5 1345.10   79.86
   3   3  -5 1382.24   82.32
   3  -3  -5 1376.02   82.52
   3  -3  -5 1248.10   81.48
   3   3  -5 1380.27   81.43
  -3  -3   5 1360.20   82.33
   3  -3  -4  202.27   14.96
  -3   3   4  197.17   15.09
   3  -3  -4  215.35   15.34
   3  -3  -4  209.73   15.55
  -3   3   4  219.17   15.17
   3   3  -4  210.89   15.34
   3  -3  -4  225.80   15.74
   3   3  -4  234.96   14.95
  -3  -3   4  203.77   15.04
  -3  -3   4  202.84   15.27
   3  -3  -4  225.37   15.51
  -3   3   4  234.44   15.03
  -3   3   3   22.78    3.65
  -3   3   3   32.36    3.72
   3  -3  -3   23.77    3.93
   3  -3  -3   30.69    3.80
   3  -3  -3   35.50    4.21
   3   3  -3   33.31    4.06
   3   3  -3   35.56    3.81
  -3  -3   3   38.86    4.21
  -3  -3   3   23.42    3.61
  -3   3   3   34.67    3.73
   3   3  -2    3.12    1.80
  -3   3   2    1.53    1.67
  -3   3   2    3.52    2.12
   3   3  -2    7.31    2.88
   3  -3  -2    2.56    2.19
  -3   3   2    1.74    1.84
   3   3  -2    0.79    1.88
   3   3  -2    6.21    2.35
   3  -3  -2    1.52    2.02
   3  -3  -2    1.01    2.14
  -3  -3   2    3.84    1.85
  -3   3   2    4.21    1.87
   3  -3  -1  322.58   21.28
  -3  -3   1  298.33   20.56
   3   3  -1  378.74   22.04
  -3   3   1  345.60   21.26
   3   3  -1  331.78   20.97
   3   3  -1  314.12   20.82
   3  -3  -1  342.20   21.40
   3  -3  -1  353.59   21.47
   3   3  -1  312.17   21.06
  -3   3   1  302.73   21.18
  -3   3   1  307.02   20.96
  -3  -3   1  292.93   20.67
  -3   3   1  358.51   21.03
  -3   3   0   15.43    2.70
  -3   3   0    6.92    2.15
   3   3   0   10.59    2.29
  -3   3   0   11.06    2.34
   3   3   0   12.34    2.59
   3  -3   0   12.70    2.48
   3   3   0    8.90    2.15
   3  -3   0   13.91    2.40
  -3   3   0   12.38    2.18
  -3  -3   0    8.23    1.99
  -3  -3   0   15.06    2.50
  -3   3  -1   18.73    2.83
  -3   3  -1   19.31    3.00
  -3   3  -1   19.46    2.85
   3  -3   1   17.27    2.39
   3   3   1   20.70    3.17
   3   3   1   16.85    2.49
  -3  -3  -1   20.50    2.64
  -3   3  -1   15.69    2.54
  -3  -3  -1   18.63    2.79
  -3   3  -2   30.48    4.15
  -3  -3  -2   45.50    4.56
  -3   3  -2   43.46    4.31
   3  -3   2   43.27    4.05
   3   3   2   31.37    4.14
   3   3   2   39.88    4.01
  -3   3  -2   40.23    4.23
  -3  -3  -2   45.27    4.33
  -3   3  -2   34.25    4.01
  -3  -3  -2   36.28    4.15
   3  -3   2   39.44    3.80
  -3   3  -3  318.96   22.13
  -3  -3  -3  330.90   22.12
  -3   3  -3  316.76   22.46
  -3  -3  -3  337.56   22.71
   3  -3   3  352.59   22.14
   3   3   3  358.27   22.68
   3   3   3  344.20   22.33
  -3  -3  -3  342.46   22.48
  -3   3  -3  341.60   22.40
  -3   3  -3  315.17   22.17
   3  -3   3  348.79   22.08
  -3  -3  -3  365.10   22.55
  -3  -3  -4  215.32   14.72
  -3   3  -4  204.10   14.29
  -3  -3  -4  183.30   14.95
  -3   3  -4  189.72   14.82
   3  -3   4  188.60   14.91
  -3  -3  -4  226.63   15.12
   3   3   4  225.36   15.04
   3  -3   4  218.87   14.55
   3   3   4  185.57   14.45
  -3   3  -4  184.99   14.42
  -3  -3  -4  203.41   14.81
  -3   3  -4  204.02   14.59
  -3  -3  -4  239.31   15.14
   3  -3   4  211.36   14.60
  -3   3  -5   87.88    6.51
  -3  -3  -5  106.47    8.80
   3   3   5  102.94    6.77
  -3  -3  -5   96.09    8.92
   3   3   5  104.00    8.82
   3   3   5   98.35    6.64
   3  -3   5  106.79    8.59
  -3   3  -5   95.70    6.64
  -3  -3  -5   93.98    9.03
   3  -3   5  101.57    9.29
   3   3   5  108.13    8.84
  -3   3  -5  102.44    8.56
   3   3   5  103.41    6.67
  -3  -3  -5   96.36    8.79
  -3   3  -5  105.24    8.61
  -3  -3  -5  116.16    9.03
   3  -3   5   96.99    8.48
  -3  -3  -6    3.12    3.06
   3   3   6    5.55    1.75
  -3   3  -6    6.02    1.45
   3   3   6    7.06    3.37
  -3  -3  -6    6.06    3.76
   3   3   6    6.33    3.20
   3   3   6    5.83    1.46
   3  -3   6    4.28    2.97
   3  -3   6    4.91    3.44
  -3   3  -6    6.20    1.50
  -3  -3  -6    0.99    3.33
   3   3   6    6.10    1.52
  -3   3  -6    2.26    2.96
  -3  -3  -6    5.63    3.35
   3   3   6    6.65    1.67
   3  -3   6    3.80    2.88
  -3  -3  -6    5.99    3.21
  -3   3  -7  444.29   29.33
   3   3   7  517.33   29.73
  -3  -3  -7  484.72   32.37
   3   3   7  425.87   31.90
  -3  -3  -7  485.31   32.73
   3   3   7  537.97   32.76
   3  -3   7  524.95   32.26
  -3   3  -7  475.05   29.44
  -3  -3  -7  435.61   32.97
   3  -3   7  429.44   32.92
  -3  -3  -7  472.39   29.52
  -3   3  -7  499.32   32.29
   3   3   7  483.72   29.46
  -3  -3  -7  484.94   32.36
   3  -3   7  555.27   32.76
   3   3   8   27.41    3.10
  -3  -3  -8   13.35    4.75
  -3   3  -8   20.38    2.59
   3   3   8   15.55    4.14
  -3  -3  -8   13.85    4.45
   3  -3   8   16.74    4.41
   3  -3   8   12.66    4.83
  -3  -3  -8   23.20    5.40
  -3   3  -8   21.43    2.66
  -3   3  -8   23.42    2.61
  -3   3  -8   12.26    4.25
  -3  -3  -8   24.44    4.83
  -3  -3  -8   17.87    2.65
   3   3   8   20.70    2.63
   3  -3   8   17.71    4.31
   3  -3   8   16.93    4.42
  -3   3  -9    2.87    1.86
  -3  -3  -9    2.65    2.29
  -3   3  -9    3.01    1.90
  -3  -3  -9    4.59    2.24
   3   3   9    5.12    2.15
   3   3   9    4.20    2.37
  -3   3  -9    0.24    1.90
  -3  -3 -10   14.45    2.81
  -3   3 -10   16.89    2.60
   3   3  10   14.61    2.63
  -3  -3 -10   10.69    2.32
  -3   3 -10   16.86    2.57
   3   3  11   71.59    5.59
  -3   3 -11   85.48    5.83
   3   3  11   86.53    5.82
  -3   3 -11   74.21    5.63
  -3  -3 -11   65.46    5.53
  -3  -3 -11   75.21    5.64
  -3   3 -12    6.76    1.78
   3   3  12    6.39    1.60
  -3  -3 -12    9.88    1.78
   3   3  12    8.52    1.79
  -3   3 -12   11.87    1.92
  -3  -3 -12    4.98    1.63
   3   4 -12   32.54    2.89
  -3  -4  12   30.76    2.78
   3  -4 -12   36.18    3.03
  -3   4  12   37.27    2.93
   3   4 -12   31.39    2.77
  -3   4  12   31.68    2.89
  -3   4  11    1.34    1.60
   3   4 -11    2.25    1.88
  -3   4  11    1.08    1.54
  -3  -4  11    0.79    1.66
   3  -4 -11    4.91    1.96
  -3   4  11    0.94    1.57
  -3   4  11    1.27    1.67
   3   4 -11    2.91    1.61
  -3   4  10   32.84    3.32
   3  -4 -10   31.19    3.45
  -3   4  10   40.58    3.32
   3   4 -10   29.59    3.08
  -3   4  10   29.87    3.34
   3   4 -10   28.85    3.23
  -3   4   9    1.68    1.95
   3   4  -9    3.52    2.03
   3  -4  -9    0.55    2.33
  -3   4   9   -0.81    1.96
   3   4  -9   -0.22    1.63
  -3   4   9    0.22    1.69
   3   4  -8   85.53    6.93
  -3   4   8   98.81    6.97
   3   4  -8   93.07    7.04
   3  -4  -8  108.04    7.24
  -3   4   8  105.23    7.08
  -3   4   8   97.20    7.15
  -3   4   7    1.54    1.81
   3  -4  -7   -1.88    3.48
   3  -4  -7    6.36    4.13
   3   4  -7    2.74    1.69
   3  -4  -7    2.13    3.39
   3  -4  -7   -1.11    3.62
  -3   4   7    4.00    1.79
  -3   4   7    8.23    3.94
   3   4  -7   -0.49    1.76
   3   4  -7   -1.01    4.01
   3  -4  -7    2.70    3.27
  -3  -4   7   -0.94    3.27
  -3  -4   7    8.41    3.82
   3  -4  -6  377.12   27.73
  -3   4   6  391.05   25.33
   3   4  -6  395.44   25.21
   3  -4  -6  472.88   29.26
  -3   4   6  410.94   25.20
   3  -4  -6  419.52   28.53
  -3   4   6  467.58   28.72
   3   4  -6  417.72   25.36
   3  -4  -6  398.76   28.40
   3  -4  -6  399.75   27.74
   3   4  -6  463.25   28.75
  -3  -4   6  384.66   27.74
  -3  -4   6  396.42   28.31
   3  -4  -5   13.16    3.75
  -3   4   5    5.93    1.51
  -3   4   5    8.31    3.31
   3   4  -5    6.28    1.79
   3  -4  -5    0.87    3.05
   3  -4  -5    3.82    3.28
  -3   4   5    8.04    1.61
  -3   4   5    1.68    3.01
   3   4  -5    5.85    1.67
   3  -4  -5    8.12    3.59
   3   4  -5    5.48    3.10
   3  -4  -5    5.20    2.61
   3   4  -5    9.23    3.45
  -3  -4   5    4.36    3.30
  -3   4   5    5.50    1.77
  -3  -4   5    6.23    3.39
  -3   4   4  442.49   29.05
   3  -4  -4  400.04   28.43
  -3   4   4  416.95   26.30
   3  -4  -4  461.27   29.58
   3  -4  -4  404.42   28.75
  -3   4   4  474.26   29.23
   3   4  -4  432.07   26.51
   3   4  -4  422.85   26.46
   3   4  -4  490.36   28.74
   3  -4  -4  401.73   28.84
   3   4  -4  454.07   29.01
  -3  -4   4  446.97   29.00
  -3   4   4  431.68   26.52
  -3   4   3  444.43   29.26
   3  -4  -3  409.89   28.55
  -3   4   3  455.78   26.90
   3  -4  -3  429.14   29.36
   3  -4  -3  455.28   29.07
  -3   4   3  482.47   29.45
   3   4  -3  447.94   26.92
  -3   4   3  421.41   26.71
   3   4  -3  421.16   26.81
   3  -4  -3  448.20   29.21
   3   4  -3  542.31   29.29
   3   4  -3  447.97   28.96
  -3   4   3  416.82   26.87
   3  -4  -2  303.43   21.33
   3  -4  -2  310.78   21.84
   3   4  -2  294.87   22.18
  -3   4   2  329.05   21.79
   3  -4  -2  325.66   21.69
   3   4  -2  330.55   21.51
   3   4  -2  277.15   21.03
  -3   4   2  325.96   21.80
   3   4  -2  322.22   21.59
  -3   4   2  357.39   21.28
   3   4  -1   32.23    4.97
   3  -4  -1   22.20    3.95
   3  -4  -1   28.52    3.93
   3   4  -1   29.37    3.84
  -3   4   1   20.71    3.54
   3   4  -1   19.43    3.42
  -3   4   1   28.26    3.97
  -3   4   1   24.76    3.53
   3   4   0  397.32   24.72
  -3   4   0  377.79   23.76
  -3   4   0  346.61   23.80
  -3   4   0  336.17   23.76
  -3   4   0  351.06   23.54
  -3   4  -1   35.89    4.96
   3   4   1   40.12    5.16
   3  -4   1   38.32    4.56
  -3   4  -1   45.98    4.76
  -3  -4  -1   45.93    4.98
  -3   4  -1   41.53    4.73
  -3   4  -2  244.41   17.84
   3   4   2  270.96   18.50
  -3   4  -2  247.62   17.84
  -3  -4  -2  239.48   17.84
  -3   4  -2  240.17   17.57
  -3  -4  -2  283.90   17.96
  -3  -4  -2  267.73   17.92
   3   4   3   24.53    2.63
  -3   4  -3   26.38    4.15
   3   4   3   17.39    4.24
   3  -4   3   31.29    4.07
  -3   4  -3   26.53    2.45
  -3   4  -3   28.83    2.55
  -3   4  -3   28.25    4.41
  -3  -4  -3   23.23    4.26
   3   4   3   30.45    2.50
   3   4   3   27.29    2.44
  -3   4  -3   22.73    2.44
  -3   4  -3   22.06    4.06
  -3  -4  -3   21.37    4.11
   3   4   3   31.44    2.59
  -3   4  -3   31.65    4.40
  -3  -4  -3   26.94    4.43
   3   4   3   22.75    2.59
  -3   4  -4  596.56   40.84
   3   4   4  576.91   40.96
   3   4   4  701.43   42.25
   3  -4   4  668.59   41.02
  -3  -4  -4  582.90   41.65
  -3   4  -4  598.88   41.53
  -3   4  -4  621.57   38.92
   3  -4   4  557.97   41.21
   3   4   4  627.19   38.93
   3   4   4  653.49   38.91
  -3   4  -4  631.93   38.94
   3   4   4  687.63   39.04
  -3  -4  -4  657.30   41.61
  -3   4  -4  684.29   41.53
  -3   4  -4  667.45   41.33
  -3  -4  -4  673.12   41.60
   3   4   4  656.45   39.08
   3   4   5  110.24   10.39
   3   4   5  132.01   11.28
   3  -4   5  124.02   10.35
  -3   4  -5  112.38    8.14
  -3  -4  -5  124.36   11.32
   3  -4   5   99.23   10.44
   3   4   5  118.15    8.17
  -3   4  -5  117.81    8.20
   3   4   5  130.59    8.31
  -3  -4  -5  124.90   10.92
  -3   4  -5  119.32   10.50
  -3   4  -5  130.42   10.74
  -3  -4  -5  117.09   10.65
   3   4   5  131.95    8.41
   3  -4   5  146.97   10.57
   3   4   6   31.16    3.03
  -3  -4  -6   30.83    5.39
   3   4   6   23.55    5.21
   3  -4   6   21.56    4.83
   3  -4   6   21.45    5.22
  -3   4  -6   31.22    2.96
  -3  -4  -6   36.28    6.28
   3   4   6   31.37    5.31
   3   4   6   22.43    2.83
  -3   4  -6   21.77    4.73
  -3  -4  -6   27.53    5.23
   3   4   6   32.71    3.12
  -3   4  -6   24.52    5.29
  -3  -4  -6   25.75    5.08
   3  -4   6   29.63    5.14
  -3   4  -7    1.87    1.65
  -3  -4  -7   -1.91    3.53
   3   4   7    1.82    2.07
   3   4   7   -2.19    4.35
   3  -4   7    1.82    3.61
   3  -4   7    0.91    3.31
   3  -4   7   -1.19    3.59
  -3   4  -7    0.95    1.82
  -3  -4  -7    1.31    4.18
   3  -4   7    6.06    3.99
   3   4   7    0.24    1.82
  -3  -4  -7   -2.00    3.55
  -3   4  -7    4.76    3.45
   3   4   7   -1.71    2.01
   3   4   7   -1.01    3.44
  -3   4  -8   64.73    5.04
   3   4   8   56.34    4.84
   3   4   8   61.80    5.02
  -3   4  -8   56.06    4.67
   3   4   8   60.71    5.05
  -3   4  -9   30.39    3.50
  -3  -4  -9   35.90    3.74
   3   4   9   39.00    3.75
  -3   4  -9   36.26    3.47
   3   4   9   34.73    3.69
  -3   4 -10   35.44    3.43
   3   4  10   30.62    3.35
  -3  -4 -10   35.27    3.49
  -3  -4 -10   34.06    3.23
   3   4  10   36.73    3.53
  -3   4 -10   34.82    3.32
  -3   4 -11    0.18    1.51
   3   4  11   -1.13    1.55
  -3  -4 -11   -0.34    1.44
   3   4  11   -1.60    1.85
  -3   4 -11    1.99    1.62
  -3  -4 -11    0.37    1.70
  -3  -4 -12    2.07    1.13
  -3  -4 -12    0.13    1.22
   3   4  12    2.12    1.16
  -3   4 -12    2.78    1.25
   3   5 -11    2.27    1.39
  -3   5  11    0.15    1.24
   3  -5 -11    1.02    1.50
   3  -5 -11    1.96    1.51
  -3   5  11    1.34    1.39
   3   5 -10   27.87    2.92
  -3   5  10   28.10    2.86
  -3   5  10   28.14    2.72
   3  -5 -10   26.31    2.90
  -3   5  10   29.08    2.90
   3  -5  -9   75.21    6.11
   3   5  -9   88.81    6.23
  -3   5   9   80.21    6.08
  -3   5   9   91.78    6.38
   3   5  -9   84.46    6.19
   3   5  -8   92.62    6.62
  -3   5   8   86.81    6.55
   3   5  -8   92.23    6.68
   3  -5  -8   80.05    6.58
  -3   5   8   89.09    6.60
  -3   5   8   98.02    6.77
   3   5  -7  298.08   18.91
  -3   5   7  305.76   18.99
   3   5  -7  300.39   19.09
  -3   5   7  301.26   18.97
  -3   5   7  291.48   19.04
  -3   5   6    5.59    2.09
  -3   5   6    8.21    2.09
   3  -5  -6    5.95    3.76
  -3   5   6    9.64    2.04
   3  -5  -6    1.12    3.50
   3  -5  -6    6.03    4.40
   3   5  -6    7.78    2.22
   3   5  -6    7.28    2.13
   3   5  -6   12.50    4.99
   3  -5  -6    5.87    3.44
  -3   5   6    6.53    2.43
  -3   5   5  123.94   11.61
  -3   5   5  129.74    8.51
   3  -5  -5  127.65   12.21
   3  -5  -5  108.28   11.30
   3   5  -5  128.11    8.75
  -3   5   5  122.86    8.52
   3   5  -5  119.15    8.63
   3   5  -5  130.38   11.35
   3   5  -5  124.43   11.59
   3  -5  -5  124.71   11.27
  -3   5   5  129.32    8.76
  -3   5   4   91.42    9.26
   3  -5  -4   73.56    8.62
   3  -5  -4   84.77    9.57
   3   5  -4   88.38    6.50
  -3   5   4   85.85    6.22
   3   5  -4   96.46    6.45
   3  -5  -4   92.26    8.80
   3   5  -4   73.51    8.37
   3   5  -4   78.23    8.43
  -3   5   4   90.03    6.49
  -3   5   3    9.16    1.86
  -3   5   3    7.40    3.52
  -3   5   3    6.81    2.03
   3  -5  -3   16.43    3.92
   3  -5  -3    6.08    3.64
   3   5  -3    7.44    1.96
   3   5  -3   10.20    1.96
   3   5  -3    5.86    1.74
   3   5  -3   12.77    3.67
   3   5  -3    9.78    3.56
  -3   5   3    8.62    1.97
  -3   5   2   92.66    6.44
  -3   5   2   97.59    8.85
   3   5  -2   87.14    6.37
   3  -5  -2   82.05    8.28
   3   5  -2  102.98    9.77
   3   5  -2   81.95    6.19
  -3   5   2   93.36    6.19
   3   5  -2   86.97    8.60
  -3   5   2   85.61    6.34
   3  -5  -1  297.62   20.33
   3   5  -1  335.19   21.64
  -3   5   1  288.24   17.99
   3   5  -1  298.68   18.09
   3   5  -1  296.35   17.99
  -3   5   1  283.28   20.42
   3   5  -1  292.55   18.06
  -3   5   1  287.03   18.10
  -3   5   1  278.54   20.24
  -3   5   1  255.67   17.96
  -3   5   0   11.17    1.98
  -3   5   0    8.10    3.13
   3   5   0   10.52    1.74
  -3   5   0    8.22    1.58
   3   5   0   12.10    3.96
   3   5   0   10.09    1.89
  -3   5   0   13.20    3.71
  -3   5   0    9.95    2.13
  -3   5  -1    1.62    3.18
   3   5   1    8.10    1.69
   3   5   1    7.65    2.01
  -3   5  -1    4.37    1.70
   3   5   1   12.25    4.10
  -3   5  -1   11.46    2.04
  -3   5  -1    5.87    3.12
  -3   5  -1    6.21    1.65
  -3   5  -1    8.96    3.55
   3   5   1    6.29    1.76
  -3   5  -2  186.17   15.95
   3   5   2  222.45   13.99
   3   5   2  237.50   17.28
  -3   5  -2  218.31   13.90
  -3   5  -2  190.63   15.94
   3   5   2  229.18   13.85
   3   5   2  201.36   13.69
  -3   5  -2  219.23   13.82
  -3   5  -2  214.38   16.17
  -3  -5  -2  241.47   16.62
   3   5   2  216.68   13.90
   3   5   3  255.63   16.17
  -3   5  -3  249.36   18.61
   3   5   3  251.91   19.38
  -3   5  -3  275.61   16.02
  -3   5  -3  232.26   16.02
  -3   5  -3  226.35   18.37
  -3  -5  -3  198.24   18.15
   3   5   3  257.82   16.03
   3   5   3  253.45   16.00
  -3   5  -3  249.84   16.01
  -3   5  -3  268.88   18.78
   3   5   3  254.67   16.16
  -3  -5  -3  284.70   19.11
  -3   5  -4   14.72    4.12
   3   5   4   24.10    3.01
   3   5   4   24.80    5.72
  -3  -5  -4   15.61    4.64
  -3   5  -4   17.47    2.69
  -3   5  -4   24.11    2.61
   3   5   4   22.30    2.60
   3   5   4   27.01    2.83
  -3   5  -4   27.29    2.92
  -3   5  -4   16.08    4.56
  -3  -5  -4   22.67    4.71
   3   5   4   24.97    3.02
  -3  -5  -4   23.09    5.34
   3   5   5   15.11    2.45
   3   5   5   19.08    5.74
   3  -5   5   20.28    4.53
  -3   5  -5   21.16    2.59
  -3  -5  -5   23.09    5.38
   3   5   5   20.21    2.63
  -3   5  -5   18.60    2.64
  -3   5  -5    9.54    4.11
  -3  -5  -5   17.26    4.59
  -3  -5  -5   20.47    4.96
   3   5   5   22.75    3.01
  -3   5  -6   24.81    2.87
   3   5   6   20.98    2.76
  -3   5  -6   17.65    2.72
   3   5   6   17.54    3.07
   3   5   7  127.54    9.19
   3   5   7  135.00    9.06
  -3   5  -7  135.76    9.24
  -3  -5  -8    5.95    2.50
   3   5   8    3.98    1.99
   3   5   8    5.19    2.14
   3   5   8   11.88    2.38
  -3   5  -8    7.52    2.38
  -3  -5  -9    0.69    1.98
   3   5   9    0.22    1.84
   3   5   9    2.85    1.86
  -3   5  -9    0.23    1.94
  -3  -5 -10    2.05    1.59
   3   5  10    2.62    1.61
  -3   5 -10    2.49    1.64
  -3  -5 -11   17.04    1.90
  -3   5 -11   16.99    1.92
   3   5  11   14.77    1.85
  -3   6  10    8.60    1.54
  -3   6  10    9.72    1.52
  -3   6  10    8.95    1.52
   3   6 -10    8.30    1.54
   3   6  -9   58.67    4.56
  -3   6   9   59.58    4.62
  -3   6   9   58.90    4.59
  -3   6   9   66.15    4.63
   3   6  -9   58.77    4.53
  -3   6   8   26.52    3.12
  -3   6   8   37.19    3.35
   3   6  -8   33.87    3.35
   3   6  -7   38.08    3.69
  -3   6   7   33.02    3.57
  -3   6   7   39.74    3.58
  -3   6   7   27.72    3.27
   3   6  -6    1.63    2.20
  -3   6   6    1.62    1.81
   3   6  -6    3.42    2.19
  -3   6   6    2.19    2.17
  -3   6   6    1.25    1.99
   3   6  -5  217.92   13.83
  -3   6   5  209.53   13.78
  -3   6   5  214.72   13.98
   3   6  -5  201.40   13.88
   3   6  -4   25.61    3.31
   3   6  -4   26.65    3.17
  -3   6   4   24.00    3.31
  -3   6   4   28.83    3.13
  -3   6   4   30.40    3.39
  -3   6   3   64.35    5.42
   3   6  -3   70.28    5.53
   3   6  -3   62.73    5.21
  -3   6   3   73.54    5.37
   3   6  -3   64.51    5.13
   3  -6  -3   63.37    7.85
   3   6  -3   62.38    7.77
  -3   6   3   68.13    5.46
  -3   6   3   66.06    8.31
   3   6  -2    8.02    2.18
   3   6  -2    9.84    2.42
  -3   6   2    9.17    2.34
  -3   6   2   10.21    2.18
  -3   6   2    7.88    2.24
   3   6  -1   30.01    6.08
   3   6  -1   33.03    3.21
   3   6  -1   33.12    3.36
   3   6  -1   30.57    3.34
  -3   6   1   27.62    3.39
  -3   6   1   27.66    3.18
  -3   6   0    8.29    2.28
   3   6   0    4.52    1.97
   3   6   0    9.12    2.40
  -3   6   0   10.70    2.39
  -3   6   0    6.74    4.01
   3   6   0   -1.14    3.82
   3   6   1  139.71   13.54
  -3   6  -1  160.60   10.51
   3   6   1  159.14   10.38
  -3   6  -1  156.53   10.26
   3   6   1  152.18   10.34
  -3   6  -1  120.43   12.70
   3   6   1  152.59   10.50
  -3   6  -1  154.68   10.39
  -3   6  -2   37.78    5.96
   3   6   2   30.45    3.70
   3   6   2   35.83    6.66
  -3   6  -2   26.77    3.50
   3   6   2   35.90    3.48
  -3   6  -2   35.67    3.44
  -3   6  -2   31.43    5.54
   3   6   2   34.45    3.58
  -3   6  -3    2.45    2.14
   3   6   3    0.24    1.74
  -3   6  -3    2.79    2.10
   3   6   3    4.42    2.31
   3   6   3    1.28    2.20
   3   6   3    5.10    2.52
  -3   6  -4   50.62    4.47
   3   6   4   42.26    4.14
   3   6   4   46.20    4.32
  -3   6  -4   51.11    4.46
   3   6   4   47.90    4.63
   3   6   4   54.69    4.60
  -3   6  -5   87.79    6.55
   3   6   5   82.34    6.41
   3   6   5   84.09    6.45
   3   6   5   86.26    6.75
  -3   6  -5   85.01    6.61
  -3   6  -5   94.06    6.54
   3   6   6   21.49    2.99
  -3   6  -6   18.93    2.99
   3   6   6   22.29    3.24
   3   6   6   24.00    2.85
  -3   6  -7    9.35    2.27
   3   6   7    7.18    2.08
  -3   6  -7    6.93    2.24
  -3  -6  -8   33.08    3.16
   3   6   8   27.77    3.10
  -3   6  -8   31.29    3.14
  -3  -6  -9   36.30    3.04
   3   6   9   26.05    2.85
  -3   6  -9   34.99    3.09
  -3  -6 -10   19.63    2.04
   3   6  10   24.07    2.06
  -3   6 -10   20.25    2.12
  -3   7   8   41.36    3.05
  -3   7   8   33.07    3.00
   3   7  -8   32.25    3.05
   3   7  -7   23.91    2.81
  -3   7   7   30.97    3.00
  -3   7   7   33.70    3.02
   3   7  -6    5.36    2.21
   3   7  -6    5.93    2.04
  -3   7   6    5.14    2.15
  -3   7   6    5.47    1.86
   3   7  -5  102.08    7.46
  -3   7   5  112.82    7.49
  -3   7   5  103.22    7.67
   3   7  -5  102.47    7.57
   3   7  -4   -0.54    2.32
  -3   7   4    0.27    2.28
  -3   7   4    2.34    2.41
  -3   7   4    1.47    1.91
   3   7  -4    1.18    1.93
   3   7  -3    7.21    2.59
  -3   7   3    2.73    2.34
  -3   7   3    3.71    2.10
  -3   7   3    5.23    2.41
   3   7  -2    4.12    2.35
  -3   7   2    3.47    2.43
  -3   7   2    4.50    2.57
   3   7  -2    6.02    2.30
  -3   7   1   42.76    4.29
   3   7  -1   44.08    4.12
   3   7  -1   49.83    4.27
   3   7  -1   39.31    3.93
   3   7   0    8.83    2.47
  -3   7   0    3.03    2.33
   3   7   0    4.98    2.48
   3   7   1   12.38    2.48
   3   7   1   17.52    2.72
   3   7   1   14.41    2.96
  -3   7  -1    9.78    2.55
  -3   7  -2   48.33    4.48
   3   7   2   49.11    4.44
  -3   7  -2   47.36    4.36
   3   7   2   48.21    4.52
   3   7   2   46.37    4.55
  -3   7  -3   70.27    5.60
   3   7   3   67.71    5.54
  -3   7  -3   69.02    5.51
   3   7   3   69.23    5.70
   3   7   3   66.41    5.66
  -3   7  -4   42.49    4.26
   3   7   4   48.50    4.22
   3   7   4   47.39    4.39
   3   7   4   45.81    4.41
  -3   7  -4   48.40    4.31
  -3   7  -5   25.26    2.91
   3   7   5   23.16    2.76
   3   7   5   18.88    2.66
   3   7   5   20.54    3.04
  -3   7  -6    3.85    2.01
   3   7   6    2.25    1.76
   3   7   6    4.59    1.73
   3   7   6    4.21    2.16
  -3   7  -7   23.67    2.67
   3   7   7   20.38    2.59
   3   7   7   29.36    2.64
  -3   7  -8   28.25    2.44
   3   7   8   20.74    2.28
  -3   7  -8   26.38    2.37
   3   8  -6    2.55    1.23
  -3   8   6    2.24    1.46
   3   8  -6    3.13    1.38
  -3   8   6    0.41    1.17
  -3   8   5    2.67    1.68
   3   8  -5    2.16    1.61
  -3   8   5    2.09    1.39
   3   8  -4   80.23    6.03
  -3   8   4   86.03    6.01
  -3   8   4   84.28    6.02
  -3   8   4   83.95    5.87
   3   8  -3  186.02   12.11
  -3   8   3  187.99   12.13
  -3   8   3  183.42   12.04
  -3   8   2  105.67    7.42
   3   8  -2  100.84    7.26
   3   8  -1    3.54    1.74
  -3   8   1   -1.15    2.03
   3   8   0   53.69    4.34
   3   8   0   51.91    4.46
  -3   8   0   49.69    4.34
   3   8   1   52.07    4.29
   3   8   1   52.60    4.50
   3   8   2   13.96    2.35
   3   8   2   19.39    2.75
   3   8   2   19.29    2.55
   3   8   3    9.33    2.14
   3   8   3    5.79    2.02
   3   8   4   31.27    3.01
   3   8   4   28.03    2.85
   3   8   5   32.08    2.85
   3   8   5   28.84    2.69
   3   8   6   13.96    1.77
  -4   0  14    4.67    1.20
   4   0 -14    4.09    1.25
   4   0 -13   -0.84    1.49
  -4   0  13    0.78    1.26
   4   0 -12  123.02    8.38
   4   0 -12  132.90    8.54
  -4   0  12  117.00    8.31
   4   0 -11    1.40    1.76
   4   0 -11   -0.51    1.71
  -4   0  11   -0.23    1.74
   4   0 -10   49.90    4.12
  -4   0  10   44.49    4.14
   4   0 -10   49.97    4.33
  -4   0   9   -1.97    3.84
   4   0  -9   -0.50    1.67
  -4   0   9    0.88    2.88
  -4   0   9   -1.66    3.45
   4   0  -9   -0.96    3.20
   4   0  -9    0.85    3.08
   4   0  -9   -1.56    1.74
   4   0  -9    0.51    1.67
  -4   0   9    0.23    1.69
  -4   0   9   -2.00    3.56
  -4   0   8  596.10   36.52
   4   0  -8  627.21   36.75
   4   0  -8  538.22   33.54
  -4   0   8  599.15   35.99
   4   0  -8  504.08   35.86
   4   0  -8  599.76   36.00
   4   0  -8  500.31   33.34
  -4   0   8  529.42   35.78
   4   0  -8  560.62   33.57
   4   0  -8  577.97   36.70
  -4   0   8  540.58   33.45
  -4   0   8  578.25   36.62
  -4   0   7    4.89    2.90
  -4   0   7    7.35    3.35
   4   0  -7   -0.74    2.58
   4   0  -7   -0.20    1.31
   4   0  -7    0.67    1.10
  -4   0   7   -2.02    2.54
  -4   0   7   -2.50    2.56
   4   0  -7    0.62    2.24
   4   0  -7    2.12    2.41
   4   0  -7   -0.19    1.29
   4   0  -7   -0.79    2.86
  -4   0   7   -0.91    1.30
  -4   0   7    1.55    2.70
  -4   0   6   82.97    6.93
   4   0  -6   61.73    6.45
  -4   0   6   74.77    6.72
  -4   0   6   63.91    6.14
   4   0  -6   74.51    6.38
   4   0  -6   64.20    6.39
  -4   0   6   64.58    6.35
   4   0  -6   75.58    6.93
  -4   0   6   72.20    6.90
  -4   0   5    1.92    2.22
   4   0  -5   -0.99    1.90
  -4   0   5    1.02    1.84
   4   0  -5    0.81    1.70
  -4   0   5    0.42    1.68
   4   0  -5    0.47    1.81
   4   0  -5    0.52    2.11
   4   0  -5    2.48    2.32
   4   0  -5    1.65    2.11
  -4   0   5    1.06    2.27
  -4   0   5    0.40    1.70
   4   0  -4  519.30   34.21
  -4   0   4  551.59   34.81
   4   0  -4  593.30   35.02
  -4   0   4  530.73   34.53
  -4   0   4  546.23   34.98
   4   0  -4  554.34   34.44
   4   0  -4  526.92   34.76
  -4   0   4  563.53   34.69
   4   0  -4  602.41   34.72
   4   0  -4  564.66   35.08
   4   0  -4  580.34   35.22
   4   0  -4  559.62   34.96
  -4   0   4  575.10   34.68
  -4   0   4  568.17   35.06
  -4   0   3    1.42    1.40
   4   0  -3    0.31    1.52
  -4   0   3   -0.34    1.62
   4   0  -3   -0.79    1.29
   4   0  -3    0.79    1.01
  -4   0   3    0.57    1.37
  -4   0   3   -0.78    1.34
   4   0  -3    1.02    1.20
   4   0  -3   -0.61    1.35
   4   0  -3   -0.70    1.45
   4   0  -3    1.08    1.54
   4   0  -3    0.90    1.41
  -4   0   3    0.33    1.47
  -4   0   3   -0.28    1.45
  -4   0   2  307.27   18.97
   4   0  -2  315.37   19.29
  -4   0   2  327.71   19.19
  -4   0   2  325.73   19.18
   4   0  -2  267.51   19.14
   4   0  -2  305.11   18.79
  -4   0   2  284.91   19.26
   4   0  -2  293.46   19.34
  -4   0   2  301.46   19.42
   4   0  -2  336.43   19.18
  -4   0   2  312.09   19.14
   4   0  -2  317.48   19.30
   4   0  -2  293.17   19.37
   4   0  -2  306.27   19.16
  -4   0   2  322.16   19.36
  -4   0   2  313.91   19.31
   4   0  -2  271.84   19.22
   4   0  -1    0.63    1.14
  -4   0   1   -1.16    1.27
   4   0  -1   -1.11    1.35
  -4   0   1    1.55    1.28
  -4   0   1    1.35    1.37
   4   0  -1    0.22    1.25
   4   0  -1   -0.20    1.20
  -4   0   1   -0.39    1.14
   4   0  -1    0.42    0.87
   4   0  -1   -0.20    1.12
  -4   0   1   -0.38    1.24
  -4   0   1   -0.53    1.09
   4   0  -1   -0.41    1.19
  -4   0   1   -0.21    1.38
   4   0   0 6517.21  525.57
  -4   0   0 9055.44  525.35
  -4   0   0 8569.26  525.63
   4   0   0 9436.54  525.63
   4   0   0 8627.72  525.69
  -4   0   0 8789.84  525.68
  -4   0   0 9519.78  525.62
   4   0   0 9289.04  525.66
  -4   0   0 7589.04  525.69
   4   0   0 8756.07  525.71
  -4   0   0 8746.84  525.54
   4   0   0 9999.00  525.52
  -4   0   0 9110.70  525.55
  -4   0   0 8633.71  525.67
  -4   0   0 8403.25  525.60
   4   0   0 9366.04  525.64
   4   0   0 9221.48  525.58
   4   0   1    0.43    1.06
  -4   0  -1    0.77    1.16
   4   0   1    0.21    1.21
  -4   0  -1   -0.12    0.70
  -4   0  -1   -0.21    1.18
  -4   0  -1    0.19    1.15
   4   0   1   -0.16    0.98
   4   0   1    0.38    1.05
  -4   0  -1    0.44    1.25
   4   0   1   -0.19    1.20
  -4   0  -1    0.43    1.38
  -4   0  -1   -0.19    1.07
   4   0   1   -0.92    1.16
  -4   0  -1   -0.41    1.03
  -4   0  -1   -1.32    1.27
   4   0   1    0.17    0.97
  -4   0  -2  412.45   25.01
  -4   0  -2  386.94   24.68
  -4   0  -2  404.13   25.09
   4   0   2  411.67   24.74
   4   0   2  383.70   24.86
  -4   0  -2  406.34   24.79
  -4   0  -2  394.49   25.07
   4   0   2  405.63   24.95
   4   0   2  439.92   25.00
  -4   0  -2  400.59   25.12
  -4   0  -2  410.23   25.18
  -4   0  -2  396.03   25.00
   4   0   2  392.58   24.95
   4   0   2  393.99   24.74
  -4   0  -3   -0.88    1.37
   4   0   3    0.32    1.36
  -4   0  -3    1.01    0.98
   4   0   3   -0.51    1.14
  -4   0  -3    1.36    1.47
   4   0   3   -0.41    1.01
   4   0   3   -0.83    1.25
   4   0   3    1.13    1.29
  -4   0  -3   -0.32    1.35
   4   0   3    1.11    1.08
  -4   0  -3    0.73    1.55
   4   0   3    1.43    1.48
  -4   0  -3    1.38    1.44
  -4   0  -4 1200.27   70.87
   4   0   4 1101.77   71.01
  -4   0  -4 1167.40   71.15
   4   0   4 1188.93   70.57
   4   0   4 1027.39   70.50
  -4   0  -4 1045.83   70.91
   4   0   4 1267.12   70.93
  -4   0  -4 1213.27   71.02
   4   0   4 1249.51   70.47
   4   0   4 1205.23   70.85
  -4   0  -4 1123.30   71.19
  -4   0  -5    1.33    1.84
   4   0   5    1.10    2.22
  -4   0  -5   -1.61    2.06
   4   0   5   -2.16    1.77
   4   0   5    0.89    1.87
  -4   0  -5   -1.07    2.41
  -4   0  -5   -0.95    2.00
   4   0   5   -2.17    1.93
   4   0   5    0.33    1.42
  -4   0  -5    0.58    2.26
  -4   0  -6    4.84    2.18
  -4   0  -6    3.30    2.37
   4   0   6    4.78    2.59
   4   0   6    7.37    2.56
  -4   0  -6    5.68    2.90
   4   0   6    6.53    2.37
  -4   0  -6    1.95    2.42
  -4   0  -7    0.65    2.43
  -4   0  -7    0.79    2.96
  -4   0  -7   -0.17    1.37
   4   0   7   -0.65    2.45
   4   0   7    3.48    1.57
  -4   0  -7    4.79    3.26
  -4   0  -7    0.94    1.48
   4   0   7   -0.63    2.50
  -4   0  -8   25.67    5.21
   4   0   8   28.00    4.72
   4   0   8   25.69    4.87
  -4   0  -8   13.92    4.37
  -4   0  -8   26.31    2.78
  -4   0  -8   29.99    2.97
   4   0   8   28.32    2.91
  -4   0  -9    0.51    1.98
  -4   0  -9    1.08    3.76
  -4   0  -9   -1.03    3.12
  -4   0  -9   -0.23    1.91
   4   0   9   -0.65    1.80
   4   0   9    0.88    3.38
   4   0   9    4.40    2.19
   4   0  10  196.76   12.48
  -4   0 -10  197.77   12.53
  -4   0 -10  165.72   12.48
   4   0  10  199.16   12.59
  -4   0 -11    2.36    2.00
  -4   0 -11    0.71    1.94
   4   0  11    2.24    1.79
   4   0  11    1.72    2.25
  -4   0 -11    0.26    2.05
  -4   0 -12  121.74    8.59
   4   0  12  129.51    8.63
  -4   0 -12  151.96    8.84
   4   0  12  123.36    8.72
  -4   0 -12  118.34    8.71
   4   0  13    0.14    1.25
  -4   0 -13    2.00    1.45
   4   0  13    1.07    1.40
  -4   0 -13    2.99    1.47
  -4  -1  13    2.81    1.55
  -4   1  13    0.48    1.36
   4  -1 -13   -0.95    1.49
   4   1 -13    0.16    1.50
   4   1 -12   54.65    4.54
  -4  -1  12   63.42    4.75
   4   1 -12   63.67    4.83
  -4   1  12   63.05    4.67
  -4  -1  12   54.05    4.46
   4  -1 -12   64.59    4.64
   4   1 -12   55.27    4.56
   4   1 -11  127.13    9.19
   4   1 -11  159.31    9.57
  -4  -1  11  125.62    9.14
  -4   1  11  142.25    9.32
   4   1 -11  136.54    9.27
   4  -1 -11  129.59    9.19
  -4  -1  11  145.74    9.47
   4   1 -10   55.88    4.61
  -4  -1  10   49.60    4.59
  -4  -1  10   54.34    4.41
  -4   1  10   54.50    4.47
   4  -1 -10   55.84    4.41
   4   1 -10   51.29    4.45
  -4   1   9   13.55    4.25
  -4  -1   9   15.30    4.59
   4   1  -9   15.97    2.34
  -4  -1   9    8.00    4.09
   4  -1  -9    9.62    2.08
  -4   1   9   12.76    4.36
   4  -1  -9   12.20    4.51
  -4   1   9    9.38    2.02
   4  -1  -9   11.64    2.18
   4  -1  -9   10.65    2.21
   4  -1  -9   18.17    4.96
  -4   1   9   11.37    2.04
  -4  -1   9   13.43    2.18
  -4   1   9   13.38    3.71
  -4   1   9   10.75    3.83
  -4  -1   9    8.29    3.61
   4   1  -9   18.92    4.59
   4  -1  -9   11.21    2.06
  -4  -1   9    7.07    3.28
   4   1  -9   14.41    4.16
   4  -1  -9    4.99    3.42
   4   1  -9   13.05    2.10
   4  -1  -9   17.82    4.23
   4   1  -8   78.65    7.20
  -4  -1   8   57.23    6.68
  -4  -1   8   67.33    7.03
   4  -1  -8   51.08    6.52
   4   1  -8   60.88    4.74
   4   1  -8   66.85    7.32
   4  -1  -8   55.34    6.96
   4  -1  -8   62.10    4.72
  -4   1   8   76.90    7.32
  -4   1   8   58.34    6.68
  -4   1   8   64.78    4.79
   4   1  -8   58.83    4.84
  -4  -1   8   72.55    7.70
  -4   1   8   72.93    7.47
   4  -1  -8   62.21    4.89
   4  -1  -8   63.91    7.45
   4   1  -8   72.99    5.03
  -4   1   8   57.32    4.75
   4  -1  -8   62.08    4.85
   4  -1  -8   68.91    4.91
  -4  -1   8   56.88    4.70
  -4   1   8   68.21    4.90
   4  -1  -8   64.74    7.67
  -4   1   8   65.38    7.23
  -4  -1   8   73.74    7.82
  -4   1   7  271.57   16.32
  -4  -1   7  247.37   18.57
  -4   1   7  301.81   19.03
   4  -1  -7  270.95   16.41
   4   1  -7  246.46   16.34
   4  -1  -7  282.40   19.12
   4  -1  -7  278.49   18.28
   4  -1  -7  254.61   18.42
  -4  -1   7  287.29   18.43
  -4   1   7  289.37   18.40
   4   1  -7  281.09   18.26
   4   1  -7  244.60   18.33
   4   1  -7  247.17   16.21
   4  -1  -7  233.18   16.15
  -4  -1   7  264.36   18.35
  -4   1   7  270.87   18.47
   4  -1  -7  257.53   16.32
   4   1  -7  279.28   16.43
  -4   1   7  250.43   16.28
   4  -1  -7  253.69   19.04
  -4   1   7  262.55   16.30
  -4  -1   7  235.78   16.24
  -4  -1   7  286.25   19.11
  -4  -1   7  297.67   18.71
  -4   1   7  291.06   18.98
  -4  -1   7  267.14   18.09
   4  -1  -6   10.58    2.67
  -4  -1   6   12.66    3.15
  -4   1   6   15.78    3.40
   4  -1  -6   13.89    3.35
   4  -1  -6   15.07    2.98
   4   1  -6   13.90    2.88
  -4  -1   6   14.76    3.06
  -4   1   6   10.28    2.88
   4  -1  -6   14.75    2.88
  -4   1   6   13.22    2.92
   4   1  -6   10.70    2.75
   4  -1  -6   11.08    2.70
  -4  -1   6    9.93    2.71
   4   1  -6   11.89    3.08
   4  -1  -6   15.51    3.34
   4  -1  -6   18.69    3.59
  -4  -1   6   14.18    3.34
  -4   1   6   10.81    3.16
  -4  -1   6   14.14    2.79
  -4  -1   6    8.15    2.63
   4  -1  -5  103.10    8.32
  -4   1   5  128.24    9.04
  -4  -1   5  105.45    8.76
   4  -1  -5  108.78    8.89
   4  -1  -5  106.21    8.50
  -4   1   5  120.74    9.12
  -4  -1   5  115.17    8.82
   4  -1  -5  122.53    8.69
   4   1  -5  126.51    8.57
  -4  -1   5  110.04    8.47
   4  -1  -5  122.82    8.56
   4   1  -5  109.16    8.64
  -4   1   5  120.71    8.55
   4  -1  -5   98.49    8.52
   4   1  -5  118.04    9.05
   4  -1  -5  113.78    9.05
   4  -1  -5  107.54    9.03
   4   1  -5  105.37    8.51
  -4   1   5  107.16    8.85
  -4  -1   5  101.08    8.56
  -4  -1   5  105.25    8.90
  -4  -1   4   26.76    3.29
  -4   1   4   27.95    3.43
   4  -1  -4   29.64    3.55
  -4  -1   4   20.98    3.12
   4  -1  -4   29.53    3.34
   4  -1  -4   26.28    3.19
  -4   1   4   29.61    3.55
   4   1  -4   30.50    3.09
  -4   1   4   27.67    3.12
   4  -1  -4   26.93    3.01
   4  -1  -4   29.97    3.28
  -4  -1   4   26.53    3.07
   4   1  -4   25.52    3.20
   4  -1  -4   23.82    3.38
   4   1  -4   28.38    3.67
   4  -1  -4   28.51    3.56
   4   1  -4   24.05    3.00
  -4  -1   4   25.66    3.35
  -4   1   4   30.86    3.41
  -4  -1   4   27.21    3.39
  -4   1   3  140.83   10.29
   4   1  -3  142.59   10.54
  -4  -1   3  150.58   10.46
  -4   1   3  176.99   10.80
   4  -1  -3  160.30   10.70
   4  -1  -3  155.44   10.47
  -4   1   3  158.49   10.85
  -4  -1   3  172.00   10.57
   4  -1  -3  162.63   10.71
   4  -1  -3  157.45   10.59
  -4  -1   3  170.10   10.94
   4   1  -3  143.81   10.50
   4   1  -3  164.57   10.40
   4  -1  -3  133.52   10.41
  -4  -1   3  153.77   10.38
  -4   1   3  150.93   10.37
   4  -1  -3  159.36   10.37
   4   1  -3  157.00   10.94
   4   1  -3  147.53   10.28
   4  -1  -3  149.41   10.83
   4  -1  -3  153.51   10.79
  -4   1   3  163.36   10.65
  -4  -1   3  152.90   10.69
  -4   1   3  154.53   10.34
  -4  -1   3  153.21   10.80
  -4   1   2  111.17    8.50
   4   1  -2  135.10    8.75
   4  -1  -2  112.16    8.38
  -4  -1   2  127.33    8.38
   4  -1  -2  125.58    8.57
  -4   1   2  115.39    8.13
   4  -1  -2  131.92    8.74
   4   1  -2  141.11    8.60
  -4   1   2  129.92    8.83
  -4   1   2  133.94    8.87
  -4  -1   2  128.44    8.68
  -4  -1   2  114.73    8.81
   4  -1  -2  129.68    8.84
   4  -1  -2  126.02    8.35
   4   1  -2  126.01    8.37
   4  -1  -2  126.50    8.38
  -4  -1   2  134.98    8.47
  -4   1   2  134.01    8.48
   4   1  -2  130.90    8.60
   4  -1  -2  125.30    8.55
   4   1  -2  124.48    8.89
   4   1  -2  143.65    8.20
   4  -1  -2  127.62    8.84
   4   1  -2  111.09    8.56
   4  -1  -2  124.72    8.90
  -4   1   2  116.51    8.44
  -4   1   2  125.51    8.47
  -4  -1   2  116.70    8.84
   4  -1  -2  124.89    8.66
  -4  -1   2  125.01    8.74
  -4   1   1  189.23   12.06
   4  -1  -1  176.05   11.58
   4   1  -1  200.13   12.21
  -4  -1   1  176.88   11.94
  -4   1   1  184.44   11.60
   4  -1  -1  193.39   11.68
  -4   1   1  192.36   11.96
  -4   1   1  193.55   11.46
   4  -1  -1  185.99   11.98
  -4  -1   1  177.57   11.96
   4   1  -1  183.64   11.85
  -4   1   1  178.04   11.86
  -4  -1   1  188.62   12.17
   4  -1  -1  178.79   11.75
   4  -1  -1  186.14   12.14
  -4   1   1  178.72   12.01
   4   1  -1  172.39   11.90
  -4   1   1  201.95   11.93
  -4  -1   1  193.38   11.87
   4   1  -1  181.22   12.07
   4  -1  -1  200.46   12.24
   4  -1  -1  159.31   11.93
   4   1  -1  163.59   11.62
  -4  -1   1  181.51   11.93
  -4   1   1  184.89   11.85
  -4   1   1  182.68   11.51
   4  -1  -1  189.10   12.01
  -4  -1   1  174.28   11.69
  -4   1   0   27.73    2.85
  -4  -1   0   28.40    2.34
   4  -1   0   28.42    2.45
   4   1   0   35.86    3.20
  -4  -1   0   25.21    2.70
  -4   1   0   29.01    2.67
  -4   1   0   28.78    2.56
   4   1   0   27.65    2.56
  -4  -1   0   30.69    2.72
  -4   1   0   30.90    2.40
  -4   1   0   26.34    2.63
   4   1   0   28.37    2.49
   4  -1   0   21.42    2.41
   4   1   0   23.77    2.55
   4  -1   0   27.04    2.60
   4  -1   0   20.29    2.62
   4   1   0   30.40    2.64
  -4  -1   0   34.62    2.86
   4  -1   0   32.46    2.74
  -4   1   0   25.92    2.69
   4   1   0   28.87    2.62
  -4   1   0   26.77    2.26
   4   1   0   26.87    2.08
   4  -1   0   28.74    2.72
  -4  -1   0   27.80    2.45
  -4   1   0   27.13    2.25
   4  -1   0   24.49    2.47
   4  -1   0   28.28    2.25
  -4  -1   0   26.93    2.58
  -4  -1   0   22.62    2.67
  -4   1   0   26.59    2.56
  -4  -1   0   27.51    2.59
   4   1   0   27.79    2.45
   4  -1   1 1520.13   90.37
   4   1   1 1370.71   90.66
  -4   1  -1 1506.62   90.74
  -4  -1  -1 1523.91   90.39
  -4   1  -1 1551.22   90.63
  -4   1  -1 1554.68   90.67
  -4  -1  -1 1495.80   90.65
  -4  -1  -1 1497.41   90.37
   4  -1   1 1385.77   90.45
   4   1   1 1550.29   90.53
  -4   1  -1 1525.80   90.36
   4  -1   1 1539.56   90.48
   4   1   1 1488.59   90.20
   4  -1   1 1550.63   90.53
  -4  -1  -1 1575.94   90.67
   4   1   1 1429.59   90.36
  -4  -1  -1 1500.31   90.49
  -4   1  -1 1522.11   90.49
   4   1   1 1396.65   90.39
   4   1   1 1591.17   90.64
   4  -1   1 1535.10   90.46
   4   1   1 1408.57   90.16
  -4   1  -1 1453.01   90.51
  -4  -1  -1 1513.70   90.57
   4   1   1 1542.91   90.28
  -4  -1  -1 1532.58   90.65
  -4   1  -1 1495.55   90.61
  -4  -1  -1 1484.02   90.37
  -4   1  -1 1556.69   90.52
  -4  -1  -1 1546.19   90.80
   4  -1   1 1560.87   90.37
   4  -1   1 1523.03   90.48
   4   1   1 1534.20   90.62
  -4  -1  -2    7.22    1.61
  -4   1  -2    3.82    1.42
  -4   1  -2    6.14    1.57
  -4  -1  -2    3.97    1.41
  -4  -1  -2    6.32    1.58
   4   1   2    6.86    1.32
   4  -1   2    5.47    1.52
   4  -1   2    7.32    1.45
   4   1   2    7.38    1.51
   4   1   2    7.13    1.43
   4   1   2    5.40    1.68
   4  -1   2   11.60    1.60
  -4  -1  -2    5.62    1.65
  -4   1  -2    4.17    1.36
   4  -1   2    7.76    1.65
  -4   1  -2    7.91    1.74
  -4   1  -2    5.92    1.69
   4  -1   2    7.42    1.51
  -4  -1  -2    7.65    1.62
   4   1   2    5.94    1.55
  -4  -1  -2    5.64    1.73
  -4  -1  -3  498.93   31.79
  -4   1  -3  475.45   31.52
  -4   1  -3  493.03   31.76
  -4  -1  -3  482.86   31.88
  -4  -1  -3  524.15   31.78
  -4  -1  -3  488.78   31.89
   4   1   3  495.39   31.41
   4   1   3  533.67   31.63
   4  -1   3  543.55   31.78
   4   1   3  497.26   31.87
   4   1   3  546.34   31.74
   4  -1   3  554.50   31.77
  -4  -1  -3  513.71   31.93
  -4   1  -3  497.29   31.89
  -4   1  -3  507.63   32.09
   4  -1   3  528.89   31.69
  -4  -1  -3  488.22   31.75
   4   1   3  526.13   31.78
  -4   1  -3  513.50   32.12
  -4  -1  -3  488.07   32.03
   4  -1   3  526.59   31.82
  -4  -1  -4    9.50    2.25
  -4   1  -4    6.82    2.00
   4  -1   4    6.27    2.26
  -4  -1  -4    4.93    2.08
  -4  -1  -4    5.88    2.07
   4  -1   4    8.29    2.02
   4  -1   4    7.58    1.99
  -4   1  -4    5.21    2.08
   4   1   4    5.32    1.82
  -4  -1  -4    3.03    1.86
   4   1   4    3.29    1.82
  -4   1  -4   10.45    2.42
  -4  -1  -4    8.07    2.25
   4   1   4    6.85    2.07
  -4  -1  -4    3.69    1.78
   4  -1   4    5.47    1.96
  -4   1  -4    8.21    2.48
  -4  -1  -5  657.44   41.11
  -4   1  -5  701.61   41.13
  -4  -1  -5  677.49   41.59
   4  -1   5  647.74   40.86
  -4  -1  -5  596.93   41.19
   4  -1   5  669.18   41.86
  -4   1  -5  612.59   41.17
   4   1   5  617.64   40.96
   4  -1   5  720.99   41.15
  -4  -1  -5  593.41   41.09
   4   1   5  681.46   40.98
  -4   1  -5  637.51   41.51
  -4   1  -5  677.14   41.13
  -4  -1  -5  657.61   41.24
  -4  -1  -5  629.25   41.48
   4  -1   5  681.63   41.17
   4   1   5  675.23   40.95
  -4   1  -6   61.64    4.46
  -4  -1  -6   66.18    6.33
   4   1   6   78.69    4.85
  -4   1  -6   70.65    6.33
  -4  -1  -6   66.66    6.74
   4  -1   6   61.65    5.87
   4  -1   6   49.33    6.45
  -4   1  -6   50.20    6.07
  -4  -1  -6   53.91    6.14
   4   1   6   59.64    6.04
   4  -1   6   67.12    6.21
   4   1   6   58.21    5.90
  -4  -1  -6   64.61    4.60
  -4   1  -6   61.10    4.59
   4   1   6   66.99    4.61
  -4  -1  -6   63.12    4.64
  -4   1  -6   70.28    6.80
  -4  -1  -6   68.03    6.48
  -4  -1  -6   67.07    6.83
   4   1   6   58.55    5.82
   4  -1   6   63.14    6.19
  -4   1  -7   49.18    4.01
   4   1   7   66.49    4.48
  -4  -1  -7   65.38    6.41
  -4  -1  -7   51.58    6.55
   4  -1   7   57.02    5.86
   4  -1   7   41.50    6.36
   4  -1   7   52.93    6.00
  -4  -1  -7   49.30    6.23
   4   1   7   51.77    5.87
  -4   1  -7   42.41    5.83
  -4   1  -7   56.65    4.09
  -4  -1  -7   49.26    4.04
  -4  -1  -7   53.64    4.20
   4   1   7   56.55    4.24
  -4   1  -7   52.29    4.26
   4  -1   7   55.32    4.23
  -4  -1  -7   62.27    4.41
  -4  -1  -7   45.97    5.93
  -4   1  -7   47.36    6.35
   4  -1   7   53.52    6.08
  -4  -1  -8    1.63    3.01
  -4   1  -8    0.79    1.57
  -4  -1  -8    0.97    3.64
   4  -1   8    1.09    3.65
   4   1   8    5.30    1.90
  -4  -1  -8    0.23    1.87
  -4   1  -8   -0.93    1.85
   4  -1   8    0.44    1.63
   4  -1   8    0.80    2.96
  -4  -1  -8   -0.69    1.75
  -4   1  -8   -2.88    3.62
  -4  -1  -8   -0.90    2.87
  -4   1  -8    2.71    3.08
  -4   1  -8    2.19    1.62
  -4  -1  -8   -0.41    1.64
   4   1   8   -0.77    3.01
   4  -1   8    2.36    3.06
  -4   1  -9   56.15    4.70
  -4  -1  -9   57.60    7.15
  -4  -1  -9   62.68    4.85
   4  -1   9   56.28    4.77
  -4   1  -9   42.57    6.89
  -4  -1  -9   42.49    6.92
  -4   1  -9   66.36    4.86
   4   1   9   60.21    7.07
   4   1   9   63.97    4.81
   4  -1   9   51.24    6.94
  -4  -1  -9   46.25    7.28
  -4   1  -9   50.83    7.35
  -4  -1  -9   55.99    4.90
  -4   1  -9   70.80    5.11
  -4  -1  -9   61.43    4.92
   4   1   9   63.42    5.03
   4  -1   9   62.20    4.96
   4  -1   9   66.92    7.60
  -4   1 -10   13.44    2.67
   4   1  10   17.80    2.94
  -4   1 -10   16.91    2.85
   4  -1  10   16.64    2.83
  -4  -1 -10   17.60    2.92
   4   1  10   17.40    2.62
  -4   1 -10   19.63    2.75
  -4  -1 -10   16.30    2.61
   4  -1  10   16.83    2.63
   4  -1  11   36.94    3.42
   4   1  11   19.15    3.05
  -4   1 -11   26.21    3.37
  -4   1 -11   25.70    3.10
  -4  -1 -11   28.39    3.41
   4   1  11   32.35    3.22
  -4   1 -11   30.13    3.17
  -4  -1 -11   29.22    3.15
   4  -1  11   29.31    3.05
   4  -1  12   59.71    4.76
  -4  -1 -12   57.31    4.86
   4   1  12   58.29    4.85
  -4   1 -12   58.15    4.95
  -4   1 -12   63.92    4.96
   4   1  12   63.91    4.77
   4  -1  12   66.09    4.80
  -4   1 -12   70.63    4.92
  -4  -1 -12   67.37    4.85
   4   1  13   88.07    6.37
   4  -1  13   88.94    6.36
  -4  -1 -13   98.94    6.50
  -4   1 -13  102.61    6.51
   4   1  13   96.12    6.34
   4  -1  13   91.20    6.33
  -4  -1 -13  101.78    6.44
  -4   1 -13   97.62    6.43
  -4   2  13    2.10    1.29
   4   2 -13    1.65    1.26
  -4  -2  13    2.84    1.52
   4   2 -12   37.52    3.44
  -4  -2  12   44.44    3.74
   4  -2 -12   40.83    3.71
  -4   2  12   36.79    3.40
   4   2 -12   38.56    3.37
   4   2 -11   31.17    3.31
   4   2 -11   27.21    3.11
   4   2 -11   28.67    3.11
  -4  -2  11   27.95    3.21
   4  -2 -11   31.83    3.33
  -4   2  11   27.93    3.08
   4   2 -11   33.19    3.05
   4   2 -10   68.30    5.58
  -4   2  10   77.75    5.67
   4   2 -10   76.80    5.90
   4  -2 -10   80.75    6.00
  -4   2  10   80.02    5.70
   4   2 -10   68.15    5.68
  -4   2   9   57.07    4.73
   4   2  -9   62.24    4.70
  -4   2   9   58.70    7.50
  -4   2   9   57.46    4.74
   4   2  -9   62.17    4.86
  -4  -2   9   61.62    7.63
   4  -2  -9   62.20    7.66
  -4   2   9   58.63    4.85
   4  -2  -9   73.19    5.17
  -4   2   9   55.60    4.69
   4  -2  -9   48.04    7.57
  -4  -2   9   56.71    6.85
  -4   2   8   29.89    3.03
   4  -2  -8   36.06    5.42
  -4   2   8   47.94    6.22
  -4   2   8   33.15    3.11
  -4  -2   8   36.19    5.36
   4   2  -8   35.58    3.24
   4  -2  -8   40.38    5.98
  -4   2   8   33.33    3.23
   4  -2  -8   29.32    3.22
  -4   2   8   33.27    3.11
   4  -2  -8   40.16    6.30
  -4  -2   8   28.67    4.91
  -4  -2   8   39.90    5.91
  -4  -2   8   22.31    4.73
  -4   2   7   16.88    2.12
   4  -2  -7   17.12    3.63
  -4   2   7   20.67    2.23
   4  -2  -7   18.55    3.98
  -4   2   7   17.36    3.94
  -4  -2   7   22.81    4.34
   4   2  -7   17.77    2.19
   4  -2  -7   13.93    3.91
  -4   2   7   18.79    4.11
   4   2  -7   21.18    3.30
  -4   2   7   19.86    3.45
   4   2  -7   20.04    2.27
  -4   2   7   17.38    2.16
   4   2  -7   14.64    3.76
  -4   2   7   13.58    1.96
   4  -2  -7   19.37    4.53
  -4   2   7   13.23    3.42
  -4  -2   7   15.33    3.59
  -4  -2   7   14.49    3.68
  -4  -2   7   15.15    4.02
   4  -2  -6   30.35    4.11
  -4   2   6   27.66    2.62
   4  -2  -6   32.82    4.55
   4  -2  -6   30.59    4.49
  -4   2   6   23.65    4.28
  -4   2   6   31.71    2.73
   4  -2  -6   30.42    4.66
  -4   2   6   34.51    4.69
  -4   2   6   28.92    3.97
   4   2  -6   23.88    3.93
   4   2  -6   31.98    3.79
  -4   2   6   23.36    3.57
  -4   2   6   33.73    2.80
   4   2  -6   33.90    4.83
   4  -2  -6   31.43    4.45
   4  -2  -6   30.38    4.80
  -4  -2   6   27.34    4.32
  -4  -2   6   37.13    4.86
  -4   2   6   43.14    4.66
   4  -2  -5   28.61    3.82
   4  -2  -5   40.85    4.66
   4  -2  -5   33.44    4.42
  -4   2   5   27.35    3.92
   4  -2  -5   40.81    4.59
   4   2  -5   38.01    3.77
  -4   2   5   22.18    3.59
   4   2  -5   32.52    4.01
  -4   2   5   34.80    3.85
   4  -2  -5   37.19    4.75
   4  -2  -5   35.36    4.52
   4   2  -5   44.36    4.86
  -4   2   5   29.65    3.88
  -4  -2   5   35.23    4.56
  -4  -2   5   45.63    4.84
  -4   2   4  301.33   21.48
   4  -2  -4  340.90   21.97
  -4   2   4  335.37   21.77
   4  -2  -4  341.57   21.91
  -4   2   4  325.02   21.62
  -4  -2   4  341.93   21.98
   4  -2  -4  317.11   21.89
   4   2  -4  350.87   21.17
  -4   2   4  315.88   21.13
   4   2  -4  309.51   21.36
   4   2  -4  339.16   22.10
   4  -2  -4  330.22   22.03
   4  -2  -4  367.96   22.42
  -4   2   4  344.81   21.53
  -4  -2   4  327.41   22.03
  -4  -2   4  333.91   21.92
  -4   2   3   48.50    4.78
   4   2  -3   53.75    4.80
   4  -2  -3   51.85    4.85
  -4   2   3   61.35    4.99
  -4  -2   3   59.94    5.31
  -4   2   3   52.94    4.65
   4  -2  -3   59.01    4.98
   4  -2  -3   61.25    5.26
  -4   2   3   46.84    4.25
   4   2  -3   48.04    4.49
   4   2  -3   58.59    4.38
   4   2  -3   52.11    4.98
   4  -2  -3   54.75    5.26
   4  -2  -3   59.96    5.33
   4   2  -3   61.14    4.57
  -4  -2   3   54.93    5.12
  -4  -2   3   50.33    5.09
  -4   2   2  738.86   44.47
  -4   2   2  726.10   44.76
   4   2  -2  730.06   44.53
  -4   2   2  777.39   44.70
   4  -2  -2  739.10   44.88
  -4  -2   2  698.98   44.35
   4  -2  -2  682.90   44.47
  -4  -2   2  744.17   44.90
  -4   2   2  730.23   44.27
   4   2  -2  714.29   44.19
   4  -2  -2  627.07   44.74
   4   2  -2  707.10   44.73
   4   2  -2  795.94   44.38
   4  -2  -2  715.27   44.91
  -4  -2   2  723.40   44.66
  -4   2   1   17.35    2.47
   4   2  -1   11.28    1.95
  -4   2   1   14.69    2.32
  -4   2   1   17.82    2.31
  -4  -2   1   11.52    2.11
   4  -2  -1   17.26    2.62
   4   2  -1   15.61    2.49
   4  -2  -1   16.37    2.26
  -4  -2   1   12.12    2.12
   4   2  -1   16.24    1.84
   4   2  -1   11.39    2.06
   4   2  -1   17.52    2.10
   4  -2  -1   16.00    2.15
  -4  -2   1   12.48    2.02
  -4  -2   1   13.39    1.84
  -4   2   0 1188.58   76.81
  -4   2   0 1196.75   76.87
   4   2   0 1393.52   76.99
  -4  -2   0 1208.40   76.57
  -4   2   0 1355.76   76.84
   4  -2   0 1276.56   76.83
   4  -2   0 1232.48   76.27
  -4  -2   0 1237.02   76.67
   4  -2   0 1255.60   76.55
   4   2   0 1405.15   77.12
   4   2   0 1328.15   76.54
   4   2   0 1185.19   76.37
   4  -2   0 1343.41   76.94
  -4   2   0 1220.88   76.34
   4  -2   0 1276.75   76.49
  -4  -2   0 1270.61   76.61
  -4  -2   0 1289.24   76.87
  -4   2  -1   -0.34    1.34
   4   2   1   -0.69    1.48
  -4   2  -1    1.75    1.50
  -4  -2  -1   -0.60    1.28
  -4   2  -1    2.72    1.68
   4   2   1    2.01    1.45
   4  -2   1    0.27    1.27
   4  -2   1    1.51    1.23
   4   2   1    1.51    1.38
  -4   2  -1    0.26    1.29
  -4  -2  -1    0.57    1.34
  -4  -2  -1    0.31    1.40
   4  -2   1   -0.25    1.17
  -4  -2  -1    1.47    1.53
   4   2   2  102.07    7.19
  -4   2  -2   86.45    7.07
  -4  -2  -2  102.63    7.00
  -4   2  -2   86.28    7.01
  -4   2  -2   84.36    7.16
   4  -2   2   99.09    7.02
   4  -2   2  101.10    7.09
   4   2   2   98.99    7.16
   4   2   2   92.79    7.15
   4   2   2   92.34    6.62
  -4   2  -2   91.86    7.06
  -4  -2  -2   89.98    7.02
   4  -2   2   96.43    6.96
  -4  -2  -2   93.32    7.16
  -4  -2  -2   84.71    7.21
   4  -2   2  102.65    6.98
  -4   2  -3   77.36    6.43
  -4  -2  -3   77.94    6.45
  -4  -2  -3   79.80    6.93
  -4   2  -3   78.46    6.87
  -4  -2  -3   82.73    6.64
   4  -2   3   77.52    6.50
   4   2   3   81.04    6.53
   4   2   3   99.05    6.40
  -4   2  -3   77.51    6.29
   4   2   3   79.98    6.67
  -4   2  -3   86.02    6.80
  -4  -2  -3   69.73    6.53
  -4   2  -3   84.69    6.60
  -4  -2  -3   80.06    6.64
   4  -2   3   90.74    6.62
  -4  -2  -3   89.45    6.96
   4  -2   3   88.42    6.59
  -4  -2  -4 1248.88   77.39
  -4  -2  -4 1222.44   77.93
   4  -2   4 1228.67   78.05
  -4   2  -4 1162.31   77.59
  -4  -2  -4 1241.70   77.63
   4  -2   4 1348.61   77.37
   4   2   4 1331.80   77.49
  -4   2  -4 1138.51   77.05
   4   2   4 1186.20   77.43
   4   2   4 1398.40   77.11
  -4   2  -4 1281.17   77.66
  -4  -2  -4 1295.21   77.68
  -4   2  -4 1321.85   77.36
  -4  -2  -4 1228.92   77.70
  -4  -2  -4 1310.36   77.52
   4  -2   4 1281.27   77.39
  -4  -2  -5   29.62    3.99
  -4  -2  -5   21.99    4.03
   4   2   5   23.83    3.71
   4  -2   5   19.35    3.38
   4  -2   5   33.96    4.78
  -4  -2  -5   24.77    4.29
  -4   2  -5   23.80    3.58
   4   2   5   15.87    3.38
   4   2   5   28.90    3.52
  -4  -2  -5   27.42    4.05
  -4   2  -5   22.29    3.94
   4  -2   5   35.64    4.24
  -4  -2  -5   32.91    3.96
  -4  -2  -5   28.19    4.16
  -4   2  -6   70.06    4.79
   4   2   6   72.54    5.06
  -4  -2  -6   60.06    6.60
  -4  -2  -6   52.84    6.86
   4  -2   6   70.53    6.59
   4  -2   6   41.59    6.70
  -4  -2  -6   52.57    6.86
  -4   2  -6   51.84    6.23
   4   2   6   84.33    6.54
   4   2   6   64.80    6.58
  -4  -2  -6   61.45    4.82
  -4   2  -6   70.40    4.98
   4   2   6   68.78    4.92
  -4   2  -6   75.62    7.13
   4   2   6   73.06    4.81
  -4  -2  -6   76.11    7.27
   4  -2   6   62.15    6.65
  -4   2  -7   64.28    4.97
   4   2   7   76.58    5.32
  -4  -2  -7   54.91    6.86
  -4  -2  -7   69.05    7.62
   4  -2   7   73.09    7.04
   4  -2   7   59.47    8.01
  -4  -2  -7   49.99    7.30
   4   2   7   57.81    6.87
  -4  -2  -7   72.17    5.15
  -4  -2  -7   75.83    5.30
   4   2   7   69.13    5.18
  -4   2  -7   66.17    5.16
  -4  -2  -7   64.87    7.34
   4   2   7   71.92    5.02
  -4   2  -7   56.05    7.09
   4  -2   7   60.94    6.75
   4  -2   7   71.24    7.28
  -4   2  -8  255.12   16.50
  -4  -2  -8  251.38   19.26
   4   2   8  289.81   16.86
  -4  -2  -8  267.19   19.95
   4  -2   8  239.73   18.70
   4  -2   8  207.31   19.78
   4  -2   8  264.55   16.57
   4   2   8  265.42   16.63
  -4  -2  -8  265.99   16.70
  -4  -2  -8  248.93   16.58
  -4   2  -8  273.37   16.74
   4  -2   8  278.16   19.04
   4  -2   8  259.49   19.25
  -4   2  -8  263.80   19.48
   4   2   8  262.54   16.49
  -4  -2  -8  254.84   19.34
   4   2   8  210.30   18.54
  -4   2  -9    3.55    2.15
   4   2   9    5.18    2.34
  -4  -2  -9    6.77    2.37
   4  -2   9    3.16    1.96
  -4  -2  -9    4.14    2.09
   4   2   9    4.82    2.01
   4   2   9    5.20    1.93
  -4   2  -9    7.16    2.07
  -4   2 -10   41.70    3.91
   4   2  10   37.57    4.03
  -4  -2 -10   46.32    4.09
   4  -2  10   40.36    3.99
  -4   2 -10   45.16    4.08
  -4  -2 -10   39.56    3.92
   4   2  10   39.43    3.92
  -4   2 -10   44.95    3.89
   4   2  10   44.24    3.83
  -4   2 -11   13.49    2.39
  -4  -2 -11   15.34    2.41
   4  -2  11   19.50    2.57
   4   2  11   16.07    2.67
  -4   2 -11   19.13    2.80
  -4  -2 -11    9.42    2.33
   4   2  11   15.06    2.38
  -4   2 -11   17.01    2.45
   4   2  11   15.92    2.36
   4   2  12   12.53    2.14
  -4  -2 -12   11.54    2.14
   4  -2  12   14.10    2.01
  -4   2 -12   12.58    2.03
  -4   2 -12   14.58    2.28
   4  -2  13    1.15    1.05
  -4  -2 -13    1.51    1.22
   4  -2  13    1.03    1.08
  -4   2 -13   -1.04    1.30
  -4  -3  13   19.15    1.99
   4   3 -13   17.89    1.90
   4  -3 -13   17.94    2.10
  -4   3  13   21.06    1.99
   4   3 -13   19.57    1.98
  -4  -3  12    6.27    1.86
   4   3 -12    8.07    1.85
   4  -3 -12   10.52    2.18
  -4   3  12   16.35    2.00
  -4   3  12   14.39    2.02
   4   3 -12   14.56    2.01
  -4   3  11   21.21    2.65
  -4  -3  11   25.97    3.07
   4  -3 -11   26.85    3.13
  -4   3  11   27.57    2.75
  -4   3  11   21.44    2.79
   4   3 -11   24.00    2.82
   4   3 -11   20.73    2.80
  -4   3  10    4.16    1.90
   4   3 -10    7.28    2.20
   4   3 -10    4.04    2.04
   4  -3 -10    4.07    2.33
  -4   3  10    3.04    1.74
   4   3 -10   -1.18    2.04
  -4   3  10    3.32    2.06
  -4   3   9  226.34   15.22
   4   3  -9  267.71   15.52
   4  -3  -9  243.56   15.55
  -4   3   9  245.09   15.17
   4   3  -9  230.33   15.24
  -4   3   9  218.61   15.28
   4  -3  -8   10.25    3.91
  -4   3   8   10.36    2.04
  -4   3   8   11.09    2.16
   4  -3  -8    8.04    3.70
  -4   3   8    8.84    3.74
   4   3  -8    9.44    2.09
   4  -3  -8    7.47    4.59
  -4   3   8   10.37    2.23
   4   3  -8    7.06    3.56
  -4   3   8    9.29    1.80
   4  -3  -8    8.60    4.49
  -4  -3   8    6.26    3.29
  -4  -3   8   10.05    4.15
  -4   3   7   50.50    4.48
   4  -3  -7   59.26    6.81
  -4   3   7   61.46    7.08
   4  -3  -7   64.02    7.71
  -4   3   7   59.64    4.55
   4   3  -7   62.10    4.55
   4  -3  -7   62.13    7.46
  -4   3   7   61.39    4.64
   4   3  -7   55.44    4.50
   4   3  -7   54.42    7.33
   4  -3  -7   49.70    7.25
  -4  -3   7   51.00    6.30
  -4  -3   7   71.21    7.99
   4  -3  -6    1.46    2.66
  -4   3   6    2.43    1.44
   4  -3  -6    8.52    3.59
  -4   3   6    0.74    2.60
  -4   3   6    3.28    1.46
   4  -3  -6    5.26    3.06
   4  -3  -6   -1.71    2.79
   4   3  -6    3.83    1.29
  -4   3   6   -0.67    2.63
  -4   3   6    3.03    1.39
   4   3  -6    2.21    1.52
   4   3  -6    5.02    3.52
   4  -3  -6    3.35    2.78
   4  -3  -6    0.97    3.08
  -4  -3   6    2.14    2.74
  -4  -3   6    0.84    3.16
   4  -3  -5  128.17   11.36
  -4   3   5  152.89    9.85
  -4   3   5  133.60   11.46
   4  -3  -5  169.73   12.35
  -4   3   5  164.87   11.67
  -4   3   5  181.57   12.13
   4  -3  -5  165.77   12.26
  -4   3   5  146.10    9.73
   4  -3  -5  167.22   12.53
   4   3  -5  145.74    9.82
   4   3  -5  167.98   12.37
   4  -3  -5  162.77   12.67
  -4  -3   5  137.68   11.95
  -4  -3   5  152.74   11.92
  -4   3   4  199.57   14.78
   4  -3  -4  198.25   14.93
  -4   3   4  215.25   14.70
   4  -3  -4  213.65   15.26
   4   3  -4  201.03   15.01
   4  -3  -4  215.98   15.59
   4   3  -4  237.17   14.57
  -4  -3   4  199.83   14.94
  -4  -3   4  186.44   14.75
  -4   3   4  205.17   14.59
  -4   3   3  249.34   17.42
   4  -3  -3  248.10   17.41
   4  -3  -3  262.06   17.76
  -4   3   3  266.20   17.16
   4   3  -3  238.19   17.30
   4  -3  -3  211.79   17.35
   4   3  -3  270.98   17.07
   4  -3  -3  251.16   17.78
  -4  -3   3  240.67   17.40
  -4  -3   3  255.59   17.38
  -4   3   3  281.29   17.30
  -4  -3   2  271.44   18.51
   4  -3  -2  298.77   18.99
   4   3  -2  314.98   19.28
   4   3  -2  285.80   18.47
   4   3  -2  328.75   18.53
   4  -3  -2  288.86   18.98
  -4   3   2  316.91   18.99
  -4   3   2  262.64   18.16
  -4   3   2  329.40   18.60
  -4  -3   1  166.64   12.81
   4   3  -1  237.41   14.22
   4  -3  -1  188.74   13.53
   4   3  -1  181.07   13.01
   4   3  -1  211.62   13.31
   4  -3  -1  212.46   13.81
   4  -3  -1  194.71   13.66
  -4   3   1  193.35   13.57
  -4   3   1  170.84   13.11
  -4   3   1  212.50   13.34
  -4  -3   1  179.96   13.00
  -4   3   0   22.74    3.19
  -4   3   0   23.21    3.30
  -4   3   0   25.90    3.15
   4   3   0   21.73    3.33
  -4  -3   0   21.07    2.93
   4  -3   0   24.29    2.93
   4  -3   0   19.50    3.10
   4  -3   0   20.17    3.11
  -4  -3   0   18.47    2.95
  -4  -3   0   26.87    3.06
  -4   3  -1 1229.89   75.19
  -4   3  -1 1184.11   75.25
  -4   3  -1 1231.37   75.28
   4  -3   1 1236.22   74.81
   4   3   1 1260.28   75.50
   4   3   1 1204.68   74.84
  -4   3  -1 1217.27   74.87
  -4  -3  -1 1278.17   75.34
   4  -3   1 1233.73   74.63
  -4  -3  -1 1232.12   75.09
  -4   3  -2  160.52   12.29
  -4   3  -2  166.77   12.47
   4  -3   2  191.47   12.28
   4  -3   2  171.73   11.96
   4   3   2  175.05   12.52
   4   3   2  165.13   12.17
  -4  -3  -2  173.31   12.22
  -4   3  -2  166.95   12.10
   4  -3   2  178.67   11.91
  -4  -3  -2  168.89   12.32
  -4   3  -3  131.25   10.55
  -4  -3  -3  128.90   11.02
  -4   3  -3  140.25   11.11
   4  -3   3  158.96   10.78
   4  -3   3  147.57   10.51
   4   3   3  124.34   10.76
   4   3   3  137.15   10.62
  -4   3  -3  139.57   10.63
  -4  -3  -3  144.75   10.84
  -4  -3  -3  157.08   10.96
   4  -3   3  154.17   10.52
  -4  -3  -4  220.24   16.90
   4   3   4  238.02   17.26
   4   3   4  275.26   17.76
   4  -3   4  262.19   17.21
  -4  -3  -4  234.77   17.91
  -4   3  -4  238.50   17.84
   4  -3   4  216.84   17.62
  -4   3  -4  239.14   17.26
  -4  -3  -4  251.70   17.52
  -4   3  -4  258.54   17.37
   4  -3   4  264.28   17.15
  -4  -3  -4  276.90   17.66
  -4   3  -5   29.91    2.53
  -4  -3  -5   26.95    4.42
   4   3   5   30.07    2.65
   4   3   5   22.11    3.89
  -4  -3  -5   24.37    4.62
   4   3   5   17.36    4.10
   4  -3   5   34.08    4.51
   4  -3   5   25.72    4.87
  -4   3  -5   29.51    2.65
  -4  -3  -5   24.24    5.02
   4   3   5   26.62    2.58
   4   3   5   29.45    2.74
  -4   3  -5   26.12    4.13
  -4  -3  -5   26.92    4.48
  -4   3  -5   28.29    4.52
   4   3   5   30.25    2.66
   4  -3   5   29.63    4.45
  -4  -3  -5   31.80    4.53
   4  -3   5   23.96    3.94
  -4   3  -6  212.88   13.91
  -4  -3  -6  216.61   16.39
   4   3   6  233.36   14.17
   4   3   6  200.36   16.24
  -4  -3  -6  211.86   16.64
   4   3   6  207.54   16.39
   4  -3   6  223.91   16.19
  -4   3  -6  208.48   13.95
  -4  -3  -6  222.80   17.54
   4  -3   6  181.44   16.86
  -4   3  -6  244.26   14.11
   4   3   6  230.08   14.01
   4   3   6  217.51   14.10
  -4   3  -6  210.54   16.33
   4   3   6  214.05   14.00
  -4  -3  -6  222.99   16.79
   4  -3   6  239.09   16.26
  -4  -3  -6  219.56   16.40
   4  -3   6  228.40   16.32
  -4   3  -7  110.97    7.64
   4   3   7  125.86    7.97
  -4  -3  -7  107.08   10.17
   4   3   7   95.50    9.92
  -4  -3  -7  110.90   10.74
   4  -3   7  100.18    9.86
  -4   3  -7  107.60    7.67
  -4  -3  -7   92.21   11.04
   4  -3   7   91.42   10.91
  -4   3  -7  120.85    7.82
   4   3   7  120.34    7.88
  -4   3  -7   95.22    9.95
  -4  -3  -7  120.47   10.66
   4   3   7  112.93    7.75
   4  -3   7  109.09    9.95
   4  -3   7  102.86   10.05
  -4   3  -8    0.45    1.87
  -4  -3  -8   -2.90    3.71
   4   3   8    0.83    2.20
   4   3   8    2.01    3.64
  -4  -3  -8    1.08    3.52
   4  -3   8   -1.74    3.50
   4  -3   8    3.61    3.85
   4  -3   8   -1.37    4.45
  -4  -3  -8   -1.38    4.69
  -4   3  -8    0.70    1.85
   4   3   8    2.29    1.86
  -4  -3  -8    2.15    2.20
  -4   3  -8    0.98    1.86
  -4   3  -8    0.98    3.50
  -4  -3  -8    3.91    3.68
   4   3   8    1.67    1.82
  -4  -3  -8    0.99    1.86
   4  -3   8   -3.46    3.74
   4  -3   8    3.75    3.53
  -4   3  -9  107.48    7.40
   4   3   9  102.39    7.31
  -4   3  -9   95.57    7.20
  -4  -3  -9  100.96    7.25
  -4  -3  -9  100.25    7.41
   4   3   9   97.11    7.29
  -4   3 -10   32.99    3.59
  -4  -3 -10   21.72    3.09
   4   3  10   28.87    3.33
  -4   3 -10   32.53    3.29
  -4  -3 -10   35.30    3.48
  -4   3 -11    6.67    2.13
   4   3  11    8.95    2.03
  -4  -3 -11    8.19    1.90
   4   3  11    3.91    2.11
  -4   3 -11   11.35    2.19
  -4  -3 -11    6.92    2.14
  -4  -3 -12    1.10    1.43
  -4  -3 -12   -0.16    1.49
  -4   3 -12    0.37    1.59
   4   3  12    0.60    1.31
  -4   3 -12   -1.58    1.44
  -4  -4  12   14.57    1.82
   4   4 -12   14.25    1.81
  -4   4  12   15.60    1.87
   4  -4 -12   14.13    2.10
   4   4 -12   11.00    1.76
   4   4 -11   17.67    2.37
  -4   4  11   15.63    2.20
  -4  -4  11   12.92    2.27
   4  -4 -11   18.32    2.60
  -4   4  11   21.54    2.44
   4   4 -11   15.38    2.13
   4   4 -10   24.92    2.91
   4  -4 -10   19.55    3.00
  -4   4  10   24.98    2.92
  -4   4  10   20.39    2.54
   4   4 -10   21.44    2.59
  -4   4  10   17.51    2.66
   4   4  -9   10.59    2.35
  -4   4   9    7.70    2.10
   4  -4  -9   12.16    2.58
   4   4  -9    9.52    2.17
  -4   4   9    9.48    2.36
  -4   4   9   11.70    2.28
   4   4  -8  142.05    9.59
  -4   4   8  147.47    9.51
  -4   4   8  137.39    9.59
   4   4  -8  129.76    9.47
   4  -4  -7   87.16    9.93
  -4   4   7  102.92    7.81
   4   4  -7  111.43    7.76
   4  -4  -7  119.46   11.34
   4  -4  -7   93.07   10.55
  -4   4   7  119.15    7.80
  -4   4   7  144.63   11.54
   4   4  -7  118.96    7.96
   4  -4  -7  104.46   11.39
   4   4  -7  122.68   11.19
  -4  -4   7  115.09   11.18
  -4  -4   7   97.13   10.05
  -4   4   6   43.95    4.07
   4  -4  -6   54.27    6.60
  -4   4   6   38.99    5.91
   4   4  -6   43.49    3.94
   4  -4  -6   43.40    6.91
  -4   4   6   61.15    4.14
  -4   4   6   66.40    7.22
   4  -4  -6   47.15    6.78
   4   4  -6   50.88    4.31
   4   4  -6   45.36    6.42
   4  -4  -6   53.44    6.30
   4  -4  -6   60.13    7.30
  -4  -4   6   42.73    6.13
  -4  -4   6   56.20    6.97
  -4   4   5   22.90    2.50
  -4   4   5    9.28    3.72
   4  -4  -5   22.85    4.49
   4  -4  -5   25.77    4.80
  -4   4   5   19.71    2.26
   4  -4  -5   32.41    5.56
   4   4  -5   23.61    2.54
   4   4  -5   22.35    2.49
   4  -4  -5   15.08    4.70
   4   4  -5   25.35    4.83
   4  -4  -5   21.85    4.21
  -4  -4   5   18.45    4.25
  -4   4   5   22.03    2.56
  -4   4   4  496.26   32.00
   4  -4  -4  527.30   34.25
  -4   4   4  500.98   34.45
   4  -4  -4  527.30   34.65
   4  -4  -4  551.97   35.15
  -4   4   4  610.60   34.28
   4   4  -4  526.15   32.10
   4   4  -4  525.88   32.11
   4   4  -4  505.33   32.03
   4   4  -4  570.30   34.80
   4   4  -4  600.58   34.36
   4  -4  -4  516.37   35.04
  -4   4   4  511.96   32.07
  -4   4   3   98.51    8.88
  -4   4   3   98.84    6.68
   4  -4  -3  113.27    8.98
   4  -4  -3   94.82    9.04
  -4   4   3  103.45    8.31
   4   4  -3   91.42    6.66
   4   4  -3   99.44    6.67
  -4   4   3   93.72    6.48
   4   4  -3   94.51    6.61
   4   4  -3   99.04    8.59
   4   4  -3  109.61    8.56
   4  -4  -3  113.85    9.43
  -4   4   3   96.39    6.73
  -4   4   2   80.81    7.88
  -4   4   2   80.54    5.84
   4  -4  -2   82.27    7.94
   4   4  -2   97.60    8.59
   4   4  -2  101.74    7.78
   4  -4  -2   96.44    8.08
   4   4  -2   87.41    7.50
  -4   4   2   83.21    5.87
   4   4  -2   77.29    5.79
  -4   4   2   91.44    7.41
   4   4  -1    9.74    3.55
   4  -4  -1    6.64    2.77
   4  -4  -1    0.66    2.44
   4   4  -1   10.98    2.77
  -4   4   1    2.38    2.21
  -4   4   1    6.69    2.95
  -4   4   1    1.08    2.08
  -4  -4   0 1109.56   70.96
   4   4   0 1266.00   72.15
   4  -4   0 1263.29   71.62
  -4   4   0 1080.85   71.37
  -4   4   0 1099.92   71.35
  -4   4   0 1157.61   71.21
  -4   4  -1   58.75    6.00
   4   4   1   64.94    6.28
  -4   4  -1   52.65    5.59
  -4   4  -1   43.69    5.23
   4  -4   1   61.03    5.80
  -4  -4  -1   50.07    5.43
   4   4   2  101.86    6.73
  -4   4  -2  100.80    8.71
   4  -4   2   93.61    7.95
   4   4   2   95.31    8.91
  -4   4  -2   99.94    6.53
  -4   4  -2  101.63    6.69
  -4   4  -2   92.35    8.41
  -4  -4  -2   96.74    8.64
   4   4   2   96.68    6.55
   4   4   2   99.94    6.56
  -4   4  -2   96.73    6.60
  -4   4  -2   83.12    7.92
  -4  -4  -2  103.51    8.48
   4   4   2   90.21    6.62
  -4   4  -3    9.02    3.13
   4   4   3    4.47    1.36
   4   4   3    7.33    1.76
   4   4   3    0.81    3.28
   4  -4   3    4.81    2.54
  -4  -4  -3    4.90    3.24
  -4   4  -3    0.79    2.98
  -4   4  -3    4.40    1.35
  -4   4  -3    4.66    1.62
   4   4   3    4.90    1.45
  -4   4  -3    2.82    1.38
  -4  -4  -3    3.52    2.71
  -4   4  -3    1.96    2.43
  -4  -4  -3    2.15    2.89
   4   4   3    3.53    1.59
  -4   4  -4  412.17   30.60
   4   4   4  434.21   30.90
   4  -4   4  474.99   30.78
   4   4   4  500.34   31.94
   4  -4   4  506.90   31.15
  -4   4  -4  478.49   28.80
  -4  -4  -4  452.11   31.90
  -4   4  -4  456.53   31.77
   4  -4   4  398.70   31.21
   4   4   4  472.14   28.80
  -4   4  -4  465.40   28.76
   4   4   4  465.72   28.84
  -4   4  -4  455.50   30.97
  -4  -4  -4  453.20   31.26
   4  -4   4  524.43   30.96
  -4  -4  -4  523.81   31.70
   4   4   4  477.54   28.90
   4   4   5   32.25    5.31
   4   4   5   28.11    5.68
   4  -4   5   31.71    5.23
   4  -4   5   33.75    4.93
  -4   4  -5   36.94    3.22
   4  -4   5   28.99    5.26
  -4  -4  -5   20.11    5.09
   4   4   5   33.72    3.11
  -4   4  -5   31.25    3.07
  -4  -4  -5   21.70    4.86
   4   4   5   31.93    3.19
  -4   4  -5   37.77    5.26
   4   4   5   35.38    3.40
   4  -4   5   33.85    5.00
  -4  -4  -5   39.74    5.81
  -4   4  -6    6.13    1.79
   4   4   6    6.27    3.89
   4  -4   6   15.45    4.34
   4  -4   6   13.49    3.87
   4  -4   6    8.25    4.21
  -4  -4  -6    2.54    3.97
  -4   4  -6    8.16    2.00
   4   4   6    2.84    3.27
   4   4   6    9.48    2.03
  -4  -4  -6    5.90    3.86
   4   4   6    9.14    2.05
  -4   4  -6   10.88    4.10
   4  -4   6    3.25    3.45
  -4  -4  -6    6.63    3.84
  -4   4  -7   62.72    4.91
  -4  -4  -7   71.61    7.99
   4   4   7   69.15    5.18
   4   4   7   56.61    7.72
   4  -4   7   72.46    7.88
   4  -4   7   63.46    7.42
   4  -4   7   47.45    7.73
  -4   4  -7   64.92    5.16
  -4  -4  -7   58.01    9.32
   4   4   7   59.84    5.03
  -4  -4  -7   49.51    7.11
  -4   4  -7   58.77    7.66
   4   4   7   61.18    5.13
   4  -4   7   81.95    8.06
  -4   4  -8   69.75    5.39
   4   4   8   63.21    5.26
  -4  -4  -8   66.01    5.56
   4   4   8   59.72    5.37
  -4   4  -8   65.25    5.18
   4   4   8   71.82    5.45
  -4   4  -9    3.67    2.30
   4   4   9    3.73    2.14
  -4  -4  -9    1.29    2.34
   4   4   9    1.84    2.08
  -4   4  -9    5.34    1.99
  -4   4 -10    0.22    1.77
  -4  -4 -10    0.67    2.02
   4   4  10    2.04    1.79
   4   4  10    0.24    2.03
  -4   4 -10   -0.21    1.92
  -4   4 -11   11.43    1.99
   4   4  11    7.10    1.77
  -4  -4 -11    6.71    1.80
   4   4  12   32.56    2.69
  -4   4 -12   36.31    2.76
   4  -5 -11   64.32    4.77
  -4  -5  11   62.87    4.65
   4  -5 -11   67.92    4.73
   4   5 -11   64.64    4.70
  -4   5  11   70.75    4.79
  -4   5  11   60.38    4.63
   4   5 -10    9.90    1.97
  -4   5  10    4.25    1.69
   4  -5 -10    8.73    2.03
  -4   5  10    8.48    1.82
  -4   5  10    4.88    1.76
  -4   5   9    5.47    2.12
   4   5  -9    7.00    2.08
   4   5  -9    4.95    1.94
   4  -5  -9    2.04    1.95
  -4   5   9    3.73    1.99
  -4   5   9    2.84    1.74
  -4   5   8    6.26    2.18
   4   5  -8    6.53    2.34
   4   5  -8    4.47    1.97
   4  -5  -8    2.74    2.19
  -4   5   8    3.75    2.05
  -4   5   8    5.68    1.97
   4   5  -7    6.95    2.02
   4   5  -7    6.76    2.42
  -4   5   7    5.26    2.02
  -4   5   7    9.84    2.13
  -4   5   7    8.67    2.18
   4  -5  -6  141.91   11.56
  -4   5   6  115.66    8.20
   4  -5  -6   98.56   11.25
   4  -5  -6  103.26   11.62
  -4   5   6  119.84    8.09
   4   5  -6  119.66    8.36
  -4   5   6  115.65    8.16
   4   5  -6  114.45    8.31
   4  -5  -6  108.85   10.65
   4   5  -6  118.58   11.26
  -4   5   6  121.80    8.36
  -4   5   5    5.33    1.89
  -4   5   5    1.04    3.56
   4  -5  -5    0.95    3.19
   4  -5  -5    9.53    4.41
   4  -5  -5    2.17    3.63
   4   5  -5    6.84    2.26
   4   5  -5    7.06    2.15
   4   5  -5    3.96    3.93
   4  -5  -5    1.88    3.68
  -4   5   5    2.36    2.02
  -4   5   4   33.00    5.61
   4  -5  -4   27.88    5.93
   4  -5  -4   25.82    5.16
   4   5  -4   32.92    3.43
  -4   5   4   30.61    3.09
   4   5  -4   34.14    3.34
   4   5  -4   30.45    3.13
   4   5  -4   41.44    5.61
   4   5  -4   33.47    5.68
   4  -5  -4   22.31    4.62
  -4   5   4   37.32    3.45
  -4   5   3  412.42   28.22
  -4   5   3  427.91   25.26
   4  -5  -3  394.09   27.87
   4  -5  -3  410.82   28.51
   4   5  -3  403.73   25.23
   4   5  -3  404.84   25.16
  -4   5   3  391.35   24.99
   4   5  -3  407.08   25.11
   4   5  -3  435.05   27.90
  -4   5   3  393.50   25.19
  -4   5   2  210.19   16.20
  -4   5   2  204.71   13.53
   4   5  -2  217.99   13.58
   4  -5  -2  237.84   16.32
   4   5  -2  199.52   13.36
   4   5  -2  205.70   15.86
  -4   5   2  209.35   13.51
   4   5  -1    5.76    3.57
  -4   5   1    7.24    1.73
  -4   5   1    2.12    2.68
   4   5  -1    4.72    1.65
   4   5  -1    7.67    1.68
  -4   5   1    3.12    2.69
   4   5  -1    7.03    1.87
  -4   5   1    5.85    1.93
  -4   5   1    7.62    3.09
  -4   5   1    6.59    1.73
  -4   5   0   16.16    3.69
  -4   5   0   17.65    2.35
   4   5   0   17.43    2.20
  -4   5   0   16.34    2.08
  -4   5   0   14.60    3.88
   4   5   0   19.06    2.42
  -4   5   0   16.57    2.37
   4   5   0   19.54    4.36
   4   5   1  255.24   18.42
  -4   5  -1  243.10   17.44
  -4   5  -1  240.30   15.19
   4   5   1  245.41   15.12
  -4   5  -1  233.05   15.04
   4   5   1  229.25   15.14
  -4   5  -1  250.36   17.80
   4   5   1  248.50   15.27
  -4   5  -1  222.56   15.12
   4   5   2  129.35    8.42
  -4   5  -2   97.74   10.30
   4   5   2  128.27   11.30
  -4  -5  -2  111.07   10.53
  -4   5  -2  120.57    8.28
  -4   5  -2  101.49   10.45
   4   5   2  114.18    8.13
   4   5   2  116.68    8.07
  -4   5  -2  128.10    8.24
  -4   5  -2  116.22   10.38
  -4  -5  -2  124.79   10.62
   4   5   2  127.11    8.31
   4   5   3  320.72   20.05
  -4   5  -3  290.35   22.34
   4   5   3  328.80   23.46
  -4   5  -3  282.99   22.46
  -4   5  -3  328.08   19.87
  -4   5  -3  314.88   19.96
  -4  -5  -3  285.80   22.68
   4   5   3  319.26   19.89
   4   5   3  333.95   19.93
  -4   5  -3  321.50   19.92
  -4   5  -3  297.45   22.27
   4   5   3  304.79   19.98
  -4  -5  -3  328.78   22.81
  -4   5  -4   -1.78    3.59
   4   5   4    1.11    1.72
   4   5   4    3.61    2.03
   4   5   4    5.69    4.28
   4  -5   4    3.10    3.28
  -4   5  -4    0.46    1.79
  -4  -5  -4   -1.11    3.53
  -4   5  -4    1.47    2.05
   4   5   4    1.63    1.64
  -4   5  -4    1.17    1.82
  -4   5  -4    3.64    3.55
  -4  -5  -4    9.79    4.24
   4   5   4   -1.57    2.12
   4   5   5   91.11    9.85
   4  -5   5   93.77    9.28
  -4   5  -5   89.96    6.31
   4  -5   5   67.65    8.74
  -4  -5  -5   68.84    9.20
   4   5   5   81.42    6.26
  -4   5  -5   86.14    6.34
  -4  -5  -5   83.58    9.03
  -4   5  -5   93.20    9.25
  -4  -5  -5   77.01    9.08
   4   5   5   81.99    6.49
  -4   5  -6   37.38    3.60
   4   5   6   35.47    3.61
  -4   5  -6   32.04    3.52
   4   5   6   36.02    3.81
  -4  -5  -7   18.22    3.04
   4   5   7   17.86    2.65
   4   5   7   16.45    2.84
  -4   5  -7   18.27    2.66
  -4  -5  -8    6.34    2.25
   4   5   8    3.93    2.04
   4   5   8    4.04    2.04
  -4   5  -8    2.73    2.14
  -4  -5  -9   16.89    2.57
   4   5   9   13.69    2.34
   4   5   9   13.75    2.39
  -4   5  -9   22.36    2.70
  -4  -5 -10   14.79    2.08
   4   5  10   12.88    1.94
  -4   5 -10   12.41    2.09
  -4  -5 -11   17.34    1.90
  -4   5 -11   19.92    1.92
   4   5  11   17.09    1.88
  -4   6  10    2.41    1.20
   4  -6 -10    0.84    1.21
  -4   6  10    2.12    1.22
  -4   6  10    1.37    1.19
   4   6  -9   11.45    2.02
  -4   6   9    5.97    1.73
   4  -6  -9    8.37    1.82
  -4   6   9    9.48    1.77
  -4   6   9   11.13    1.86
  -4   6   8   38.43    3.58
  -4   6   8   46.37    3.83
   4   6  -8   39.88    3.77
  -4   6   7   11.87    2.20
   4   6  -7    7.30    2.23
  -4   6   7    9.50    2.29
  -4   6   7   14.56    2.41
   4   6  -6   -1.10    2.32
  -4   6   6   -0.23    1.76
   4   6  -6    1.05    2.02
  -4   6   6    1.24    1.91
  -4   6   6    2.18    2.29
   4   6  -5   21.31    2.98
   4   6  -5   24.23    3.27
  -4   6   5   21.90    3.28
   4   6  -4   14.29    2.66
   4   6  -4   16.27    2.49
  -4   6   4   15.70    2.42
  -4   6   4   13.37    2.60
  -4   6   4   11.68    2.66
   4   6  -3    2.81    1.95
   4   6  -3    5.61    2.22
  -4   6   3    2.86    1.86
  -4   6   3    1.37    2.18
  -4   6   3    4.16    2.14
   4   6  -2   -0.25    1.89
   4   6  -2    2.97    2.15
  -4   6   2    3.02    2.22
  -4   6   2   -1.05    3.50
  -4   6   2    1.07    1.90
   4   6  -1   35.64    6.25
   4   6  -1   39.72    3.64
   4   6  -1   45.37    3.83
   4   6  -1   40.80    3.81
  -4   6   1   30.12    3.71
  -4   6   1   32.38    3.42
  -4   6   0   15.80    2.72
   4   6   0   16.34    2.58
  -4   6   0   14.82    4.72
   4   6   0   17.85    2.88
  -4   6   0   18.39    2.85
   4   6   0   14.80    4.76
   4   6   1   31.08    6.00
  -4   6  -1   32.40    3.63
   4   6   1   34.37    3.35
  -4   6  -1   26.25    3.08
  -4   6  -1   24.50    5.48
   4   6   1   34.86    3.50
  -4   6  -1   23.38    3.24
   4   6   1   32.80    3.42
   4   6   2    1.19    3.99
  -4   6  -2    3.00    2.39
   4   6   2    4.58    2.05
  -4   6  -2    4.03    2.09
   4   6   2    0.27    2.23
  -4   6  -2    1.04    3.72
   4   6   2    2.83    2.40
  -4   6  -3  116.34    8.15
   4   6   3  106.35    7.86
   4   6   3  118.17    8.01
  -4   6  -3  123.25    8.09
   4   6   3   99.56    8.04
   4   6   3  106.89    8.09
  -4   6  -4  165.17   10.44
  -4   6  -4  145.34   10.49
   4   6   4  162.46   10.47
   4   6   4  141.03   10.30
  -4   6  -4  148.74   10.44
   4   6   4  155.27   10.62
   4   6   4  159.05   10.67
  -4   6  -5    3.21    2.20
  -4   6  -5    2.81    1.97
   4   6   5    1.29    2.05
  -4   6  -5    2.34    2.15
   4   6   5    5.14    2.63
   4   6   5    0.98    1.95
  -4   6  -6    1.99    2.22
   4   6   6    2.27    2.16
   4   6   6    0.27    2.43
  -4   6  -6   -0.75    2.11
  -4   6  -7    7.27    2.06
   4   6   7    6.61    2.15
  -4   6  -7    4.01    2.22
   4   6   8   31.98    3.20
  -4   6  -8   31.67    3.14
  -4  -6  -9   27.70    2.44
  -4   6  -9   23.20    2.46
   4   7  -8   24.41    2.45
  -4   7   8   26.72    2.56
   4   7  -7   46.83    3.85
  -4   7   7   49.50    3.87
  -4   7   7   44.74    3.91
   4   7  -7   46.15    3.84
   4   7  -6   47.91    4.06
  -4   7   6   50.01    4.01
  -4   7   6   45.51    4.11
   4   7  -6   42.07    4.09
   4   7  -5    6.66    2.37
  -4   7   5    2.55    2.25
  -4   7   5    4.80    2.02
   4   7  -5    1.81    1.84
   4   7  -4    1.08    2.19
   4   7  -4    0.23    1.92
  -4   7   4    1.07    2.24
  -4   7   4    0.95    1.89
  -4   7   4    0.52    2.34
   4   7  -3   50.13    4.45
  -4   7   3   49.50    4.42
  -4   7   3   42.87    4.39
   4   7  -3   45.24    4.14
   4   7  -2   25.02    3.20
  -4   7   2   20.42    3.01
   4   7  -2   20.36    2.84
  -4   7   2   20.48    3.20
   4   7  -1   48.64    4.54
   4   7  -1   52.05    4.65
   4   7  -1   55.17    4.77
  -4   7   1   58.92    4.88
   4   7   0   24.35    3.24
  -4   7   0   13.21    2.77
   4   7   0   20.05    2.89
   4   7   1   79.37    5.93
   4   7   1   72.00    5.88
   4   7   1   72.86    6.07
  -4   7  -1   71.27    5.87
  -4   7  -1   78.64    5.86
   4   7   2  123.52    8.80
   4   7   2  129.76    8.89
   4   7   2  120.46    8.99
  -4   7  -2  130.22    8.88
   4   7   3   75.47    5.72
   4   7   3   65.15    5.74
   4   7   3   79.83    5.93
  -4   7  -3   71.63    5.67
   4   7   4    1.13    1.97
   4   7   4    3.83    2.00
   4   7   4    0.78    2.40
   4   7   4    2.35    2.29
  -4   7  -4    1.73    2.27
  -4   7  -5    6.00    2.07
   4   7   5    6.95    1.94
   4   7   5    6.07    1.93
   4   7   5    3.90    2.42
  -4   7  -6   61.72    4.51
   4   7   6   45.37    4.37
   4   7   6   56.24    4.30
   4   7   6   55.50    4.39
  -4   7  -7   25.64    2.67
   4   7   7   25.37    2.51
  -4   7  -7   22.55    2.39
   4   7   7   20.18    2.49
   4   7   8   -0.80    1.09
  -4   7  -8    0.26    1.15
   4   8  -6   -0.38    1.06
  -4   8   6   -0.87    1.35
   4   8  -6   -1.16    1.33
  -4   8   6    0.52    1.05
  -4   8   5   34.87    3.01
   4   8  -5   27.92    2.89
  -4   8   5   33.09    2.77
   4   8  -4   48.36    3.89
  -4   8   4   45.05    3.85
  -4   8   4   44.33    3.80
   4   8  -3   10.73    2.06
  -4   8   3   13.73    2.18
  -4   8   3   14.95    2.34
  -4   8   2   70.55    5.22
   4   8  -2   72.92    5.16
   4   8  -2   58.16    4.89
   4   8  -1   60.26    4.69
  -4   8   1   62.58    4.98
   4   8   0   33.77    3.37
  -4   8   0   40.99    3.65
   4   8   0   35.33    3.51
   4   8   1   70.90    5.32
   4   8   1   68.03    5.38
   4   8   2   24.02    2.73
   4   8   2   24.01    2.90
   4   8   2   21.74    2.62
   4   8   3   11.49    2.13
   4   8   3    7.64    1.95
   4   8   4   33.65    3.07
   4   8   4   30.13    2.83
   4   8   5   10.97    1.82
   4   8   5   12.99    1.70
  -5   0  14   52.31    3.92
   5   0 -14   63.59    4.10
   5   0 -13    0.34    1.60
  -5   0  13    1.75    1.32
   5   0 -12   22.19    2.61
   5   0 -12   23.31    2.73
  -5   0  12   22.75    2.63
   5   0 -11   -1.67    1.82
  -5   0  11    0.96    1.84
   5   0 -11   -0.80    1.93
   5   0 -10  184.90   11.98
   5   0 -10  170.70   11.71
  -5   0  10  179.47   11.82
   5   0 -10  178.66   11.91
   5   0  -9    0.26    1.78
  -5   0   9   -1.97    3.21
  -5   0   9    0.90    3.01
   5   0  -9    0.85    2.97
  -5   0   9    0.84    2.93
   5   0  -9    3.91    3.74
   5   0  -9    2.06    1.59
   5   0  -9   -0.53    1.73
  -5   0   9    1.21    1.75
  -5   0   9    3.13    3.24
  -5   0   8  105.49   10.30
   5   0  -8  121.71    8.11
   5   0  -8  112.90   10.38
   5   0  -8  131.52   10.23
   5   0  -8  107.12    7.86
  -5   0   8  144.37   10.54
  -5   0   8  110.76   10.09
   5   0  -8  110.59    8.01
   5   0  -8  147.09   11.37
  -5   0   8  121.01    8.06
  -5   0   8  109.16   10.65
  -5   0   7    0.74    1.28
  -5   0   7    0.76    2.47
   5   0  -7   -0.77    2.89
   5   0  -7   -1.06    1.38
   5   0  -7    1.02    1.20
  -5   0   7    1.90    2.46
  -5   0   7    0.68    2.44
   5   0  -7    1.86    2.11
   5   0  -7    2.18    2.64
   5   0  -7   -0.40    1.26
   5   0  -7    1.62    2.44
  -5   0   7    0.19    1.35
  -5   0   7   -1.63    2.84
  -5   0   6  769.51   44.00
   5   0  -6  712.41   44.00
  -5   0   6  651.09   43.79
  -5   0   6  731.40   43.53
   5   0  -6  615.69   43.42
   5   0  -6  698.28   43.37
   5   0  -6  670.90   43.75
   5   0  -6  695.06   44.01
  -5   0   6  707.44   43.39
  -5   0   6  657.23   43.90
  -5   0   5    1.46    2.22
   5   0  -5   -1.04    2.10
  -5   0   5   -2.81    2.30
   5   0  -5   -0.42    1.67
  -5   0   5    0.87    2.03
   5   0  -5    1.01    1.76
   5   0  -5   -0.57    2.18
   5   0  -5    0.60    2.65
   5   0  -5   -1.08    2.04
  -5   0   5   -1.13    2.31
  -5   0   5   -0.44    1.89
  -5   0   4 1186.68   67.65
  -5   0   4 1147.24   67.22
   5   0  -4 1161.04   67.75
   5   0  -4 1066.40   67.28
  -5   0   4 1034.17   67.37
  -5   0   4 1080.39   67.82
   5   0  -4 1174.11   67.40
   5   0  -4 1026.84   67.51
  -5   0   4 1178.33   67.46
   5   0  -4 1062.71   67.59
   5   0  -4 1071.90   67.92
   5   0  -4 1075.52   67.91
  -5   0   4 1107.75   67.47
  -5   0   4 1089.79   67.79
   5   0  -3    2.41    1.39
  -5   0   3    0.30    1.27
  -5   0   3    0.27    1.25
  -5   0   3   -0.79    1.66
   5   0  -3   -0.32    1.50
   5   0  -3   -0.75    1.53
  -5   0   3   -0.35    1.53
   5   0  -3    1.43    1.32
  -5   0   3    1.76    1.32
   5   0  -3    4.24    1.61
   5   0  -3    0.32    1.41
   5   0  -3   -2.10    2.07
   5   0  -3    0.39    1.63
  -5   0   3    1.08    1.52
  -5   0   3   -0.33    1.63
  -5   0   2  473.81   29.33
   5   0  -2  474.80   29.62
  -5   0   2  523.33   29.43
  -5   0   2  486.03   29.49
   5   0  -2  438.14   29.54
   5   0  -2  421.91   29.63
  -5   0   2  485.09   29.73
  -5   0   2  485.49   29.81
   5   0  -2  524.71   29.50
   5   0  -2  482.24   29.70
  -5   0   2  503.36   29.53
   5   0  -2  438.34   29.59
   5   0  -2  473.32   29.35
  -5   0   2  452.52   29.35
   5   0  -2  457.57   29.62
  -5   0   2  487.55   29.63
  -5   0   2  480.90   29.57
   5   0  -1    1.93    1.30
  -5   0   1    0.74    1.24
  -5   0   1   -0.27    1.31
   5   0  -1   -0.53    1.33
  -5   0   1   -0.85    1.47
   5   0  -1    1.94    1.37
   5   0  -1    0.25    1.26
  -5   0   1   -0.26    1.36
   5   0  -1   -0.34    0.88
   5   0  -1    1.41    1.17
   5   0  -1    0.26    1.22
  -5   0   1   -1.00    1.13
  -5   0   1    0.25    1.35
  -5   0   1    1.29    1.09
  -5   0   1   -0.79    1.38
   5   0   0 1217.65   66.56
  -5   0   0 1154.90   65.86
  -5   0   0 1055.13   66.20
   5   0   0 1027.47   66.12
   5   0   0 1032.29   66.25
  -5   0   0 1032.45   66.23
  -5   0   0 1041.10   66.11
   5   0   0 1065.89   66.15
   5   0   0 1304.37   66.49
  -5   0   0 1297.94   66.65
   5   0   0 1087.11   65.98
  -5   0   0 1036.70   66.05
  -5   0   0 1095.49   66.08
  -5   0   0 1058.78   66.25
  -5   0   0 1026.06   66.16
   5   0   0 1101.28   66.15
   5   0   1    1.12    1.38
   5   0   1   -0.27    1.27
  -5   0  -1    0.81    1.45
  -5   0  -1   -0.60    0.96
   5   0   1   -0.86    1.07
  -5   0  -1   -0.25    1.31
   5   0   1    0.24    1.24
   5   0   1    0.25    1.23
  -5   0  -1    1.71    1.64
  -5   0  -1    0.26    1.37
   5   0   1    0.87    0.89
   5   0   1    0.23    1.25
  -5   0  -1   -0.25    1.16
   5   0   1   -0.43    1.10
  -5   0  -1    0.28    1.45
  -5   0  -1   -1.21    1.29
  -5   0  -2  160.99   11.02
  -5   0  -2  163.89   11.14
   5   0   2  164.13   10.70
  -5   0  -2  166.73   10.88
   5   0   2  151.07   10.87
   5   0   2  171.16   11.08
   5   0   2  180.71   11.09
  -5   0  -2  173.29   11.20
   5   0   2  160.55   10.96
  -5   0  -2  152.01   11.10
   5   0   2  172.39   10.81
  -5   0  -2  149.29   11.01
  -5   0  -3    0.68    1.65
   5   0   3    1.41    1.39
  -5   0  -3    1.52    1.75
   5   0   3   -0.49    1.23
   5   0   3   -0.61    1.40
   5   0   3    0.34    1.44
   5   0   3    1.63    1.54
  -5   0  -3    2.65    1.85
   5   0   3   -0.66    1.65
  -5   0  -3    1.27    1.80
  -5   0  -3    1.01    1.59
   5   0   3   -0.53    1.25
  -5   0  -4    7.39    2.23
   5   0   4    8.28    2.14
  -5   0  -4   12.23    2.77
   5   0   4   11.62    2.18
  -5   0  -4   11.25    2.56
   5   0   4    9.56    2.43
  -5   0  -4    6.78    2.07
  -5   0  -4   16.91    2.93
   5   0   4    8.67    1.93
  -5   0  -4    4.47    2.27
   5   0   4    7.78    1.91
   5   0   4    7.16    2.13
  -5   0  -5   -0.49    2.07
  -5   0  -5   -1.20    2.38
   5   0   5   -0.95    2.12
  -5   0  -5   -1.16    2.18
   5   0   5   -1.23    1.87
  -5   0  -5   -0.53    2.12
  -5   0  -5   -1.29    2.35
   5   0   5   -0.96    2.13
   5   0   6 1058.02   62.38
  -5   0  -6  877.42   64.37
  -5   0  -6 1072.01   62.42
   5   0   6 1108.99   64.41
  -5   0  -6 1005.61   62.45
   5   0   6 1065.30   62.45
  -5   0  -6 1053.55   62.49
  -5   0  -6  954.76   64.84
   5   0   6 1003.18   64.18
  -5   0  -6  979.31   64.36
  -5   0  -6 1015.96   64.29
  -5   0  -7   -3.44    3.18
   5   0   7   -0.17    1.28
  -5   0  -7    2.15    1.51
   5   0   7   -1.37    2.72
  -5   0  -7   -0.99    1.49
   5   0   7    5.17    1.65
   5   0   7   -1.36    2.65
  -5   0  -7    1.41    1.47
  -5   0  -7   -1.40    2.59
  -5   0  -8  120.29   12.62
   5   0   8  161.25   10.26
   5   0   8  166.65   12.79
  -5   0  -8  164.65   10.32
   5   0   8  169.24   10.37
  -5   0  -8  148.87   10.33
   5   0   8  154.72   12.65
  -5   0  -8  120.81   12.81
  -5   0  -8  134.89   12.29
  -5   0  -9   -2.27    4.70
  -5   0  -9    0.27    2.13
   5   0   9    0.23    1.91
  -5   0  -9   -1.12    3.56
  -5   0  -9    1.94    1.91
   5   0   9   -0.92    3.69
   5   0   9    2.77    2.03
  -5   0 -10  390.99   24.85
   5   0  10  423.17   24.89
  -5   0 -10  413.95   24.93
  -5   0 -10  387.77   24.94
   5   0  10  374.86   24.85
  -5   0 -11    0.48    1.95
   5   0  11    2.29    2.08
  -5   0 -11    2.92    2.16
   5   0  11    3.67    2.44
  -5   0 -11    3.16    2.17
   5   0  12  119.12    7.91
  -5   0 -12  125.92    8.00
   5   0  12  111.70    7.91
  -5   0 -12  107.48    7.94
   5   0  13   -0.13    1.24
  -5   0 -13    0.87    1.23
  -5   0 -13   -0.15    1.35
   5   0  13   -0.42    1.25
  -5   1  13    1.75    1.49
   5   1 -13    2.27    1.46
   5  -1 -13    1.91    1.45
   5   1 -12   23.18    2.70
  -5  -1  12   28.57    2.96
   5   1 -12   28.83    3.01
  -5   1  12   29.27    2.79
  -5  -1  12   21.54    2.68
   5   1 -12   23.15    2.73
   5  -1 -12   25.85    2.74
   5   1 -11    8.48    2.16
   5   1 -11   12.29    2.46
  -5  -1  11    8.67    2.36
  -5   1  11   12.08    2.48
  -5  -1  11   11.75    2.35
   5  -1 -11    8.72    2.00
   5   1 -11    9.41    2.14
  -5   1  10   17.96    2.44
   5  -1 -10   12.77    2.40
   5   1 -10   16.49    2.42
   5  -1 -10   10.40    2.17
  -5   1  10   14.57    2.32
  -5  -1  10   13.33    2.39
   5   1 -10   14.59    2.71
   5  -1 -10   10.61    2.24
  -5   1   9  115.39    8.16
  -5  -1   9  137.50   11.46
  -5   1   9  137.46   11.49
   5  -1  -9  123.39   11.31
   5  -1  -9  125.02    8.38
   5   1  -9  120.04    8.38
   5   1  -9  107.78   10.79
   5  -1  -9  114.68   11.01
  -5  -1   9  140.42   11.11
  -5   1   9  132.53   10.94
   5   1  -9  135.62   10.81
  -5   1   9   94.11   10.13
   5   1  -9  108.39    8.11
   5  -1  -9  109.47    8.10
  -5  -1   9  137.16   11.21
   5  -1  -9  146.71   11.16
  -5   1   9  113.96    8.18
   5   1  -9  126.14    8.45
   5  -1  -9  122.52    8.37
   5  -1  -9  132.40   11.97
  -5   1   9  119.41    8.24
  -5  -1   9  109.11    8.20
  -5   1   9  127.59   11.23
  -5  -1   9  122.30   11.49
  -5   1   8   14.74    1.98
   5  -1  -8   10.31    2.02
  -5  -1   8    7.99    3.58
  -5   1   8    9.66    3.70
   5  -1  -8   10.29    4.21
   5   1  -8    9.07    2.01
   5  -1  -8    9.17    1.75
  -5  -1   8   15.38    3.47
  -5   1   8    9.01    3.36
   5  -1  -8   11.17    3.41
  -5  -1   8   14.22    3.71
  -5   1   8   16.16    3.72
   5   1  -8   12.41    3.51
   5   1  -8   10.23    1.88
   5   1  -8   10.47    3.52
   5  -1  -8    5.11    2.98
   5  -1  -8   10.53    2.00
  -5   1   8   12.39    2.05
   5   1  -8   14.45    2.23
   5  -1  -8   10.50    3.94
  -5   1   8   10.96    1.94
  -5  -1   8   10.82    2.00
  -5  -1   8   10.84    4.20
  -5   1   8   14.46    3.86
  -5   1   7  440.55   26.76
  -5  -1   7  474.83   29.45
  -5   1   7  528.95   29.69
   5   1  -7  454.02   26.86
   5  -1  -7  489.34   29.79
   5  -1  -7  445.33   26.88
  -5   1   7  469.29   28.76
  -5  -1   7  499.99   28.98
  -5  -1   7  436.02   28.83
   5   1  -7  398.17   28.81
   5   1  -7  391.36   26.58
   5  -1  -7  411.21   28.83
   5  -1  -7  377.62   26.54
   5  -1  -7  525.94   29.11
  -5   1   7  415.20   28.74
   5   1  -7  488.63   28.85
   5   1  -7  443.72   26.83
  -5   1   7  438.67   26.75
   5  -1  -7  416.82   26.74
   5   1  -7  467.39   29.44
   5  -1  -7  430.84   29.70
  -5   1   7  434.92   26.73
  -5  -1   7  423.47   26.74
  -5  -1   7  455.82   29.05
  -5  -1   7  446.71   29.61
  -5   1   7  502.65   29.72
   5  -1  -6  173.83   13.25
  -5  -1   6  185.59   13.86
  -5   1   6  200.57   14.02
   5  -1  -6  194.23   14.16
  -5   1   6  203.61   14.30
  -5  -1   6  188.37   13.85
  -5  -1   6  198.36   13.63
  -5   1   6  185.23   13.38
   5  -1  -6  160.72   13.35
   5   1  -6  201.22   13.50
   5  -1  -6  194.66   13.47
   5   1  -6  175.12   13.64
   5   1  -6  196.41   14.15
   5  -1  -6  179.74   14.17
   5  -1  -6  194.13   14.34
  -5  -1   6  198.44   14.37
  -5  -1   6  192.20   13.83
  -5   1   6  175.08   13.83
   5  -1  -5  349.43   24.05
  -5  -1   5  360.24   24.42
   5  -1  -5  395.91   24.88
  -5   1   5  413.71   24.74
   5  -1  -5  388.00   24.42
  -5   1   5  396.80   24.97
  -5  -1   5  348.72   24.61
   5  -1  -5  386.34   24.45
  -5  -1   5  421.35   24.45
  -5   1   5  372.46   24.18
   5   1  -5  385.59   24.18
   5  -1  -5  391.35   24.27
   5   1  -5  329.38   24.27
   5  -1  -5  329.98   24.24
   5   1  -5  364.45   24.83
   5  -1  -5  391.79   25.08
   5  -1  -5  372.38   24.93
  -5  -1   5  372.71   24.54
  -5   1   5  393.68   24.79
  -5  -1   5  348.59   24.79
  -5  -1   4   35.34    3.72
   5  -1  -4   35.06    3.93
  -5   1   4   31.62    3.84
  -5   1   4   41.00    4.31
  -5  -1   4   40.23    4.30
   5  -1  -4   30.40    3.74
   5  -1  -4   35.23    3.97
   5  -1  -4   29.15    3.49
  -5   1   4   31.43    3.59
  -5  -1   4   32.56    3.59
   5  -1  -4   34.72    3.63
   5   1  -4   38.49    3.69
   5  -1  -4   43.32    4.00
   5   1  -4   32.81    3.74
   5  -1  -4   35.14    4.12
   5   1  -4   36.67    4.21
   5  -1  -4   27.34    3.87
  -5  -1   4   39.86    4.36
  -5   1   4   39.28    3.66
  -5   1   4   42.53    4.12
  -5  -1   4   34.28    3.89
  -5   1   3 1399.54   89.06
   5   1  -3 1483.74   89.49
   5  -1  -3 1496.58   89.32
  -5  -1   3 1525.41   89.37
   5  -1  -3 1481.86   89.14
  -5   1   3 1473.83   89.58
   5   1  -3 1453.73   89.00
  -5  -1   3 1404.75   89.22
   5  -1  -3 1416.22   89.37
  -5  -1   3 1448.58   89.63
   5  -1  -3 1472.33   89.45
   5  -1  -3 1667.64   89.22
  -5  -1   3 1598.33   89.19
  -5   1   3 1621.17   89.21
   5  -1  -3 1385.95   89.20
   5   1  -3 1627.95   89.18
   5   1  -3 1456.34   89.33
   5   1  -3 1432.46   89.72
   5  -1  -3 1390.49   89.59
   5   1  -3 1443.28   89.38
   5  -1  -3 1378.55   89.42
   5  -1  -3 1384.24   89.25
  -5   1   3 1433.16   89.22
  -5  -1   3 1483.75   89.66
  -5   1   3 1417.51   89.09
  -5  -1   3 1527.24   89.48
   5  -1  -2   -0.75    1.09
   5   1  -2    1.04    1.35
  -5   1   2    1.20    1.26
   5   1  -2    0.28    1.35
  -5   1   2    0.59    1.22
  -5  -1   2   -0.31    1.42
   5  -1  -2    0.53    1.20
  -5   1   2    1.61    1.01
   5  -1  -2    1.38    1.65
  -5   1   2    0.35    1.59
  -5  -1   2    0.32    1.58
   5  -1  -2    0.33    1.52
   5  -1  -2   -0.26    1.30
  -5  -1   2   -1.86    1.84
  -5   1   2   -0.33    1.55
   5   1  -2   -0.25    1.33
   5   1  -2   -0.30    1.25
   5  -1  -2   -0.30    1.23
   5  -1  -2    1.70    1.19
  -5  -1   2    0.25    1.20
  -5   1   2    0.78    1.35
   5  -1  -2    0.67    1.32
   5   1  -2    1.51    1.74
   5   1  -2   -0.86    1.24
   5  -1  -2    1.09    1.65
  -5   1   2    0.24    1.13
  -5  -1   2    3.52    1.68
  -5  -1   2    1.79    1.49
  -5   1   2    0.28    1.23
   5  -1  -2   -0.32    1.56
   5  -1  -1   19.05    2.04
   5   1  -1   15.58    2.43
  -5   1   1   22.48    2.57
  -5   1   1   22.03    2.33
   5   1  -1   20.64    2.44
  -5   1   1   22.19    2.14
  -5  -1   1   17.39    2.36
  -5   1   1   18.93    2.26
  -5  -1   1   16.67    2.36
   5   1  -1   16.95    2.27
   5  -1  -1   24.40    2.66
  -5   1   1   19.19    2.43
  -5  -1   1   19.96    2.49
   5  -1  -1   24.02    2.72
   5  -1  -1   18.60    2.21
  -5   1   1   17.56    2.34
  -5  -1   1   14.16    2.17
   5  -1  -1   20.67    2.54
   5   1  -1   18.83    2.12
   5  -1  -1   20.18    2.53
   5   1  -1   22.81    2.56
   5  -1  -1   26.65    2.68
  -5  -1   1   14.55    2.11
   5   1  -1   22.66    2.41
  -5  -1   1   21.23    2.47
  -5   1   1   21.53    2.50
   5   1   0   21.45    2.82
  -5   1   0   25.19    2.93
   5  -1   0   25.14    2.41
  -5  -1   0   25.53    2.85
  -5   1   0   28.77    2.63
  -5   1   0   23.25    2.40
   5   1   0   20.57    2.24
   5  -1   0   23.49    2.67
  -5   1   0   20.90    2.18
   5   1   0   21.71    2.38
  -5  -1   0   19.96    2.61
   5  -1   0   20.66    2.46
  -5   1   0   24.52    2.67
   5   1   0   24.45    2.62
   5  -1   0   17.46    2.30
  -5   1   0   24.87    2.72
   5   1   0   30.51    2.69
   5  -1   0   27.78    2.70
  -5  -1   0   28.10    2.85
   5   1   0   25.04    2.58
   5  -1   0   22.45    2.52
  -5  -1   0   27.32    2.45
  -5  -1   0   23.84    2.59
  -5   1   0   26.59    2.22
  -5  -1   0   21.07    2.60
  -5   1   0   19.89    2.64
   5  -1   0   23.45    2.56
   5   1   0   22.65    2.38
   5  -1   0   20.77    2.16
  -5   1   0   27.46    2.64
  -5  -1   0   22.25    2.53
  -5  -1  -1  877.33   51.15
   5   1   1  591.90   51.14
   5  -1   1  621.43   50.89
  -5   1  -1  743.90   51.18
  -5   1  -1  939.88   51.49
  -5  -1  -1  871.57   51.51
   5  -1   1  879.58   51.33
   5   1   1  887.54   51.32
   5   1   1  899.14   51.01
   5  -1   1  925.92   51.35
  -5   1  -1  905.94   51.23
  -5  -1  -1  921.58   51.49
   5  -1   1  900.01   51.29
  -5  -1  -1  880.67   51.35
  -5   1  -1  865.92   51.31
   5   1   1  955.50   51.51
   5   1   1  602.27   50.91
   5  -1   1  662.48   50.98
  -5   1  -1  865.52   51.21
  -5  -1  -1  895.01   51.34
   5   1   1  934.40   51.06
  -5  -1  -1  931.27   51.66
   5  -1   1  862.13   51.25
  -5   1  -1  936.35   51.32
  -5   1  -1  867.18   51.44
  -5  -1  -1  874.66   51.19
  -5  -1  -1  911.55   51.53
   5  -1   1  921.12   51.12
   5   1   2   55.58    4.94
  -5  -1  -2   61.38    4.76
  -5   1  -2   60.50    4.91
  -5   1  -2   46.01    4.60
  -5  -1  -2   63.42    5.00
  -5  -1  -2   52.81    4.63
  -5  -1  -2   59.57    4.79
   5  -1   2   59.72    4.75
   5  -1   2   59.42    4.73
   5   1   2   56.43    4.65
   5   1   2   55.17    4.85
   5   1   2   72.76    4.88
   5  -1   2   65.33    4.79
  -5  -1  -2   62.32    4.92
  -5   1  -2   52.41    4.83
  -5  -1  -2   47.33    4.71
  -5   1  -2   58.52    4.78
  -5   1  -2   66.29    5.02
  -5  -1  -2   56.09    4.96
   5  -1   2   60.69    4.72
   5   1   2   52.66    4.72
   5  -1   2   57.56    4.65
  -5  -1  -3   83.04    6.32
  -5   1  -3   74.51    6.07
  -5  -1  -3   75.81    6.35
  -5   1  -3   72.51    6.11
  -5  -1  -3   75.18    6.28
  -5  -1  -3   74.30    6.29
   5  -1   3   78.86    6.19
   5  -1   3   85.01    6.17
  -5  -1  -3   82.86    6.19
   5   1   3   92.99    6.17
   5   1   3   76.21    6.31
   5   1   3   83.48    6.21
   5  -1   3   79.42    6.18
  -5   1  -3   75.32    6.40
  -5  -1  -3   72.01    6.36
   5  -1   3   95.76    6.32
  -5   1  -3   77.65    6.48
   5  -1   3   82.84    6.26
  -5   1  -3   74.02    6.02
  -5  -1  -3   71.41    6.52
   5   1   3   74.44    6.21
  -5  -1  -3   78.68    6.33
  -5  -1  -4   31.37    3.58
   5  -1   4   26.27    3.87
  -5  -1  -4   24.80    3.51
  -5  -1  -4   26.79    3.56
   5  -1   4   35.31    3.41
   5  -1   4   26.01    3.30
   5   1   4   24.66    3.41
  -5  -1  -4   32.00    3.85
  -5   1  -4   21.21    3.44
   5   1   4   28.05    3.32
   5  -1   4   30.14    3.48
  -5   1  -4   28.22    3.59
  -5  -1  -4   26.37    3.65
   5   1   4   29.56    3.63
   5  -1   4   25.23    3.27
  -5   1  -4   22.27    3.38
  -5   1  -4   22.72    3.61
   5  -1   4   23.74    3.08
  -5  -1  -4   23.62    3.76
  -5  -1  -4   21.83    3.21
  -5  -1  -5 1126.83   68.40
  -5  -1  -5 1069.49   68.60
   5  -1   5 1223.01   68.13
   5  -1   5 1181.15   68.24
   5  -1   5 1053.01   68.98
   5   1   5  980.47   68.15
  -5   1  -5  976.75   68.37
  -5  -1  -5  980.84   68.37
   5   1   5 1264.52   68.46
   5  -1   5 1251.68   68.51
  -5   1  -5 1035.13   68.72
  -5   1  -5 1078.45   68.38
  -5  -1  -5 1092.96   68.55
   5  -1   5 1162.61   68.12
  -5  -1  -5 1077.38   68.95
  -5  -1  -5 1106.30   68.18
   5   1   5 1142.14   68.29
   5  -1   5 1143.30   68.41
  -5   1  -6   21.03    2.17
  -5  -1  -6   21.99    3.82
  -5  -1  -6   18.86    3.93
   5  -1   6   15.48    3.39
   5  -1   6   21.98    4.31
   5  -1   6   22.22    2.19
  -5  -1  -6   12.85    3.45
  -5   1  -6   18.60    3.71
   5   1   6   21.68    2.14
   5   1   6   21.52    3.54
  -5   1  -6   25.99    2.25
  -5  -1  -6   21.67    2.22
   5   1   6   19.48    3.57
   5  -1   6   20.55    3.62
   5   1   6   25.79    2.41
  -5   1  -6   25.29    2.44
  -5  -1  -6   22.42    2.33
  -5  -1  -6   16.04    3.59
  -5  -1  -6   20.84    2.27
  -5   1  -6   14.68    3.90
   5   1   6   17.75    3.43
  -5  -1  -6   17.00    4.11
   5  -1   6   16.58    3.72
   5  -1   6   22.23    3.41
  -5   1  -7    1.25    1.32
  -5  -1  -7    1.49    2.75
  -5  -1  -7   -1.73    3.08
   5  -1   7   -2.96    3.44
  -5   1  -7    1.49    1.66
   5  -1   7    0.39    1.45
   5   1   7    1.41    1.61
  -5  -1  -7   -0.63    1.64
   5  -1   7   -0.73    2.89
  -5  -1  -7   -0.78    2.71
  -5  -1  -7    0.61    1.52
  -5   1  -7    0.90    3.22
   5   1   7    0.85    1.29
  -5   1  -7   -2.53    3.17
  -5  -1  -7   -0.84    2.99
   5  -1   7    1.92    1.40
  -5   1  -7   -0.18    1.31
  -5  -1  -7    0.55    1.36
   5   1   7    0.68    2.53
   5  -1   7    0.70    2.64
  -5  -1  -8   -0.86    3.11
  -5   1  -8    1.86    1.58
  -5  -1  -8   -2.93    3.48
  -5   1  -8    2.94    3.19
   5   1   8    2.00    1.72
   5  -1   8   -0.20    1.57
  -5   1  -8   -0.63    1.69
  -5  -1  -8    0.43    1.72
   5   1   8   -0.81    3.15
   5  -1   8    1.65    3.10
  -5  -1  -8   -5.01    3.34
  -5   1  -8   -1.02    3.55
  -5  -1  -8   -0.47    1.89
   5  -1   8    5.03    3.53
  -5  -1  -8   -2.38    1.88
   5   1   8    1.86    1.91
   5  -1   8   -1.35    1.65
  -5   1  -8   -1.48    1.84
   5   1   9   95.82    7.49
  -5   1  -9  104.96    7.60
  -5  -1  -9  110.19    7.55
   5  -1   9  110.86    7.52
  -5  -1  -9  111.86    7.60
  -5   1  -9   86.76    7.21
   5   1   9  111.03    7.41
   5  -1   9  118.20    7.51
  -5  -1  -9   82.87    9.74
  -5  -1  -9  111.11    7.48
  -5   1  -9  111.84    7.48
   5   1  10   24.01    3.34
  -5   1 -10   23.34    3.41
   5  -1  10   28.81    3.46
  -5  -1 -10   26.04    3.33
  -5   1 -10   23.76    3.34
  -5  -1 -10   24.63    3.52
   5   1  10   32.80    3.34
   5  -1  10   34.53    3.38
  -5  -1 -10   42.50    3.59
  -5   1 -10   30.90    3.44
   5  -1  11   47.01    4.30
   5   1  11   38.14    4.35
  -5   1 -11   49.38    4.55
  -5  -1 -11   47.05    4.39
  -5   1 -11   51.64    4.48
   5  -1  11   53.97    4.32
  -5   1 -11   51.69    4.41
  -5  -1 -11   55.69    4.42
   5   1  11   54.71    4.36
  -5  -1 -12   98.29    7.14
  -5   1 -12  101.69    7.19
   5   1  12   94.96    7.09
   5  -1  12   95.87    7.01
   5  -1  12  105.36    7.00
  -5   1 -12  104.93    7.20
   5   1  12   98.19    7.02
   5  -1  12  108.66    7.08
  -5  -1 -12  108.80    7.16
  -5   1 -12  108.79    7.16
   5  -1  13    6.75    1.32
   5   1  13    6.24    1.38
  -5  -1 -13    6.86    1.52
  -5   1 -13    5.51    1.36
   5   1  13    3.97    1.20
  -5   1 -13    5.50    1.33
  -5  -1 -13    1.47    1.19
   5  -1  13    2.47    1.16
  -5  -2  13    8.37    1.72
  -5   2  13    6.75    1.55
   5   2 -13    6.61    1.45
  -5  -2  12    7.81    2.10
   5   2 -12    7.10    1.85
  -5   2  12    5.81    1.79
   5   2 -12    9.74    1.86
   5   2 -12    5.71    1.88
   5   2 -11    3.19    1.64
   5   2 -11    6.29    2.33
  -5   2  11    2.98    1.71
  -5  -2  11    6.37    2.29
   5  -2 -11    5.94    2.22
  -5   2  11    5.85    1.91
   5   2 -11    8.78    2.15
  -5   2  10   41.42    4.07
   5  -2 -10   45.49    4.40
  -5   2  10   46.25    4.14
   5   2 -10   50.05    4.12
  -5   2   9    1.67    1.73
  -5   2   9   -0.47    1.85
  -5   2   9    3.09    3.52
   5   2  -9    2.63    1.88
   5  -2  -9   -1.08    3.45
   5   2  -9    0.45    1.64
  -5   2   9   -0.51    1.71
   5  -2  -9   -0.28    1.97
  -5   2   9    0.67    1.77
   5  -2  -9   -3.90    4.62
  -5  -2   9    0.24    1.65
  -5  -2   9    4.41    3.92
  -5  -2   9   -3.89    3.24
  -5   2   8    3.51    1.58
   5  -2  -8    1.00    3.51
   5   2  -8    2.39    1.60
  -5   2   8    6.50    3.74
  -5   2   8    5.36    1.69
  -5   2   8    6.27    1.93
   5   2  -8    5.83    1.82
  -5   2   8    6.62    1.75
   5  -2  -8    8.29    4.13
  -5  -2   8    3.44    1.68
  -5  -2   8    1.63    2.90
  -5  -2   8    2.06    3.60
  -5   2   8    3.46    3.54
  -5  -2   8   -0.92    3.35
  -5   2   7   52.13    4.35
   5  -2  -7   58.36    6.48
  -5   2   7   76.51    7.20
  -5   2   7   69.03    4.64
   5   2  -7   58.26    4.49
   5  -2  -7   72.88    7.37
  -5   2   7   56.83    4.48
   5   2  -7   72.63    7.31
   5  -2  -7   43.60    6.42
  -5   2   7   53.37    4.33
   5  -2  -7   65.25    7.62
  -5  -2   7   41.22    5.67
  -5   2   7   55.82    6.38
  -5  -2   7   66.22    7.25
  -5  -2   7   74.81    7.32
  -5   2   6  210.02   14.45
   5  -2  -6  237.67   16.44
  -5   2   6  221.07   15.89
   5   2  -6  244.29   16.01
   5   2  -6  230.44   16.42
  -5   2   6  229.91   16.27
  -5   2   6  243.75   16.77
   5  -2  -6  262.03   17.23
  -5   2   6  229.81   14.57
   5  -2  -6  274.08   17.10
   5   2  -6  219.57   14.51
   5  -2  -6  229.77   14.67
   5  -2  -6  241.33   17.03
  -5   2   6  231.00   14.59
   5   2  -6  225.48   14.53
   5   2  -6  258.61   17.38
   5  -2  -6  232.69   17.41
   5  -2  -6  227.30   17.01
  -5  -2   6  249.43   17.00
  -5  -2   6  236.48   17.18
  -5   2   6  257.51   16.67
   5  -2  -5   18.83    3.33
  -5   2   5   14.09    3.16
   5  -2  -5   16.97    3.52
  -5   2   5   18.95    3.63
   5  -2  -5   18.06    3.40
   5  -2  -5   11.94    2.93
   5   2  -5   19.19    2.67
  -5   2   5   14.25    2.63
   5   2  -5   15.96    3.07
   5  -2  -5   17.35    3.66
   5   2  -5   15.60    3.39
   5  -2  -5   27.06    4.14
  -5   2   5   13.54    2.99
  -5  -2   5   19.89    3.65
  -5  -2   5   16.17    3.77
  -5   2   4   39.24    4.62
   5  -2  -4   47.51    4.90
  -5   2   4   46.23    4.83
   5  -2  -4   55.16    5.28
  -5   2   4   54.56    4.75
   5  -2  -4   54.71    5.10
  -5  -2   4   41.40    5.09
   5   2  -4   45.21    4.18
  -5   2   4   49.06    4.42
   5   2  -4   43.90    4.45
   5  -2  -4   43.85    5.10
   5   2  -4   38.08    4.88
   5  -2  -4   36.97    5.12
  -5  -2   4   46.18    5.01
  -5  -2   4   39.20    4.86
  -5   2   3  194.77   14.45
   5   2  -3  207.04   14.56
  -5   2   3  214.87   14.60
   5  -2  -3  210.22   14.63
   5  -2  -3  217.56   14.87
  -5  -2   3  199.17   14.81
   5   2  -3  203.10   14.24
   5   2  -3  241.68   14.17
  -5   2   3  232.64   14.19
   5   2  -3  209.53   14.83
   5  -2  -3  207.85   15.00
   5  -2  -3  210.78   15.02
  -5  -2   3  201.20   14.84
  -5  -2   3  222.07   14.76
  -5   2   2  255.90   16.41
  -5   2   2  263.51   16.74
   5   2  -2  266.79   16.63
  -5   2   2  264.97   16.55
  -5  -2   2  262.53   16.63
   5  -2  -2  261.28   16.56
   5  -2  -2  242.97   16.71
  -5  -2   2  236.07   16.28
  -5  -2   2  257.06   16.83
   5   2  -2  253.24   16.15
  -5   2   2  284.09   16.25
   5   2  -2  238.14   16.55
   5  -2  -2  188.86   16.42
   5   2  -2  286.11   16.21
   5  -2  -2  223.48   16.69
   5  -2  -2  177.88   15.99
  -5  -2   2  288.14   16.76
  -5   2   2  250.10   16.02
  -5   2   1  335.60   22.40
  -5   2   1  346.37   22.55
   5   2  -1  344.84   22.43
  -5   2   1  365.65   22.39
  -5  -2   1  339.19   22.30
  -5  -2   1  346.64   22.25
   5   2  -1  379.37   22.54
   5  -2  -1  338.17   22.23
  -5  -2   1  346.41   22.52
   5  -2  -1  337.61   22.53
  -5   2   1  354.98   22.06
   5   2  -1  348.15   21.94
   5   2  -1  330.16   22.25
   5  -2  -1  392.22   22.83
  -5  -2   1  325.03   21.88
   5  -2  -1  377.60   22.38
  -5  -2   1  354.29   22.22
  -5   2   0  387.13   25.51
  -5   2   0  393.04   25.60
   5   2   0  457.45   25.78
  -5   2   0  422.03   25.48
  -5  -2   0  370.69   25.26
   5  -2   0  392.42   25.23
   5  -2   0  382.29   24.94
  -5  -2   0  416.63   25.44
   5   2   0  461.12   25.66
   5  -2   0  392.26   25.45
   5   2   0  401.56   25.16
   5  -2   0  411.48   25.53
  -5  -2   0  385.79   25.45
   5  -2   0  372.66   25.13
  -5  -2   0  407.53   25.27
  -5   2  -1  196.63   13.50
  -5   2  -1  194.90   13.48
   5   2   1  203.62   13.51
  -5   2  -1  196.54   13.44
  -5  -2  -1  182.14   13.17
   5  -2   1  197.03   13.06
   5  -2   1  208.85   13.23
  -5  -2  -1  189.97   13.33
   5   2   1  206.94   13.35
  -5   2  -1  178.49   12.73
   5   2   1  206.66   13.32
   5   2   1  216.27   12.98
  -5   2  -1  182.51   12.92
  -5  -2  -1  189.85   13.07
  -5  -2  -1  217.43   13.69
  -5  -2  -1  199.39   13.29
   5  -2   1  202.95   13.14
  -5   2  -2  116.10    8.58
  -5  -2  -2  113.29    8.20
  -5   2  -2  110.08    8.56
   5   2   2   82.78    8.18
  -5   2  -2  121.45    8.80
  -5  -2  -2  114.91    8.48
   5  -2   2  114.24    8.41
   5  -2   2  121.70    8.38
   5   2   2  112.39    8.34
   5   2   2  116.82    8.08
   5   2   2  116.36    8.55
  -5   2  -2  109.99    8.29
  -5  -2  -2  116.46    8.46
   5  -2   2  118.48    8.31
  -5  -2  -2  120.13    8.60
  -5  -2  -2  120.87    8.87
   5  -2   2  117.54    8.15
   5   2   3   67.14    5.65
  -5   2  -3   48.63    4.88
  -5  -2  -3   48.29    4.83
  -5   2  -3   51.74    5.05
  -5   2  -3   58.22    5.58
  -5  -2  -3   55.66    5.56
   5  -2   3   55.45    5.12
   5  -2   3   60.79    5.15
   5   2   3   54.56    5.16
   5   2   3   64.36    4.85
  -5   2  -3   53.96    5.25
  -5  -2  -3   50.12    5.04
  -5  -2  -3   46.69    5.05
   5  -2   3   51.34    4.96
  -5  -2  -3   64.40    5.74
   5  -2   3   48.76    4.79
  -5  -2  -4    9.28    2.64
  -5   2  -4    6.91    2.50
   5   2   4    8.32    2.74
   5   2   4   12.31    2.39
  -5  -2  -4   10.27    2.73
   5  -2   4    6.09    2.35
   5  -2   4    6.67    2.46
   5  -2   4    7.82    3.17
  -5  -2  -4   10.88    3.11
  -5   2  -4   10.59    2.93
  -5  -2  -4    8.78    2.68
  -5   2  -4   10.57    2.88
   5   2   4   11.83    2.55
   5  -2   4   13.74    2.69
   5  -2   4    8.72    2.42
  -5  -2  -4   18.96    3.53
  -5  -2  -4    7.76    2.45
  -5   2  -5   52.18    3.96
  -5  -2  -5   59.76    6.01
   5   2   5   56.13    4.13
  -5   2  -5   42.06    5.26
   5   2   5   45.38    5.48
   5   2   5   61.26    5.64
  -5  -2  -5   44.54    5.60
   5  -2   5   57.73    5.57
   5  -2   5   59.49    5.76
   5  -2   5   43.31    6.28
  -5  -2  -5   49.21    6.16
  -5   2  -5   57.11    4.06
  -5  -2  -5   57.62    4.16
   5   2   5   61.31    4.20
  -5  -2  -5   49.51    5.68
  -5   2  -5   43.24    5.77
   5   2   5   57.56    4.05
  -5  -2  -5   47.02    6.04
   5  -2   5   56.28    5.54
  -5  -2  -5   57.46    5.81
   5  -2   5   60.84    5.78
  -5   2  -6  646.73   40.34
   5   2   6  713.21   40.60
  -5  -2  -6  670.40   42.70
  -5   2  -6  540.10   42.09
   5   2   6  578.33   42.35
  -5  -2  -6  644.64   43.02
   5  -2   6  683.37   42.28
   5  -2   6  667.48   42.44
  -5  -2  -6  572.29   43.13
   5  -2   6  549.20   43.23
  -5   2  -6  684.12   40.45
  -5  -2  -6  679.30   40.53
  -5   2  -6  701.26   40.59
   5   2   6  708.10   40.54
  -5   2  -6  647.97   42.85
   5   2   6  679.64   40.38
  -5  -2  -6  626.20   42.71
  -5  -2  -6  624.47   43.25
   5  -2   6  662.73   42.25
   5  -2   6  666.16   42.57
  -5   2  -7    6.51    1.74
   5   2   7    6.32    1.97
  -5  -2  -7    8.24    3.58
   5   2   7    0.84    3.05
  -5  -2  -7    7.47    3.65
   5  -2   7    1.50    3.13
   5  -2   7    9.49    4.40
  -5   2  -7    9.27    1.86
   5   2   7    0.22    1.72
  -5  -2  -7    7.66    2.05
  -5   2  -7    3.58    1.99
  -5   2  -7    3.60    3.69
  -5  -2  -7    5.18    3.59
  -5  -2  -7    5.59    1.86
   5   2   7    6.18    1.72
   5  -2   7    2.12    3.00
   5  -2   7    4.82    3.30
  -5   2  -8    5.59    2.03
  -5  -2  -8    8.33    3.81
   5   2   8    5.58    3.14
  -5  -2  -8    7.33    4.37
   5  -2   8   10.91    3.94
   5  -2   8    7.89    4.97
  -5  -2  -8    8.74    2.30
  -5   2  -8    6.41    2.10
   5   2   8   10.03    2.22
   5  -2   8   16.24    4.56
   5  -2   8    6.36    3.13
  -5  -2  -8   -0.94    3.32
  -5  -2  -8    8.55    2.28
  -5   2  -8   14.02    4.24
   5   2   8    7.86    2.04
  -5   2  -8   10.13    2.27
  -5   2  -9   69.76    5.50
  -5   2  -9   65.81    5.31
  -5  -2  -9   58.93    5.31
   5   2   9   67.92    5.43
  -5  -2  -9   69.08    5.49
  -5   2  -9   61.08    5.49
   5   2   9   63.61    5.23
   5   2   9   66.72    5.12
  -5   2  -9   76.05    5.26
  -5   2 -10   54.75    4.25
   5   2  10   54.33    4.18
  -5   2 -10   47.45    4.44
   5   2  10   47.32    4.11
   5   2  10   43.66    4.25
   5  -2  10   43.93    4.19
  -5   2 -10   39.96    4.24
  -5  -2 -10   52.53    4.34
  -5  -2 -10   39.81    4.17
   5   2  10   43.02    4.09
  -5   2 -10   47.11    4.21
  -5   2 -11    6.67    2.07
   5  -2  11    6.00    1.97
   5   2  11    3.30    2.05
  -5  -2 -11    8.44    2.31
  -5   2 -11    8.15    2.44
  -5  -2 -11    6.00    2.17
  -5   2 -11   11.29    2.04
   5  -2  12   66.65    4.81
  -5  -2 -12   61.71    4.89
   5   2  12   62.91    4.93
  -5   2 -12   71.27    5.10
  -5   2 -12   70.26    4.87
  -5  -3  13    7.48    1.44
   5   3 -13    4.62    1.32
   5  -3 -13    5.11    1.41
  -5   3  13    6.49    1.30
   5   3 -13    7.57    1.33
  -5   3  12   10.24    1.72
  -5  -3  12    7.17    2.00
   5   3 -12   11.41    1.90
   5  -3 -12    8.14    1.98
  -5   3  12    8.23    1.77
   5   3 -12   10.13    1.79
  -5   3  11   64.14    4.73
   5  -3 -11   71.90    5.22
  -5   3  11   63.57    4.69
   5   3 -11   54.62    4.64
  -5   3  11   54.75    4.78
   5   3 -11   58.10    4.80
  -5   3  10    0.23    1.78
   5   3 -10    1.06    1.94
   5   3 -10   -3.32    2.12
   5  -3 -10    5.15    2.52
  -5   3  10    1.27    1.80
   5   3 -10   -0.71    1.90
  -5   3  10   -1.29    2.02
  -5   3   9   57.07    4.58
   5   3  -9   56.92    4.63
   5  -3  -9   59.26    4.93
  -5   3   9   51.53    4.25
   5   3  -9   44.13    4.33
  -5   3   9   50.33    4.50
  -5   3   8    3.52    1.89
   5  -3  -8    5.78    3.44
   5  -3  -8    9.63    4.21
  -5   3   8    3.91    3.49
  -5   3   8    7.70    2.00
   5   3  -8    5.33    1.85
   5  -3  -8    1.08    3.78
  -5   3   8    5.68    2.02
   5   3  -8    6.66    1.93
   5   3  -8   13.68    4.04
   5  -3  -8    1.33    4.46
  -5  -3   8    1.82    3.38
  -5  -3   8    6.18    3.38
  -5   3   7  202.13   14.67
   5  -3  -7  209.55   17.05
  -5   3   7  275.62   17.90
   5  -3  -7  253.58   18.43
  -5   3   7  222.69   14.69
   5   3  -7  239.85   14.73
   5  -3  -7  233.83   17.78
  -5   3   7  239.22   17.24
  -5   3   7  245.75   14.88
   5   3  -7  225.48   14.79
   5   3  -7  263.32   18.26
   5  -3  -7  241.18   18.79
  -5  -3   7  240.01   17.81
  -5  -3   7  225.55   17.01
  -5   3   6   27.96    2.78
   5  -3  -6   25.06    4.55
   5  -3  -6   30.13    5.40
   5  -3  -6   23.51    4.85
  -5   3   6   28.05    2.78
  -5   3   6   42.22    5.15
  -5   3   6   29.50    4.72
   5  -3  -6   25.87    4.94
  -5   3   6   30.12    2.88
   5   3  -6   30.53    2.88
   5   3  -6   29.34    5.07
   5  -3  -6   22.50    5.00
  -5  -3   6   22.31    4.56
  -5  -3   6   32.33    5.00
  -5   3   5    3.18    1.31
   5  -3  -5    2.66    2.32
  -5   3   5    6.02    2.86
   5  -3  -5    3.22    2.92
  -5   3   5    3.16    1.26
   5  -3  -5    0.81    2.89
  -5   3   5    1.92    2.42
  -5   3   5    3.62    1.36
   5   3  -5    4.16    1.37
   5  -3  -5    3.78    3.23
   5   3  -5   -0.78    3.05
  -5  -3   5    2.44    2.95
  -5  -3   5    0.75    2.72
  -5   3   4    6.98    2.61
   5  -3  -4    5.03    3.04
   5  -3  -4    7.68    3.03
   5  -3  -4    2.51    2.80
   5   3  -4    4.13    2.51
   5  -3  -4    2.33    2.42
  -5  -3   4    2.19    2.50
  -5  -3   4    3.88    2.85
  -5   3   4    6.27    2.58
  -5   3   3  994.14   62.39
   5  -3  -3 1081.47   62.59
  -5  -3   3  944.39   62.41
   5  -3  -3 1060.75   62.76
   5   3  -3 1055.13   62.55
   5  -3  -3  773.54   62.19
   5  -3  -3 1021.10   63.06
  -5  -3   3  860.73   62.24
  -5  -3   3 1067.87   62.40
  -5  -3   3 1081.36   62.47
  -5   3   3 1163.31   62.43
   5  -3  -2   94.73    7.64
   5   3  -2   88.83    7.43
  -5  -3   2   85.10    7.12
   5   3  -2   80.04    6.94
   5  -3  -2   54.50    6.80
   5   3  -2   92.04    6.88
   5  -3  -2   75.02    7.29
  -5   3   2   71.70    6.63
  -5   3   2   75.95    6.98
  -5   3   2  102.36    7.19
  -5  -3   2   73.15    6.67
  -5   3   1    4.36    2.52
  -5   3   1    1.93    2.23
   5   3  -1    1.11    2.23
   5  -3  -1    1.61    2.13
  -5  -3   1    2.02    1.63
  -5  -3   1    0.96    1.90
   5  -3  -1    3.41    2.26
   5  -3  -1    1.64    2.33
  -5  -3   1    2.76    1.86
  -5   3   1    1.82    2.00
  -5  -3   1    4.29    1.84
  -5   3   0  132.43   10.26
  -5   3   0  136.93   10.40
  -5   3   0  145.29   10.22
   5   3   0  153.59   10.58
  -5  -3   0  126.32    9.95
   5  -3   0  132.26    9.77
   5  -3   0  145.29   10.39
  -5  -3   0  147.34   10.31
  -5  -3   0  124.56    9.75
  -5   3  -1  732.06   48.29
  -5   3  -1  754.65   48.27
  -5   3  -1  825.88   48.49
  -5  -3  -1  781.61   48.25
   5  -3   1  758.66   47.91
   5   3   1  822.77   48.52
   5   3   1  741.96   47.93
   5  -3   1  736.72   48.14
   5  -3   1  759.74   47.74
  -5  -3  -1  837.46   48.53
  -5  -3  -1  799.49   48.19
  -5   3  -2    2.55    2.09
  -5   3  -2    0.55    2.36
  -5   3  -2    3.00    2.45
   5   3   2    2.21    2.04
   5  -3   2    0.43    1.89
   5  -3   2    0.92    1.99
   5   3   2    1.51    1.89
  -5  -3  -2    0.97    1.87
  -5   3  -2    2.28    1.92
  -5  -3  -2   -0.58    2.45
  -5  -3  -2   -1.03    2.15
   5  -3   2    3.36    2.17
  -5   3  -3    0.56    2.16
   5   3   3    1.17    2.07
   5   3   3   -2.31    2.25
   5   3   3   -0.61    2.15
   5  -3   3   -1.04    2.26
   5  -3   3    1.49    2.06
  -5   3  -3    2.10    2.82
  -5  -3  -3    2.18    2.88
  -5   3  -3   -0.54    2.15
  -5  -3  -3    0.58    2.09
   5  -3   3   -0.49    1.95
  -5  -3  -3    2.92    2.62
  -5   3  -4   29.58    2.43
   5   3   4   27.38    4.06
  -5  -3  -4   21.15    3.78
   5   3   4   21.86    3.80
   5   3   4   29.68    4.28
   5  -3   4   25.36    3.87
   5  -3   4   31.59    4.11
  -5   3  -4   27.73    2.49
  -5  -3  -4   21.03    4.45
  -5   3  -4   19.84    4.27
   5   3   4   25.08    2.44
   5   3   4   27.04    2.60
  -5   3  -4   28.30    4.13
  -5  -3  -4   25.70    4.32
   5   3   4   30.02    2.63
  -5  -3  -4   33.66    4.65
   5  -3   4   30.22    4.17
   5   3   4   31.23    2.76
  -5   3  -5  469.44   28.37
   5   3   5  478.28   28.49
  -5  -3  -5  473.97   30.61
   5   3   5  385.67   30.36
   5  -3   5  498.05   30.65
   5  -3   5  503.55   30.64
  -5   3  -5  435.46   28.38
  -5  -3  -5  401.23   31.51
   5  -3   5  366.03   31.16
   5   3   5  460.98   28.41
  -5   3  -5  498.22   28.54
   5   3   5  475.52   28.54
  -5   3  -5  425.95   30.50
   5   3   5  490.45   28.52
  -5  -3  -5  458.64   30.92
   5  -3   5  489.89   30.52
  -5  -3  -5  462.75   30.77
   5  -3   5  419.83   30.11
  -5   3  -6    1.90    1.47
   5   3   6    1.80    1.58
  -5  -3  -6    1.60    3.22
   5   3   6    2.58    3.07
   5  -3   6   -2.24    2.96
   5  -3   6    2.29    3.02
   5  -3   6   -1.18    3.86
  -5   3  -6    3.20    1.56
  -5  -3  -6    3.61    4.62
  -5   3  -6    3.23    1.59
   5   3   6    1.81    1.73
  -5  -3  -6    1.78    3.03
   5   3   6    2.09    1.75
  -5   3  -6   -0.84    3.62
   5  -3   6    8.41    3.44
   5  -3   6    2.19    2.84
  -5  -3  -6    4.13    3.43
  -5   3  -7    4.72    1.85
   5   3   7    9.57    2.20
  -5  -3  -7    5.46    3.63
   5   3   7    0.96    3.52
  -5  -3  -7   10.15    4.29
   5  -3   7    5.80    3.71
   5  -3   7    6.85    3.78
   5  -3   7   10.63    4.84
  -5  -3  -7    1.35    4.42
  -5   3  -7    4.42    1.96
  -5   3  -7   10.35    2.13
   5   3   7   10.69    2.31
  -5  -3  -7    6.45    2.41
  -5  -3  -7    6.80    3.81
  -5   3  -7    7.49    4.07
   5   3   7    9.01    2.15
   5  -3   7    2.61    3.94
   5  -3   7    6.54    3.47
  -5   3  -8  113.70    8.44
   5   3   8  126.93    8.71
  -5  -3  -8  123.41    8.77
  -5   3  -8  134.74    8.77
   5   3   8  130.04    8.69
  -5   3  -8  113.64    8.47
   5   3   9  209.10   14.33
  -5   3  -9  232.72   14.52
   5   3   9  225.30   14.43
  -5   3  -9  221.20   14.36
  -5  -3  -9  204.99   14.23
   5   3   9  219.93   14.40
  -5  -3  -9  235.81   14.54
   5   3  10   -0.98    1.96
  -5   3 -10    2.43    2.28
  -5  -3 -10    2.57    2.01
   5   3  10   -0.74    2.13
  -5   3 -10    0.95    2.13
   5   3  10   -0.98    2.05
  -5  -3 -10    2.72    2.24
   5   3  11    7.67    1.94
  -5   3 -11   11.05    2.35
  -5  -3 -11    9.80    2.00
   5   3  11    9.67    2.12
  -5   3 -11   10.89    2.18
  -5  -3 -11    9.71    2.14
  -5  -3 -12    4.37    1.47
  -5  -3 -12    3.92    1.46
   5   3  12    4.14    1.32
   5  -3  12    6.00    1.47
  -5   3 -12    2.97    1.51
  -5   3 -12    5.32    1.49
  -5  -4  12    6.89    1.60
   5   4 -12    8.46    1.55
   5  -4 -12    7.81    1.76
   5   4 -12    6.89    1.36
  -5   4  12    8.47    1.62
  -5   4  11   26.57    2.61
  -5  -4  11   20.60    2.75
   5  -4 -11   21.02    2.85
  -5   4  11   21.58    2.69
   5   4 -11   21.39    2.41
  -5   4  11   22.26    2.44
   5   4 -11   24.52    2.62
  -5   4  10   15.37    2.54
   5   4 -10   14.54    2.41
   5  -4 -10   15.03    2.66
  -5   4  10   16.23    2.38
   5   4 -10   11.77    2.11
  -5   4  10   10.86    2.32
  -5   4   9    9.62    2.32
   5   4  -9   14.98    2.43
   5   4  -9   12.05    2.25
   5  -4  -9    9.13    2.55
   5   4  -9    8.87    2.19
  -5   4   9   11.18    2.47
   5   4  -8   10.94    2.27
   5   4  -8    9.91    2.50
  -5   4   8    9.63    2.12
  -5   4   8    8.79    2.24
  -5   4   7    3.17    1.91
   5  -4  -7    9.84    4.32
   5  -4  -7    1.25    3.78
   5  -4  -7   -1.13    3.40
  -5   4   7    3.19    1.78
   5   4  -7    0.23    1.79
   5   4  -7    5.79    2.15
  -5  -4   7    0.96    3.35
  -5  -4   7   -2.16    3.92
   5   4  -7   -1.08    3.85
   5  -4  -7    6.70    4.95
  -5   4   7    4.41    1.85
  -5   4   6  484.60   35.33
   5  -4  -6  480.10   35.31
  -5   4   6  518.19   32.91
   5  -4  -6  592.47   37.10
  -5   4   6  525.51   32.76
   5  -4  -6  588.31   36.87
   5   4  -6  550.06   32.98
   5   4  -6  558.16   36.28
   5  -4  -6  607.55   37.75
   5  -4  -6  514.47   35.33
  -5  -4   6  498.83   35.38
  -5  -4   6  632.50   36.76
  -5   4   5  228.38   17.87
  -5   4   5  236.02   15.41
   5  -4  -5  235.23   17.72
   5  -4  -5  245.61   18.52
  -5   4   5  235.77   15.24
   5  -4  -5  284.77   19.15
   5   4  -5  251.21   15.50
   5   4  -5  244.97   15.53
   5   4  -5  248.33   15.47
   5   4  -5  224.30   17.98
   5  -4  -5  248.12   19.07
  -5   4   5  231.06   15.40
  -5  -4   5  272.47   18.51
  -5   4   4  109.45    7.31
  -5   4   4  116.77    9.83
   5  -4  -4   94.91    9.07
   5  -4  -4   97.23    9.64
   5  -4  -4  118.97   10.34
  -5  -4   4  103.32    9.53
   5   4  -4  105.11    7.35
  -5   4   4  113.06    9.21
   5   4  -4  102.51    7.31
   5   4  -4  109.33    7.31
   5   4  -4  106.75    9.64
   5  -4  -4  113.91   10.41
  -5   4   4  100.05    7.29
  -5   4   3    1.91    1.43
  -5   4   3   -1.58    2.92
   5  -4  -3   -1.67    3.09
   5  -4  -3    2.31    2.80
  -5   4   3    1.88    2.60
   5   4  -3    2.02    1.42
  -5  -4   3    3.46    2.74
   5   4  -3    2.21    1.32
   5   4  -3    1.10    1.22
   5  -4  -3    3.61    3.46
   5   4  -3    5.69    3.00
   5   4  -3   -0.64    2.75
  -5  -4   3   -0.77    3.01
  -5   4   2  792.64   45.31
   5   4  -2  677.40   43.20
   5  -4  -2  758.40   45.94
   5   4  -2  731.61   45.99
   5   4  -2  694.65   43.11
   5   4  -2  831.96   45.53
   5  -4  -2  715.10   45.85
  -5   4   2  665.45   45.44
  -5   4   2  712.25   43.23
  -5   4   1   75.45    7.65
  -5   4   1   81.72    5.78
  -5   4   1   86.22    7.65
   5   4  -1   91.81    8.09
  -5  -4   1   83.19    7.41
  -5   4   1   67.94    7.04
   5   4  -1   82.74    5.66
   5  -4  -1  103.59    8.19
   5  -4  -1   81.10    7.74
  -5  -4   1   79.93    7.32
   5   4   0  322.92   21.07
  -5  -4   0  292.03   20.11
  -5   4   0  296.77   18.53
  -5   4   0  312.66   20.53
   5   4   0  290.98   18.42
  -5   4   0  299.25   18.42
   5  -4   0  317.50   20.60
  -5   4   0  302.28   20.70
   5   4   0  302.95   18.56
  -5   4   0  286.44   18.55
  -5   4   0  298.69   20.65
  -5   4  -1   -0.66    2.41
   5   4   1    0.80    1.22
   5   4   1   -0.75    1.55
  -5   4  -1    0.54    1.30
  -5   4  -1   -1.38    2.74
   5   4   1    0.72    2.73
  -5  -4  -1    3.13    2.36
  -5   4  -1    1.45    1.36
  -5   4  -1    2.13    1.21
  -5   4  -1    0.67    2.47
   5   4   1    0.95    1.18
  -5   4  -1    0.98    1.31
   5  -4   1   -3.12    2.63
  -5  -4  -1   -0.60    2.26
   5   4   1   -0.73    1.45
   5   4   2  217.80   14.22
  -5   4  -2  205.35   16.12
   5  -4   2  225.10   15.82
  -5  -4  -2  225.35   16.28
   5   4   2  219.18   16.46
  -5   4  -2  225.28   14.07
  -5  -4  -2  205.06   16.30
  -5   4  -2  228.54   14.20
  -5   4  -2  229.50   16.50
   5   4   2  228.42   14.09
   5   4   2  232.91   14.13
  -5   4  -2  224.62   14.14
  -5   4  -2  227.92   15.95
   5   4   2  213.80   14.19
  -5  -4  -2  221.33   16.14
   5   4   3  168.82   11.51
  -5   4  -3  167.64   13.51
   5  -4   3  180.14   13.36
   5   4   3  188.34   14.16
  -5   4  -3  189.61   11.47
  -5   4  -3  178.63   11.48
  -5  -4  -3  181.62   14.23
  -5   4  -3  165.51   13.90
   5   4   3  167.52   11.40
  -5   4  -3  183.27   11.47
  -5  -4  -3  169.47   13.42
  -5   4  -3  180.96   13.52
  -5  -4  -3  189.74   13.88
   5   4   3  173.84   11.52
   5   4   4    8.64    3.45
   5   4   4    6.41    3.37
   5  -4   4    4.41    3.24
   5  -4   4    6.19    2.99
   5  -4   4    0.98    3.61
  -5   4  -4   12.22    1.94
  -5   4  -4    4.05    4.18
  -5  -4  -4   10.50    4.52
   5   4   4   13.45    2.07
   5   4   4   11.58    1.77
  -5   4  -4    8.12    1.81
  -5  -4  -4   15.75    4.17
  -5   4  -4   16.79    3.84
   5  -4   4   10.88    3.37
  -5  -4  -4    6.65    3.39
   5   4   4   10.56    2.12
   5   4   5    3.97    3.57
   5  -4   5   10.62    3.85
   5  -4   5   11.68    3.67
   5  -4   5    5.65    4.06
  -5   4  -5   11.17    2.11
  -5  -4  -5    8.57    4.72
   5   4   5   13.32    3.93
   5   4   5    9.00    1.98
   5   4   5    7.98    1.83
  -5  -4  -5    6.53    3.90
   5   4   5    6.91    2.17
  -5   4  -5   10.21    3.96
  -5  -4  -5   13.77    4.06
   5   4   5    8.40    2.16
   5  -4   5    3.85    3.37
  -5   4  -6   44.51    3.74
   5   4   6   36.38    6.20
  -5  -4  -6   28.76    5.71
   5  -4   6   45.11    6.05
   5  -4   6   47.37    6.49
  -5   4  -6   48.31    3.95
   5  -4   6   24.22    6.05
  -5  -4  -6   48.73    8.00
   5   4   6   35.73    3.69
  -5  -4  -6   59.01    6.93
   5   4   6   46.82    4.05
  -5   4  -6   58.87    6.91
  -5  -4  -6   26.50    5.78
   5   4   6   39.73    3.77
   5  -4   6   41.86    5.91
   5   4   7  127.54    9.50
  -5   4  -7  142.37    9.61
   5   4   7  128.33    9.48
  -5  -4  -7  154.69    9.84
   5   4   7  138.09    9.67
  -5   4  -7  136.38    9.45
   5   4   7  162.23    9.76
   5   4   8  280.14   18.47
  -5   4  -8  303.05   18.51
  -5  -4  -8  294.63   18.58
   5   4   8  270.54   18.52
  -5   4  -8  301.53   18.45
  -5   4  -9   23.53    2.99
   5   4   9   22.59    2.99
  -5  -4  -9   21.00    3.11
   5   4   9   15.80    2.96
  -5   4  -9   25.73    2.85
  -5   4 -10   76.01    5.51
   5   4  10   69.71    5.50
  -5   4 -10   74.17    5.50
  -5  -4 -10   73.55    5.57
  -5  -4 -11    1.33    1.51
   5   4  11    1.72    1.56
   5  -4  11    2.88    1.55
  -5   4 -11    2.35    1.64
   5   5 -11    0.30    1.31
  -5   5  11    2.77    1.32
  -5  -5  11   -0.15    1.32
  -5   5  11    1.37    1.21
  -5   5  11    1.32    1.28
   5  -5 -11    5.11    1.54
   5   5 -10    4.19    1.70
   5  -5 -10    6.51    2.01
  -5   5  10    3.49    1.60
  -5   5  10    5.10    1.80
  -5   5   9   10.69    2.14
   5   5  -9    7.52    2.17
   5   5  -9    5.44    1.89
   5  -5  -9    5.81    2.16
  -5   5   9    5.00    1.79
  -5   5   9    6.45    2.15
   5   5  -8    3.44    1.94
  -5   5   8    6.85    2.12
  -5   5   8    6.44    2.18
  -5   5   8    5.91    2.06
   5   5  -8    4.76    2.26
  -5   5   7   80.47    6.13
   5   5  -7   79.44    6.35
  -5   5   7   83.98    6.31
  -5   5   7   83.42    6.12
  -5   5   6    8.75    1.98
   5   5  -6    9.33    2.52
   5   5  -6    7.32    2.30
  -5   5   6    7.49    2.34
  -5   5   6   11.99    2.29
  -5   5   6   11.01    2.21
   5  -5  -5   52.69    7.24
  -5   5   5   61.70    5.02
  -5   5   5   49.75    7.28
   5  -5  -5   64.10    8.42
   5  -5  -5   60.92    7.88
   5   5  -5   72.63    5.33
   5   5  -5   63.24    5.28
  -5   5   5   65.25    4.96
   5   5  -5   61.69    5.00
   5   5  -5   55.73    7.38
   5  -5  -5   56.68    7.32
  -5   5   5   64.05    5.14
  -5   5   4  159.99   13.75
   5  -5  -4  153.67   13.79
   5  -5  -4  148.87   14.07
   5   5  -4  167.05   11.04
   5   5  -4  163.15   10.95
  -5   5   4  169.70   10.80
   5   5  -4  169.40   10.94
   5  -5  -4  171.45   14.53
  -5   5   4  156.31   10.97
  -5   5   3   67.71    5.20
  -5   5   3   67.96    7.72
   5  -5  -3   71.62    8.36
   5  -5  -3   54.06    7.33
   5   5  -3   73.48    5.32
   5   5  -3   68.48    5.13
  -5   5   3   62.93    4.89
   5   5  -3   66.13    5.08
   5  -5  -3   63.88    7.84
   5   5  -3   77.36    7.87
  -5   5   3   59.66    5.13
  -5   5   2   10.02    2.10
  -5   5   2    9.41    3.70
   5   5  -2    9.74    2.01
  -5   5   2   17.46    4.07
   5  -5  -2    8.90    3.78
   5   5  -2    4.25    1.70
   5  -5  -2    3.82    3.36
  -5   5   2    6.80    1.99
  -5   5   1    4.10    3.04
   5   5  -1    3.80    1.81
  -5   5   1    3.06    1.99
  -5   5   1    0.90    3.13
   5   5  -1    7.65    3.97
  -5   5   1    6.15    3.24
   5   5  -1    0.22    1.58
   5   5  -1    1.64    1.51
   5  -5  -1    5.24    3.40
  -5   5   1    0.89    1.53
  -5   5   0   78.88    5.84
   5   5   0   77.95    5.84
  -5   5   0   78.51    8.13
   5   5   0   67.38    7.97
  -5   5   0   76.21    5.78
  -5   5   0   91.86    8.21
   5   5   0   75.61    5.62
  -5   5   0   78.18    5.69
   5  -5   0   82.09    8.00
   5   5   0   78.68    5.77
   5   5   1  237.50   17.00
  -5  -5  -1  221.48   16.22
  -5  -5  -1  217.31   16.41
  -5   5  -1  198.56   13.78
  -5   5  -1  194.14   15.96
   5   5   1  228.94   13.79
   5   5   1  208.99   13.66
  -5   5  -1  230.82   13.82
  -5   5  -1  207.68   16.40
   5   5   1  220.15   13.90
  -5   5  -1  197.37   13.75
   5   5   1  217.70   13.89
   5   5   2    1.00    3.36
  -5  -5  -2   10.67    4.26
  -5  -5  -2    6.68    3.41
  -5   5  -2    5.02    2.01
  -5   5  -2    6.64    1.81
  -5   5  -2    6.58    3.74
   5   5   2    5.98    1.83
  -5   5  -2    6.46    1.95
   5   5   2    3.85    2.05
   5   5   2    9.10    1.90
  -5   5  -2    8.21    3.69
   5   5   2    5.74    2.13
   5   5   3  165.41   10.58
  -5   5  -3  143.91   12.81
  -5  -5  -3  142.92   13.11
   5   5   3  148.98   13.51
  -5   5  -3  167.19   10.38
  -5   5  -3  149.79   10.40
  -5  -5  -3  147.30   13.42
  -5   5  -3  148.22   13.22
   5   5   3  155.96   10.38
   5   5   3  154.70   10.31
  -5   5  -3  152.86   10.37
   5  -5   3  156.76   13.24
  -5  -5  -3  144.98   13.02
   5   5   3  157.03   10.51
   5   5   4    4.01    2.48
   5   5   4    4.57    4.08
  -5  -5  -4   10.29    4.46
   5  -5   4    1.12    3.38
  -5  -5  -4    1.19    3.62
  -5   5  -4    7.08    2.31
  -5   5  -4    6.00    2.06
  -5   5  -4    4.58    3.65
   5   5   4    7.56    1.95
  -5   5  -4    5.79    2.16
  -5   5  -4    4.63    3.68
  -5  -5  -4   -1.00    3.51
   5   5   4    2.96    2.23
   5   5   5   50.23    7.26
  -5  -5  -5   47.38    6.80
   5  -5   5   52.80    6.75
  -5   5  -5   48.51    4.13
   5  -5   5   21.93    5.78
  -5  -5  -5   43.30    7.43
   5   5   5   42.50    4.06
  -5   5  -5   42.12    3.88
  -5  -5  -5   40.65    6.40
  -5   5  -5   37.40    6.42
   5   5   5   37.65    4.20
  -5  -5  -5   52.01    7.09
  -5   5  -6   15.95    2.76
   5   5   6   16.62    2.77
   5   5   6   17.87    2.68
   5   5   6   16.31    3.00
  -5   5  -6   21.81    2.98
  -5  -5  -7   17.57    2.92
   5   5   7   15.35    2.68
   5   5   7   19.54    2.72
  -5   5  -7   14.97    2.78
  -5  -5  -8   15.04    2.72
   5   5   8   13.21    2.53
   5   5   8   15.25    2.48
  -5   5  -8   21.28    2.82
  -5  -5  -9  114.57    7.59
   5   5   9  103.43    7.43
   5   5   9  101.90    7.47
  -5   5  -9  112.89    7.57
  -5   5 -10   30.34    2.81
  -5  -5 -10   31.42    2.86
   5   5  10   27.16    2.73
  -5   5 -10   28.16    2.70
  -5   6  10   13.05    1.64
   5  -6 -10   10.37    1.60
  -5   6  10   13.10    1.67
  -5   6  10   14.12    1.64
   5   6 -10   11.15    1.63
  -5   6   9   14.47    2.05
   5  -6  -9   15.31    2.11
  -5   6   9   14.83    2.11
  -5   6   9   13.24    1.97
   5   6  -9   13.49    2.13
  -5   6   8    1.82    1.67
   5   6  -8    2.24    1.79
   5  -6  -8    1.82    1.74
  -5   6   8    4.51    1.67
  -5   6   8    1.48    1.74
   5   6  -7   11.23    2.55
   5   6  -7   10.97    2.34
  -5   6   7    9.78    2.44
  -5   6   7   13.25    2.37
   5   6  -6   46.84    4.32
  -5   6   6   48.39    4.25
   5   6  -6   46.66    4.47
  -5   6   6   50.92    4.51
   5   6  -5    6.34    2.40
   5   6  -5    7.34    2.09
  -5   6   5   10.78    2.44
  -5   6   5    6.85    2.50
   5   6  -4  142.67    9.84
   5   6  -4  138.26    9.63
  -5   6   4  156.34    9.64
   5   6  -4  139.99    9.56
  -5   6   4  134.33    9.61
  -5   6   4  127.79    9.71
   5   6  -3    0.51    1.88
   5   6  -3    4.56    2.30
  -5   6   3    0.28    2.27
  -5   6   3    0.56    2.08
   5   6  -2   11.49    2.29
   5   6  -2   11.00    2.53
  -5   6   2   13.70    2.81
  -5   6   2    8.65    4.34
  -5   6   2   12.75    2.56
   5   6  -1   76.32    8.63
   5   6  -1   66.85    5.15
   5   6  -1   64.34    5.04
  -5   6   1   57.55    5.20
   5   6  -1   68.77    5.23
  -5   6   1   54.97    4.98
   5   6   0   60.18    4.96
  -5   6   0   68.14    5.09
   5   6   0   68.52    5.33
  -5   6   0   59.37    5.06
   5   6   0   76.88    8.59
   5   6   1   99.96   10.32
  -5   6  -1   77.08    9.37
   5   6   1  101.85    6.94
   5   6   1   94.82    7.02
  -5   6  -1   82.64    9.53
   5   6   1   98.04    7.13
  -5   6  -1   86.11    6.92
  -5   6  -1   99.55    6.96
   5   6   2   17.53    2.73
   5   6   2   23.47    3.06
   5   6   2   19.21    3.24
   5   6   2   24.86    3.43
  -5   6  -2   21.08    3.11
   5   6   3   89.75    6.84
   5   6   3   90.41    6.86
  -5   6  -3   98.99    6.96
   5   6   3   84.85    6.98
   5   6   3  101.98    7.17
  -5   6  -4    9.48    2.43
   5   6   4    8.03    2.25
   5   6   4    9.39    2.31
  -5   6  -4    6.90    2.42
   5   6   4    5.47    2.64
   5   6   4   10.70    2.86
  -5   6  -5    2.07    2.27
   5   6   5   -0.26    2.15
   5   6   5    1.70    2.46
  -5   6  -5    1.55    2.21
  -5   6  -6  125.91    8.59
   5   6   6  115.81    8.51
   5   6   6  122.97    8.76
  -5   6  -6  128.17    8.61
  -5   6  -7   33.65    3.42
   5   6   7   31.40    3.40
  -5   6  -7   37.18    3.45
   5   6   8    7.25    1.88
  -5   6  -8   13.65    2.26
   5   6   9    0.30    1.28
  -5   6  -9    0.16    1.40
  -5   7   8   12.87    1.69
   5   7  -8    7.28    1.64
   5   7  -7   24.71    2.59
  -5   7   7   20.04    2.42
  -5   7   7   17.21    2.25
   5   7  -7   17.98    2.32
   5   7  -6    5.00    2.09
  -5   7   6    0.68    1.94
  -5   7   6    3.26    1.69
   5   7  -6    3.91    1.79
   5   7  -5    6.81    2.28
  -5   7   5    8.54    2.55
  -5   7   5    8.09    2.03
   5   7  -5    7.85    2.08
   5   7  -4   79.20    5.98
  -5   7   4   69.23    5.85
  -5   7   4   76.75    5.82
   5   7  -3  152.16    9.90
  -5   7   3  132.30    9.71
  -5   7   3  149.15    9.89
   5   7  -3  137.21    9.65
   5   7  -2   92.71    6.55
   5   7  -2   76.36    6.26
  -5   7   2   86.88    6.57
  -5   7   2   85.32    6.47
   5   7  -1   25.07    3.15
   5   7  -1   32.99    3.53
  -5   7   1   29.11    3.35
   5   7   0   29.13    3.30
   5   7   0   28.61    3.56
  -5   7   0   27.72    3.41
   5   7   1   38.18    3.73
   5   7   1   40.17    3.89
   5   7   1   35.05    4.02
  -5   7  -1   37.45    3.82
   5   7   2   88.81    6.74
   5   7   2   91.84    6.81
   5   7   2   89.89    6.95
  -5   7  -2   92.85    6.78
   5   7   3    8.90    2.41
   5   7   3   11.52    2.79
   5   7   3   12.33    2.85
  -5   7  -3   14.17    2.75
  -5   7  -4   31.98    3.39
   5   7   4   20.75    2.80
   5   7   4   28.64    3.06
   5   7   4   22.07    3.21
  -5   7  -5   86.73    6.24
   5   7   5   85.51    6.28
   5   7   5   88.72    6.08
   5   7   5   74.14    5.97
  -5   7  -6    9.62    2.12
   5   7   6    9.51    2.23
  -5   7  -6   14.67    2.13
   5   7   6    9.27    1.98
  -5   7  -7    3.14    1.49
   5   7   7    2.70    1.39
   5   8  -6   21.38    2.13
  -5   8   6   21.61    2.17
   5   8  -5   21.44    2.44
  -5   8   5   28.07    2.60
   5   8  -4    3.34    1.71
  -5   8   4    5.26    1.81
  -5   8   4    2.20    1.70
   5   8  -3   50.79    3.98
  -5   8   3   42.93    3.89
  -5   8   3   50.84    4.11
  -5   8   2   19.55    2.74
   5   8  -2   17.48    2.47
   5   8  -2   22.68    2.41
   5   8  -1   26.99    2.76
  -5   8   1   24.99    2.96
   5   8   0    2.89    1.84
  -5   8   0    2.74    1.94
   5   8   1    1.84    1.66
   5   8   2   21.32    2.66
   5   8   2   31.50    2.89
   5   8   3  126.73    8.44
   5   8   3  127.26    8.48
   5   8   4    2.50    1.45
   5   8   4    8.16    1.75
   5   8   5   -0.25    1.06
   5   8   5    1.56    1.48
   6   0 -13    3.47    1.60
   6   0 -13    0.37    1.53
  -6   0  13   -0.16    1.31
   6   0 -12   10.69    2.05
   6   0 -12   16.07    2.41
  -6   0  12    9.95    2.12
   6   0 -11   -0.50    1.88
  -6   0  11    0.25    2.03
   6   0 -11    1.11    1.96
   6   0 -10  280.78   17.34
   6   0 -10  246.96   17.01
  -6   0  10  281.53   17.22
   6   0 -10  264.40   17.26
   6   0  -9   -1.40    1.90
  -6   0   9    1.97    3.50
  -6   0   9   -0.93    3.16
   6   0  -9   -2.60    3.60
  -6   0   9    1.72    3.24
   6   0  -9   -2.04    3.17
   6   0  -9   -0.24    1.57
   6   0  -9    0.28    1.92
  -6   0   9    2.81    1.94
  -6   0   9   -1.09    3.39
  -6   0   8  210.77   15.25
  -6   0   8  175.06   12.20
  -6   0   8  209.02   15.20
   6   0  -8  194.44   12.43
   6   0  -8  181.65   14.77
  -6   0   8  219.80   14.81
   6   0  -8  220.65   14.82
  -6   0   8  162.32   14.23
   6   0  -8  175.52   12.10
   6   0  -8  198.37   12.40
  -6   0   8  189.17   12.31
   6   0  -8  173.12   14.89
  -6   0   8  189.40   15.28
  -6   0   7   -0.20    1.36
  -6   0   7    2.49    3.12
   6   0  -7    0.91    1.49
  -6   0   7   -3.71    3.03
   6   0  -7    0.18    1.18
  -6   0   7    2.13    2.53
   6   0  -7   -0.64    2.69
  -6   0   7    2.61    2.59
   6   0  -7    1.54    2.50
   6   0  -7   -0.42    1.38
   6   0  -7   -0.83    2.76
  -6   0   7   -0.41    1.36
  -6   0   7   -1.73    3.08
  -6   0   6 1467.68   90.33
  -6   0   6 1532.44   90.93
   6   0  -6 1584.91   90.18
  -6   0   6 1546.25   90.15
   6   0  -6 1316.88   90.14
   6   0  -6 1410.79   90.64
   6   0  -6 1434.62   90.85
   6   0  -6 1461.08   90.59
  -6   0   6 1499.85   90.12
  -6   0   6 1455.03   90.78
  -6   0   5    0.50    2.05
  -6   0   5    0.63    2.27
   6   0  -5    1.38    2.22
  -6   0   5   -0.47    1.70
   6   0  -5    0.56    2.18
   6   0  -5    0.65    2.60
   6   0  -5   -0.65    2.31
   6   0  -5    0.56    2.04
  -6   0   5   -0.61    2.25
  -6   0   5   -1.47    2.09
  -6   0   4   80.95    6.13
  -6   0   4   63.35    5.64
   6   0  -4   63.78    5.80
  -6   0   4   61.88    5.91
  -6   0   4   69.87    6.40
   6   0  -4   79.60    6.07
  -6   0   4   82.53    6.13
   6   0  -4   66.21    6.07
   6   0  -4   74.08    6.63
   6   0  -4   71.56    6.43
   6   0  -4   64.57    5.95
  -6   0   4   67.27    6.20
  -6   0   4   73.79    6.05
   6   0  -3   -0.82    1.62
  -6   0   3   -0.65    1.48
  -6   0   3   -0.33    1.42
  -6   0   3   -1.36    1.82
   6   0  -3   -0.75    1.58
  -6   0   3   -0.41    1.87
   6   0  -3   -0.44    1.73
   6   0  -3    0.43    1.68
   6   0  -3   -0.68    1.62
  -6   0   3    1.04    1.70
   6   0  -3   -1.37    1.31
   6   0  -3    0.87    1.68
  -6   0   3   -0.40    1.69
  -6   0   3   -0.76    1.78
  -6   0   2  892.49   54.83
   6   0  -2  918.99   55.16
  -6   0   2  895.18   54.90
   6   0  -2  888.91   55.10
  -6   0   2  927.38   55.31
  -6   0   2  892.49   55.18
   6   0  -2  841.26   55.14
  -6   0   2  956.89   55.05
   6   0  -2  952.59   55.30
   6   0  -2  890.02   55.09
   6   0  -2  873.11   54.67
  -6   0   2  875.00   54.84
  -6   0   2  899.93   54.96
  -6   0   2  973.50   55.19
   6   0  -2  848.53   55.05
   6   0  -1   -1.35    1.38
  -6   0   1    1.27    1.08
  -6   0   1    0.30    1.38
  -6   0   1    1.95    1.41
   6   0  -1    0.32    1.44
  -6   0   1    1.04    1.61
   6   0  -1   -0.34    1.49
   6   0  -1    0.61    1.46
  -6   0   1    0.65    1.36
   6   0  -1   -0.59    0.99
   6   0  -1    1.39    1.28
   6   0  -1    0.31    1.49
  -6   0   1   -0.77    1.12
  -6   0   1   -0.61    1.66
  -6   0   1    2.52    1.75
  -6   0   1    0.49    1.10
   6   0   0 1429.58   78.01
  -6   0   0 1260.05   77.67
  -6   0   0 1245.12   77.75
   6   0   0 1242.65   77.55
   6   0   0 1243.25   77.73
  -6   0   0 1200.16   77.53
   6   0   0 1265.14   77.62
   6   0   0 1523.13   77.91
  -6   0   0 1486.73   78.08
   6   0   0 1240.39   77.36
  -6   0   0 1182.72   77.43
  -6   0   0 1291.18   77.50
   6   0   0 1288.25   77.58
  -6   0   0 1204.97   77.68
  -6   0   0 1295.25   77.65
   6   0   1   -0.69    1.66
   6   0   1   -0.33    1.43
  -6   0  -1   -0.66    1.48
   6   0   1    0.27    1.48
  -6   0  -1   -0.25    1.10
  -6   0  -1   -0.94    1.38
   6   0   1    1.19    1.41
  -6   0  -1    1.40    1.65
   6   0   1    0.31    1.34
  -6   0  -1   -0.31    1.49
   6   0   1   -0.64    1.00
  -6   0  -1    0.90    1.43
   6   0   1   -0.28    1.31
  -6   0  -1   -0.31    1.38
   6   0   1    0.80    1.20
  -6   0  -1    1.02    1.61
   6   0   2 1256.52   72.05
  -6   0  -2 1208.42   72.01
   6   0   2 1166.94   71.49
   6   0   2 1152.30   71.68
  -6   0  -2 1168.70   71.64
  -6   0  -2 1082.07   71.86
   6   0   2 1200.43   71.86
   6   0   2 1283.55   71.90
  -6   0  -2 1162.83   71.91
  -6   0  -2 1136.71   71.86
   6   0   2 1186.11   71.53
  -6   0  -2 1174.29   71.97
   6   0   2 1191.15   71.73
  -6   0  -3   -2.39    1.79
  -6   0  -3   -0.90    1.79
   6   0   3    0.89    1.44
   6   0   3    0.37    1.54
  -6   0  -3   -1.31    1.94
  -6   0  -3    0.49    2.05
   6   0   3   -0.77    1.95
  -6   0  -3   -0.81    2.05
   6   0   3    0.95    1.40
   6   0   3   -0.81    1.64
   6   0   3   -2.33    1.92
  -6   0  -4  491.49   30.27
   6   0   4  481.44   29.97
  -6   0  -4  446.46   30.26
  -6   0  -4  449.73   30.63
   6   0   4  489.46   29.76
   6   0   4  477.76   30.14
  -6   0  -4  413.14   29.85
   6   0   4  454.20   30.11
   6   0   4  565.20   30.52
  -6   0  -5    1.10    2.15
  -6   0  -5   -2.08    2.57
   6   0   5    0.54    2.20
   6   0   5   -0.94    2.01
  -6   0  -5   -0.60    2.48
   6   0   5    0.53    2.21
  -6   0  -5    0.73    2.42
  -6   0  -6 1485.12  109.87
   6   0   6 1853.84  107.70
   6   0   6 1900.24  109.93
  -6   0  -6 1904.01  107.75
  -6   0  -6 1862.73  107.80
   6   0   6 1832.09  107.73
  -6   0  -6 1744.63  107.74
  -6   0  -6 1552.18  110.24
   6   0   6 1708.36  109.61
  -6   0  -6 1591.13  109.71
  -6   0  -6 1746.26  109.78
  -6   0  -7   -2.86    3.46
   6   0   7    0.37    1.45
  -6   0  -7   -0.20    1.55
   6   0   7   -0.74    2.85
   6   0   7    0.40    1.59
  -6   0  -7    0.64    1.75
   6   0   7   -2.94    3.35
  -6   0  -7    0.22    1.73
  -6   0  -7    4.58    3.43
  -6   0  -8   -1.10    3.59
   6   0   8    1.74    1.89
  -6   0  -8    1.37    1.87
   6   0   8    0.86    3.48
   6   0   8   -0.84    3.27
  -6   0  -8    4.42    3.85
   6   0   8    3.99    2.03
  -6   0  -8    1.45    1.95
  -6   0  -8    0.25    1.91
  -6   0  -8    0.87    3.50
   6   0   9    3.89    2.33
  -6   0  -9    2.77    2.41
   6   0   9    2.43    2.14
  -6   0  -9    0.26    2.12
  -6   0  -9    1.51    2.18
  -6   0 -10   33.10    3.71
   6   0  10   36.19    3.73
   6   0  10   30.82    3.50
  -6   0 -10   34.89    3.76
  -6   0 -10   35.60    3.68
   6   0  11    0.96    2.03
  -6   0 -11    3.63    2.20
   6   0  11   -1.39    2.09
  -6   0 -11    4.20    2.15
   6   0  12    3.99    1.72
  -6   0 -12    0.21    1.81
   6   0  12    0.18    1.68
  -6   0 -12    3.78    1.81
   6   0  13    0.37    1.11
  -6   0 -13    0.27    1.18
   6   0  13   -1.54    1.14
  -6   0 -13   -2.88    1.32
   6   1 -13   52.14    3.79
  -6   1  13   50.10    3.82
  -6  -1  13   42.43    3.67
   6   1 -13   52.06    3.87
   6  -1 -13   49.61    3.81
   6   1 -13   50.81    3.95
   6   1 -12    1.84    1.75
   6   1 -12    1.42    1.84
  -6  -1  12    0.62    1.68
  -6   1  12    0.40    1.63
   6   1 -12    3.98    1.83
   6  -1 -12    0.41    1.52
   6   1 -11   25.52    2.98
   6   1 -11   33.32    3.24
   6  -1 -11   24.75    3.22
  -6  -1  11   28.90    3.30
  -6   1  11   27.74    3.03
  -6  -1  11   22.04    2.95
   6   1 -11   26.31    2.88
   6  -1 -11   27.35    2.97
   6  -1 -10    0.58    2.06
   6   1 -10    0.28    2.10
   6   1 -10    2.27    1.99
   6  -1 -10   -0.49    1.77
   6  -1 -10    2.28    2.17
  -6   1  10    1.98    1.86
  -6   1  10   -0.25    1.83
  -6  -1  10    1.87    2.05
  -6   1  10    1.20    1.77
  -6   1   9   46.15    4.16
  -6  -1   9   52.33    6.93
   6   1  -9   57.15    4.46
  -6   1   9   62.66    7.42
   6  -1  -9   49.35    4.40
   6  -1  -9   53.18    6.48
  -6  -1   9   40.62    6.08
  -6   1   9   42.24    6.30
  -6  -1   9   46.70    6.47
  -6   1   9   54.61    6.37
   6   1  -9   54.62    7.25
   6  -1  -9   44.16    6.41
   6   1  -9   45.04    4.07
   6  -1  -9   49.44    4.13
   6   1  -9   48.86    6.39
   6  -1  -9   48.19    4.29
  -6   1   9   47.22    4.19
   6   1  -9   55.29    4.44
  -6  -1   9   50.82    4.31
  -6   1   9   47.14    4.19
   6  -1  -9   43.20    7.28
  -6  -1   9   32.33    6.45
  -6   1   9   59.60    7.23
  -6   1   8  118.60    8.04
  -6  -1   8  136.52   10.98
  -6   1   8  147.20   11.29
   6   1  -8  113.05    8.11
   6  -1  -8  148.97   11.54
   6  -1  -8  117.73    8.21
   6   1  -8  122.85   10.24
   6   1  -8  125.62   10.79
   6  -1  -8  101.09   10.14
   6  -1  -8  141.70   10.55
  -6  -1   8  146.73   10.71
  -6   1   8  145.01   10.52
   6   1  -8  102.10    7.86
   6  -1  -8  101.73    7.80
  -6  -1   8   94.95    9.77
  -6   1   8  124.29   10.48
   6   1  -8  119.18    8.16
  -6   1   8  111.19    7.95
   6  -1  -8  116.01    8.13
   6  -1  -8  107.46   10.88
  -6   1   8  120.52    8.06
  -6  -1   8  113.20    8.10
  -6   1   8  136.19   11.21
  -6  -1   8  128.81   11.34
  -6   1   7   75.68    5.50
  -6  -1   7   85.52    7.76
  -6   1   7   93.13    8.13
   6  -1  -7   72.52    5.63
   6  -1  -7   80.94    7.85
   6   1  -7   75.87    5.55
   6   1  -7   80.26    7.21
   6  -1  -7   93.37    7.48
  -6  -1   7   84.59    7.42
   6   1  -7   72.39    7.43
  -6   1   7   84.31    7.42
   6  -1  -7   82.68    7.53
   6   1  -7   66.26    5.25
   6  -1  -7   67.04    5.23
  -6  -1   7   62.48    6.98
  -6   1   7   81.60    7.57
  -6   1   7   71.29    5.41
   6  -1  -7   75.77    5.51
   6   1  -7   77.74    5.55
   6   1  -7   73.94    7.73
   6  -1  -7   79.08    8.27
  -6   1   7   77.49    5.45
   6  -1  -7   84.71    8.24
  -6  -1   7   84.19    8.46
  -6  -1   7   76.91    7.47
  -6   1   7   69.19    7.51
  -6  -1   6   42.84    5.21
  -6   1   6   38.07    3.25
  -6   1   6   33.23    5.08
  -6  -1   6   29.88    4.50
  -6   1   6   40.91    5.04
   6  -1  -6   39.57    3.34
   6  -1  -6   48.98    5.71
  -6  -1   6   42.33    4.94
   6  -1  -6   44.26    4.81
   6   1  -6   39.98    4.42
  -6   1   6   41.23    4.64
   6   1  -6   38.52    4.84
   6  -1  -6   34.95    4.63
  -6   1   6   40.57    3.26
   6   1  -6   31.27    4.92
   6  -1  -6   37.59    5.35
   6  -1  -6   34.85    5.28
  -6   1   6   42.74    5.26
  -6  -1   6   38.16    5.24
  -6  -1   6   36.92    4.84
  -6   1   5  265.23   17.56
   6  -1  -5  264.43   17.62
  -6  -1   5  281.77   17.48
  -6   1   5  256.24   17.93
  -6  -1   5  224.05   17.60
   6  -1  -5  254.54   17.38
   6   1  -5  285.23   17.36
  -6   1   5  265.19   17.22
   6  -1  -5  280.70   17.31
   6   1  -5  234.51   17.33
   6  -1  -5  225.70   17.23
  -6  -1   5  278.20   17.34
   6   1  -5  246.91   17.86
   6  -1  -5  242.00   17.74
   6  -1  -5  241.73   18.01
   6  -1  -5  213.78   17.49
  -6  -1   5  258.33   17.55
  -6   1   5  244.37   17.48
  -6  -1   5  242.54   17.77
   6  -1  -4   15.86    2.76
  -6  -1   4   10.64    2.48
  -6  -1   4   10.82    3.02
   6  -1  -4   15.39    2.83
   6  -1  -4   10.61    2.47
  -6   1   4   13.79    2.98
   6  -1  -4   15.96    2.63
  -6  -1   4   14.66    2.52
  -6   1   4   12.53    2.49
   6   1  -4    7.89    2.37
   6  -1  -4   12.49    2.41
   6   1  -4   20.56    2.73
   6  -1  -4   16.25    2.91
   6   1  -4   10.03    3.00
   6  -1  -4   11.20    2.85
  -6   1   4   14.92    2.69
  -6   1   4    8.90    2.38
  -6  -1   4   13.55    2.77
  -6  -1   4    8.00    3.00
   6   1  -3    2.83    2.03
  -6   1   3    4.35    1.79
   6  -1  -3    5.24    1.84
   6   1  -3    3.14    1.64
  -6  -1   3    7.59    2.03
  -6  -1   3    3.47    2.30
   6  -1  -3    5.60    1.74
   6  -1  -3    4.55    2.04
  -6   1   3    2.25    1.83
   6  -1  -3    5.25    2.08
  -6  -1   3    4.17    2.16
  -6   1   3    2.77    1.76
   6  -1  -3    2.09    1.67
   6   1  -3    5.51    1.80
  -6  -1   3    7.01    1.81
  -6   1   3    4.95    1.87
   6  -1  -3    5.85    1.85
   6   1  -3    2.99    1.82
   6  -1  -3    3.13    1.70
   6   1  -3    4.59    2.25
   6   1  -3    6.23    1.86
   6  -1  -3    1.97    2.03
   6  -1  -3    3.92    2.07
  -6  -1   3    1.44    1.83
  -6  -1   3    5.92    2.08
  -6   1   3    3.64    1.64
  -6   1   3    2.55    1.58
   6  -1  -2    8.45    1.75
   6   1  -2    7.25    2.16
  -6   1   2   11.42    2.08
   6   1  -2   13.45    2.22
  -6   1   2   15.08    2.18
  -6  -1   2   10.20    2.14
  -6   1   2   10.35    1.66
  -6   1   2    9.90    2.11
   6  -1  -2    7.66    2.13
  -6  -1   2    8.56    2.31
   6  -1  -2   14.45    2.51
  -6   1   2    9.71    2.30
   6  -1  -2    9.27    1.99
  -6  -1   2   12.22    2.36
   6   1  -2   13.07    2.31
   6  -1  -2    8.48    1.98
  -6  -1   2   12.43    1.93
  -6   1   2    8.82    1.99
   6  -1  -2    7.40    1.97
   6   1  -2    6.10    2.11
   6   1  -2    8.38    1.83
   6  -1  -2    9.38    2.21
   6  -1  -2    5.02    2.03
  -6  -1   2    9.77    2.13
  -6  -1   2    9.61    2.30
  -6   1   2   11.35    2.03
  -6   1   1  801.34   48.96
   6   1  -1  603.78   48.68
  -6   1   1  880.31   48.75
  -6  -1   1  812.40   48.88
  -6   1   1  873.17   48.57
   6  -1  -1  796.32   48.99
   6   1  -1  760.66   48.73
  -6  -1   1  816.74   48.94
   6  -1  -1  815.19   48.88
  -6   1   1  796.44   48.95
  -6   1   1  808.16   48.71
   6   1  -1  811.94   48.91
  -6  -1   1  830.15   49.07
   6  -1  -1  837.76   48.70
  -6   1   1  698.29   48.64
  -6  -1   1  647.10   48.51
   6   1  -1  792.64   48.94
   6  -1  -1  858.97   48.97
   6  -1  -1  920.55   48.97
  -6  -1   1  800.91   48.74
   6  -1  -1  866.84   48.94
  -6   1   1  834.56   48.77
  -6  -1   1  817.54   48.83
   6   1  -1  728.27   48.64
  -6  -1   1  762.72   48.59
   6   1   0    1.98    1.85
  -6   1   0    0.38    1.65
  -6   1   0    0.28    1.29
  -6  -1   0   -0.34    1.50
  -6   1   0    0.87    1.36
  -6  -1   0    0.34    1.57
  -6  -1   0    2.70    1.40
   6  -1   0   -1.23    1.49
  -6   1   0    0.33    1.45
   6   1   0   -0.28    1.19
   6   1   0   -0.32    1.45
   6  -1   0   -1.04    1.53
   6  -1   0    2.56    1.39
  -6  -1   0    0.67    1.46
  -6   1   0    2.36    1.59
  -6  -1   0   -1.00    1.18
   6   1   0    1.82    1.47
   6  -1   0   -0.61    1.23
   6  -1   0    0.22    1.12
  -6   1   0    1.55    1.53
  -6   1   0   -0.35    1.76
  -6  -1   0    0.95    1.48
   6  -1   0   -0.30    1.42
  -6  -1   0   -0.33    1.49
  -6  -1   0   -0.89    1.59
   6   1   0   -0.27    1.31
   6   1   1   34.01    4.05
  -6  -1  -1   47.73    3.87
  -6   1  -1   42.63    4.01
  -6  -1  -1   47.29    4.24
  -6   1  -1   50.05    4.23
   6  -1   1   42.30    3.92
  -6   1  -1   47.45    4.03
   6  -1   1   49.45    4.14
  -6  -1  -1   44.85    4.18
   6   1   1   48.26    4.07
   6  -1   1   38.54    3.87
  -6  -1  -1   35.96    3.91
  -6   1  -1   37.21    3.95
   6   1   1   42.52    4.02
   6   1   1   47.12    4.02
   6  -1   1   36.15    3.85
   6  -1   1   44.44    3.98
  -6  -1  -1   51.04    4.13
  -6  -1  -1   55.15    4.49
  -6   1  -1   47.10    3.92
  -6   1  -1   43.91    4.13
  -6  -1  -1   49.89    4.01
   6   1   1   44.35    3.75
  -6  -1  -1   44.60    4.17
   6  -1   1   43.62    4.00
   6  -1   1   45.95    3.85
   6   1   2  295.76   20.41
  -6  -1  -2  309.38   20.09
  -6   1  -2  318.32   20.42
  -6  -1  -2  297.24   20.31
  -6   1  -2  305.92   20.42
   6  -1   2  318.01   20.13
  -6  -1  -2  335.35   20.37
   6   1   2  324.30   20.17
   6  -1   2  298.20   20.11
   6   1   2  324.92   20.43
   6   1   2  306.15   20.10
   6  -1   2  317.52   20.15
  -6   1  -2  295.02   20.16
  -6  -1  -2  311.54   20.30
  -6   1  -2  315.80   20.32
  -6   1  -2  324.15   20.40
   6  -1   2  327.69   20.17
  -6  -1  -2  323.66   20.40
   6   1   2  306.75   20.25
   6  -1   2  333.22   20.13
  -6  -1  -2  290.56   20.41
  -6  -1  -3  535.51   33.81
  -6   1  -3  509.71   33.72
  -6  -1  -3  497.76   33.88
  -6  -1  -3  522.80   34.02
  -6  -1  -3  541.48   33.86
  -6  -1  -3  564.95   33.79
   6  -1   3  566.74   33.75
   6   1   3  550.64   33.64
   6  -1   3  562.79   33.88
   6  -1   3  627.90   34.07
   6   1   3  507.73   34.00
   6   1   3  625.89   34.04
  -6   1  -3  521.80   34.06
  -6  -1  -3  514.48   33.93
  -6   1  -3  494.79   33.95
  -6   1  -3  497.49   33.67
   6   1   3  538.62   33.90
   6  -1   3  584.03   33.87
  -6   1  -3  516.64   34.09
  -6  -1  -3  513.80   33.85
  -6  -1  -3  496.13   34.23
   6  -1   3  554.74   33.80
  -6  -1  -4   68.00    5.83
  -6  -1  -4   62.41    5.81
   6  -1   4   58.68    6.14
  -6  -1  -4   52.56    5.55
   6  -1   4   64.79    5.59
   6  -1   4   66.93    5.48
  -6   1  -4   58.17    5.84
  -6  -1  -4   66.86    5.97
   6   1   4   48.85    5.46
   6   1   4   86.74    6.10
   6  -1   4   68.33    5.80
  -6   1  -4   54.78    5.71
  -6  -1  -4   54.56    5.70
   6  -1   4   68.78    5.59
  -6   1  -4   48.95    5.64
  -6  -1  -4   53.88    5.95
  -6  -1  -4   50.55    5.41
  -6   1  -4   51.75    5.74
   6   1   4   61.64    5.62
   6  -1   4   63.40    5.61
  -6  -1  -5  140.90   10.14
   6   1   5  116.71    9.87
  -6  -1  -5  109.75   10.02
  -6   1  -5  102.94    9.87
   6   1   5  140.34    9.96
   6  -1   5  166.65   10.46
  -6  -1  -5  116.22   10.00
   6  -1   5  140.25    9.71
   6  -1   5  120.73    9.67
   6  -1   5  124.44   10.65
  -6   1  -5  111.56   10.20
  -6   1  -5  114.42    9.84
  -6  -1  -5  118.92   10.01
  -6  -1  -5  135.12   10.81
  -6  -1  -5  139.61    9.98
   6  -1   5  127.73    9.59
   6   1   5  123.13    9.84
   6  -1   5  130.35    9.92
  -6   1  -6   23.89    2.40
  -6  -1  -6   25.72    4.18
   6   1   6   26.47    2.39
   6  -1   6   27.64    2.47
  -6   1  -6   17.56    4.08
  -6  -1  -6   23.14    4.31
   6   1   6   19.99    3.86
   6  -1   6   32.48    4.46
  -6   1  -6   27.72    2.45
  -6  -1  -6   25.95    2.45
   6   1   6   23.44    3.92
  -6  -1  -6   22.10    4.21
   6  -1   6   27.84    3.96
   6  -1   6   26.78    4.46
  -6   1  -6   29.05    2.54
   6   1   6   23.06    2.54
  -6   1  -6   23.07    2.57
  -6  -1  -6   28.02    2.63
  -6  -1  -6   22.62    4.12
  -6  -1  -6   20.05    2.33
  -6   1  -6   24.00    4.53
   6   1   6   19.13    3.83
   6  -1   6   28.92    4.48
   6  -1   6   15.21    3.38
  -6  -1  -6   19.36    4.40
  -6   1  -7  475.62   29.59
  -6  -1  -7  433.23   31.87
  -6  -1  -7  460.40   32.48
  -6   1  -7  476.93   29.68
  -6  -1  -7  403.30   32.54
   6   1   7  415.56   31.54
   6  -1   7  463.07   31.96
  -6  -1  -7  481.18   29.74
   6   1   7  492.97   29.73
   6  -1   7  481.02   29.62
  -6  -1  -7  451.12   29.64
  -6   1  -7  497.22   29.81
  -6   1  -7  442.06   32.45
  -6  -1  -7  410.99   31.86
  -6   1  -7  378.62   31.89
  -6  -1  -7  377.75   31.91
   6   1   7  514.12   29.63
   6  -1   7  516.63   29.67
   6   1   7  527.59   32.19
  -6   1  -7  530.49   29.70
   6  -1   7  529.48   32.30
  -6  -1  -7  530.32   29.75
   6  -1   8   32.38    3.06
  -6   1  -8   20.08    5.02
  -6  -1  -8   19.04    5.30
   6   1   8   29.95    3.02
  -6   1  -8   27.46    3.07
  -6  -1  -8   31.02    3.14
   6   1   8   36.96    5.64
   6  -1   8   21.96    4.70
  -6   1  -8   30.63    3.13
   6  -1   8   29.11    5.35
   6  -1   8   27.57    3.10
  -6  -1  -8   24.90    3.09
   6   1   8   27.34    3.11
  -6   1  -8   34.46    3.34
  -6  -1  -8   20.75    2.99
  -6   1  -8   20.24    5.17
  -6   1  -8   21.87    2.86
  -6  -1  -8   20.86    4.71
  -6   1  -9   72.25    5.98
   6   1   9   67.25    5.81
   6  -1   9   78.06    5.83
  -6  -1  -9   71.47    5.91
  -6  -1  -9   71.77    5.88
  -6   1  -9   76.44    5.91
  -6   1  -9   71.18    5.69
  -6   1  -9   79.44    5.85
   6   1   9   73.42    5.73
   6  -1   9   75.66    5.82
  -6  -1  -9   82.87    5.99
  -6   1 -10    4.61    2.47
   6   1  10    6.75    2.44
   6  -1  10    6.55    2.35
  -6  -1 -10    7.23    2.58
  -6  -1 -10    8.74    2.50
  -6   1 -10   12.20    2.64
  -6   1 -10    8.61    2.48
   6   1  10   11.52    2.44
   6  -1  10   10.91    2.52
  -6  -1 -10   10.01    2.61
   6  -1  11   71.18    5.78
  -6   1 -11   72.82    5.99
  -6  -1 -11   71.70    5.89
   6   1  11   67.97    5.86
  -6   1 -11   75.02    5.95
   6   1  11   82.96    5.92
   6  -1  11   89.15    5.96
  -6   1 -11   83.17    5.95
  -6  -1 -11   86.24    5.98
  -6   1 -12    4.76    1.88
  -6  -1 -12    0.20    1.72
   6   1  12    2.26    1.68
   6  -1  12    6.11    1.67
   6  -1  12    2.94    1.45
  -6   1 -12    2.43    1.75
   6  -1  12    2.28    1.68
   6   1  12    2.99    1.65
  -6   1 -12    3.83    1.70
  -6  -1 -12    5.83    1.85
  -6  -2  13    5.30    1.51
  -6   2  13    3.51    1.33
   6   2 -13    6.58    1.48
  -6  -2  12   39.76    3.73
   6   2 -12   44.19    3.59
  -6   2  12   44.45    3.53
   6   2 -12   43.85    3.78
   6   2 -12   34.63    3.52
   6   2 -11    3.47    1.71
  -6   2  11    3.71    1.88
   6   2 -11    4.93    2.03
  -6  -2  11    1.35    2.11
  -6   2  11    7.69    1.96
  -6  -2  11    4.81    1.84
   6   2 -11    2.35    1.91
   6   2 -10   32.34    3.47
   6   2 -10   28.04    3.08
  -6   2  10   29.02    3.27
   6  -2 -10   32.31    3.47
  -6   2  10   33.09    3.19
  -6  -2  10   25.36    3.17
  -6   2  10   33.11    3.33
  -6   2   9    1.97    1.86
  -6   2   9    1.03    3.65
   6   2  -9    0.27    1.77
   6  -2  -9    2.21    3.68
  -6   2   9    0.97    3.60
   6   2  -9    0.70    1.60
  -6   2   9    3.71    2.06
   6  -2  -9    2.62    1.94
  -6   2   9    0.45    1.71
   6  -2  -9   -1.36    4.44
  -6  -2   9   -0.26    2.01
  -6  -2   9   -2.39    3.70
  -6  -2   9   -1.00    3.56
  -6   2   8    0.23    1.62
  -6   2   8   -1.86    3.10
  -6   2   8    1.17    1.79
   6  -2  -8   -2.04    3.63
   6  -2  -8   -0.28    1.82
   6   2  -8    3.68    1.83
  -6   2   8    3.61    3.27
   6   2  -8    1.75    1.70
  -6   2   8    2.74    1.85
   6   2  -8    4.09    3.57
  -6   2   8    1.48    1.49
   6  -2  -8   -1.25    3.67
  -6  -2   8    1.25    1.73
  -6  -2   8    1.69    3.40
  -6  -2   8    1.91    3.59
  -6  -2   8    3.37    4.00
  -6   2   7   77.98    6.22
   6  -2  -7  101.39    8.71
  -6   2   7   97.77    8.83
  -6   2   7   87.69    6.35
   6   2  -7   87.04    6.35
   6  -2  -7   92.28    9.21
  -6   2   7   94.46    8.73
   6  -2  -7   93.91    6.62
  -6   2   7   94.61    6.51
   6   2  -7   89.63    6.37
   6   2  -7  100.56    9.33
   6  -2  -7  110.63   10.08
   6  -2  -7   98.16    9.59
  -6  -2   7   73.23    7.86
  -6  -2   7  100.99    9.25
  -6  -2   7   95.36    9.38
  -6   2   6  192.61   13.78
   6  -2  -6  224.39   15.91
  -6   2   6  255.48   16.23
  -6   2   6  217.35   13.92
   6  -2  -6  221.25   16.14
   6   2  -6  211.94   13.86
   6  -2  -6  236.67   16.53
  -6   2   6  235.67   16.22
   6  -2  -6  238.44   14.20
   6   2  -6  262.64   15.80
  -6   2   6  236.70   15.61
   6   2  -6  208.38   15.77
  -6   2   6  213.90   13.93
   6   2  -6  228.67   16.65
   6  -2  -6  241.81   17.19
   6  -2  -6  212.11   16.85
  -6  -2   6  218.80   16.20
  -6  -2   6  185.48   16.27
   6  -2  -5   22.31    4.01
  -6   2   5   19.97    3.81
  -6  -2   5   23.55    4.15
   6  -2  -5   25.78    4.07
   6  -2  -5   28.74    4.26
   6   2  -5   27.37    3.36
   6   2  -5   23.18    3.70
  -6   2   5   22.10    3.44
   6  -2  -5   25.46    4.65
   6   2  -5   23.56    4.12
   6  -2  -5   25.10    4.40
  -6  -2   5   25.58    4.06
  -6  -2   5   28.50    4.57
  -6   2   4  156.19   11.87
  -6   2   4  181.61   12.30
  -6  -2   4  165.06   12.12
   6  -2  -4  171.86   12.40
   6  -2  -4  163.35   12.16
  -6  -2   4  158.22   12.45
   6   2  -4  137.17   11.59
   6   2  -4  197.46   11.84
  -6   2   4  196.14   11.92
   6   2  -4  157.76   12.40
   6  -2  -4  157.42   12.71
   6  -2  -4  129.82   12.15
  -6  -2   4  153.46   12.45
  -6  -2   4  170.37   12.30
   6   2  -3  265.53   17.84
  -6   2   3  265.13   17.69
  -6   2   3  289.47   17.74
  -6  -2   3  274.55   17.83
   6  -2  -3  237.88   17.54
  -6  -2   3  239.54   17.82
  -6   2   3  273.92   17.73
   6  -2  -3  256.65   17.84
   6   2  -3  312.02   17.37
   6   2  -3  250.31   17.30
  -6   2   3  274.01   17.29
   6   2  -3  251.77   17.86
   6  -2  -3  247.93   18.05
   6  -2  -3  238.05   17.92
  -6  -2   3  251.81   17.64
  -6  -2   3  226.51   17.79
   6   2  -2   88.75    7.02
  -6   2   2   74.78    6.58
  -6   2   2   80.71    6.89
  -6   2   2   93.96    6.86
  -6  -2   2   98.18    7.09
  -6   2   2   87.84    6.74
  -6  -2   2   81.18    6.69
   6  -2  -2   97.47    7.08
  -6  -2   2   90.77    7.18
   6  -2  -2   82.12    6.98
   6   2  -2   89.45    6.60
  -6   2   2   68.50    6.24
   6   2  -2   88.53    7.02
   6  -2  -2   94.56    7.27
   6  -2  -2   65.50    6.71
  -6  -2   2   73.01    6.59
  -6   2   2   85.09    6.36
   6  -2  -2   70.00    6.56
  -6   2   1   38.32    4.15
   6   2  -1   42.44    4.27
  -6   2   1   36.14    3.90
  -6   2   1   40.41    3.95
  -6  -2   1   31.13    3.71
   6   2  -1   37.82    3.80
   6  -2  -1   41.36    3.92
  -6  -2   1   36.76    3.99
  -6  -2   1   31.94    3.79
   6  -2  -1   44.19    4.23
   6   2  -1   37.52    3.61
  -6   2   1   46.46    3.84
   6   2  -1   30.16    3.57
   6  -2  -1   46.64    4.41
  -6  -2   1   37.77    3.97
  -6  -2   1   32.72    3.62
   6  -2  -1   41.40    4.01
  -6  -2   1   29.88    3.51
  -6   2   0  433.95   28.37
  -6   2   0  438.29   28.45
   6   2   0  527.47   28.69
  -6   2   0  469.12   28.24
  -6  -2   0  408.11   28.01
   6  -2   0  436.36   28.04
  -6  -2   0  432.99   28.18
   6  -2   0  404.13   27.65
   6   2   0  484.66   28.17
   6  -2   0  450.72   28.30
   6   2   0  454.56   28.00
  -6   2   0  444.21   27.78
   6  -2   0  494.62   28.46
   6  -2   0  399.97   27.87
  -6  -2   0  447.40   28.04
  -6  -2   0  436.18   28.21
   6   2   1   14.57    2.62
  -6   2  -1   10.78    2.57
  -6   2  -1    9.77    2.55
  -6   2  -1    6.57    2.22
  -6  -2  -1   10.50    2.27
  -6  -2  -1    7.18    2.21
   6  -2   1    9.84    2.30
   6  -2   1    8.62    2.10
  -6   2  -1   13.47    2.13
   6   2   1   11.61    2.22
   6   2   1    8.24    1.81
  -6  -2  -1    7.68    1.89
   6  -2   1   14.14    2.40
  -6  -2  -1   13.36    2.52
  -6  -2  -1   12.38    2.49
   6  -2   1    9.69    2.25
  -6   2  -2 2332.27  130.78
  -6   2  -2 2370.75  130.85
   6   2   2 1439.78  129.95
  -6   2  -2 1800.80  130.35
   6  -2   2 2579.03  130.70
  -6  -2  -2 2472.78  130.79
   6  -2   2 2504.18  130.54
   6   2   2 2360.39  130.74
   6   2   2 1476.18  129.52
  -6   2  -2 2299.46  130.35
  -6  -2  -2 2338.46  130.48
  -6  -2  -2 2472.69  131.12
   6  -2   2 2539.55  130.58
  -6  -2  -2 2444.70  130.72
   6   2   3   53.51    5.74
  -6  -2  -3   63.98    5.61
  -6   2  -3   59.65    5.67
  -6   2  -3   57.52    5.83
  -6  -2  -3   60.58    6.38
  -6   2  -3   49.15    5.78
   6  -2   3   68.71    5.85
  -6  -2  -3   69.46    6.03
   6  -2   3   74.09    5.91
   6   2   3   64.80    6.02
   6   2   3   79.47    5.85
  -6   2  -3   53.89    5.63
  -6  -2  -3   68.57    6.04
  -6  -2  -3   63.51    6.02
   6  -2   3   77.24    6.13
  -6  -2  -3   55.67    6.17
   6  -2   3   67.25    5.71
   6   2   4   16.09    3.24
  -6  -2  -4    7.30    2.51
  -6   2  -4    8.44    2.49
   6   2   4   14.85    2.77
   6   2   4    8.06    2.84
  -6  -2  -4    6.93    2.45
   6  -2   4    9.86    2.90
   6  -2   4    5.80    2.28
   6  -2   4    4.68    2.87
  -6  -2  -4    6.88    3.43
  -6   2  -4    6.82    2.87
  -6  -2  -4   10.13    3.04
  -6   2  -4    7.19    2.84
   6   2   4    7.72    2.45
   6  -2   4    8.07    2.48
   6  -2   4    9.75    2.90
  -6  -2  -4    8.36    3.37
  -6  -2  -4    8.54    2.85
  -6   2  -5   89.37    5.89
  -6  -2  -5   76.25    7.57
  -6   2  -5   69.07    7.32
   6   2   5   89.06    7.53
   6   2   5   77.84    7.78
  -6  -2  -5   72.60    7.62
   6  -2   5   79.12    7.40
   6  -2   5   85.55    7.63
   6  -2   5   70.55    8.21
  -6  -2  -5   69.77    8.09
  -6   2  -5   95.53    6.05
  -6  -2  -5   91.35    6.02
   6   2   5   80.85    5.98
  -6   2  -5   84.22    6.08
   6   2   5   92.36    5.96
  -6   2  -5   89.70    8.04
  -6  -2  -5   81.95    7.96
   6  -2   5   85.74    7.58
  -6  -2  -5   80.90    8.54
  -6  -2  -5   87.46    7.80
   6  -2   5   92.23    7.80
  -6   2  -6   88.40    6.00
  -6  -2  -6   83.08    7.98
   6   2   6   65.94    7.78
  -6  -2  -6   65.76    7.94
   6  -2   6   85.78    7.80
   6  -2   6   88.07    8.17
   6  -2   6   62.54    8.54
  -6   2  -6   87.03    6.09
  -6  -2  -6   90.16    6.20
   6   2   6   89.40    6.17
  -6   2  -6   82.14    6.17
   6   2   6   90.61    6.00
  -6   2  -6   76.54    8.13
  -6  -2  -6   96.85    8.61
   6  -2   6   88.94    7.89
  -6  -2  -6   81.89    8.94
   6  -2   6   73.51    7.83
  -6   2  -7   41.63    3.66
  -6  -2  -7   43.90    6.09
   6   2   7   25.30    5.12
  -6  -2  -7   37.36    6.05
   6  -2   7   41.39    5.84
   6  -2   7   56.12    7.61
  -6   2  -7   40.97    3.72
  -6  -2  -7   40.13    3.80
  -6  -2  -7   40.42    3.71
   6   2   7   43.81    3.88
  -6   2  -7   39.03    3.84
  -6  -2  -7   30.22    5.53
   6   2   7   46.97    3.74
  -6   2  -7   48.21    6.28
   6  -2   7   53.18    6.26
   6  -2   7   31.57    5.09
  -6   2  -8  107.34    7.20
  -6  -2  -8   79.87    9.33
   6   2   8   65.52    8.91
  -6   2  -8  117.97    7.18
  -6  -2  -8   75.88    9.57
   6  -2   8   89.81    9.40
   6  -2   8   78.22   10.47
  -6  -2  -8   96.51    7.12
  -6  -2  -8  106.35    7.41
   6   2   8   98.34    7.28
  -6   2  -8   94.09    7.31
   6  -2   8   85.59    9.50
   6  -2   8  105.67    9.54
   6   2   8  100.17    7.15
  -6   2  -8   83.12    9.69
  -6  -2  -8   92.01   10.04
  -6   2  -8  122.73    7.48
  -6   2  -9   33.46    3.56
  -6  -2  -9   36.83    3.79
   6   2   9   32.00    3.70
  -6   2  -9   35.37    3.74
   6   2   9   32.19    3.48
  -6   2  -9   31.82    3.67
  -6  -2  -9   35.15    3.64
   6   2   9   31.79    3.53
   6   2   9   32.89    3.47
  -6   2  -9   41.34    3.71
  -6   2 -10   70.88    5.81
  -6   2 -10   75.06    5.63
   6   2  10   72.10    5.55
  -6   2 -10   84.32    5.70
  -6  -2 -10   71.33    5.69
  -6  -2 -10   70.88    5.60
   6   2  10   55.29    5.52
  -6   2 -10   73.18    5.87
  -6   2 -11   74.70    5.32
  -6  -2 -11   65.07    5.20
   6   2  11   67.64    5.24
  -6  -2 -11   62.98    5.18
  -6   2 -11   67.02    5.16
  -6   2 -11   67.80    5.40
  -6  -2 -12   45.79    3.77
   6   2  12   46.21    3.77
  -6   2 -12   47.18    3.91
   6  -2  12   47.15    3.71
  -6   2 -12   48.84    3.67
   6   3 -13   37.89    2.94
   6   3 -13   43.27    2.98
  -6   3  12    2.14    1.42
  -6  -3  12   -2.77    1.83
   6  -3 -12   -0.64    1.91
  -6   3  12    1.39    1.34
   6   3 -12    0.86    1.40
   6   3 -12    0.91    1.48
  -6   3  11   22.85    2.54
   6   3 -11   17.07    2.51
   6  -3 -11   18.84    2.86
  -6   3  11   15.63    2.25
   6   3 -11   18.14    2.48
  -6   3  11   15.43    2.49
  -6   3  10   79.39    5.86
   6   3 -10   78.38    5.93
   6  -3 -10   80.85    6.21
  -6   3  10   83.55    5.73
   6   3 -10   75.33    5.88
  -6   3  10   64.42    5.74
   6   3  -9  156.86   10.67
  -6   3   9  167.19   10.84
   6  -3  -9  170.82   11.10
  -6   3   9  149.76   10.62
  -6   3   9  153.89   10.75
  -6   3   8   11.69    2.31
   6  -3  -8   17.24    4.41
  -6   3   8   19.97    2.58
   6   3  -8   14.75    2.33
   6  -3  -8   13.03    4.32
  -6  -3   8   14.06    4.07
  -6   3   8   14.28    2.52
   6   3  -8   12.65    2.44
   6   3  -8   22.13    5.29
   6  -3  -8   20.15    5.77
  -6  -3   8   10.37    3.59
  -6  -3   8   11.63    4.21
  -6   3   7   40.39    3.68
   6  -3  -7   46.55    6.07
   6  -3  -7   31.98    6.09
  -6   3   7   46.89    3.75
  -6   3   7   35.69    5.46
  -6   3   7   39.11    3.68
   6   3  -7   46.37    3.90
   6   3  -7   42.70    6.59
   6  -3  -7   38.18    7.00
  -6  -3   7   42.85    5.79
  -6  -3   7   42.42    6.29
  -6  -3   7   27.42    5.84
  -6   3   6   -0.44    1.49
   6  -3  -6    1.61    2.87
   6  -3  -6   -1.01    3.81
  -6   3   6   -0.60    1.43
   6  -3  -6    1.85    3.16
  -6   3   6   -0.77    2.78
  -6   3   6    0.22    1.46
   6   3  -6    2.92    1.64
   6   3  -6    0.94    3.47
   6  -3  -6    3.53    4.11
  -6  -3   6    1.01    3.05
  -6  -3   6    2.65    3.33
  -6   3   5  200.30   14.45
  -6   3   5  220.12   16.54
   6  -3  -5  214.66   16.40
   6  -3  -5  249.33   17.65
  -6   3   5  227.65   14.45
   6  -3  -5  234.90   17.31
   6   3  -5  238.97   14.59
  -6   3   5  260.52   16.86
  -6  -3   5  252.84   17.16
  -6   3   5  223.32   14.49
   6   3  -5  232.13   14.58
   6   3  -5  241.74   17.32
   6  -3  -5  246.86   17.86
   6  -3  -5  235.46   18.02
  -6  -3   5  241.88   17.10
  -6  -3   5  257.88   17.84
  -6   3   4  169.68   10.86
  -6   3   4  176.86   12.97
   6  -3  -4  181.15   13.46
   6  -3  -4  183.36   13.29
   6   3  -4  172.51   10.88
  -6   3   4  207.56   13.20
  -6  -3   4  197.27   13.32
   6   3  -4  166.72   10.79
  -6   3   4  160.58   10.78
   6   3  -4  158.16   10.80
   6   3  -4  149.11   12.83
   6  -3  -4  160.99   13.48
   6  -3  -4  155.39   13.60
  -6  -3   4  151.62   13.13
  -6  -3   4  188.56   13.24
  -6   3   3  108.03    8.46
   6   3  -3   98.57    8.03
   6  -3  -3  106.68    8.47
  -6  -3   3  104.60    8.52
   6  -3  -3  118.64    8.96
   6   3  -3  102.00    8.38
   6  -3  -3   76.20    8.39
   6  -3  -3   60.34    7.91
  -6  -3   3  110.11    8.40
  -6  -3   3  107.53    8.38
  -6   3   3  117.78    8.43
   6  -3  -2    8.26    3.06
  -6  -3   2   14.81    3.30
   6   3  -2   19.83    3.22
   6  -3  -2   13.93    3.50
   6  -3  -2   16.91    3.80
  -6   3   2   18.06    3.54
   6   3  -2   13.79    2.69
  -6   3   2   19.34    3.49
  -6   3   2   20.82    3.40
  -6  -3   2   25.60    3.71
  -6   3   1  747.25   46.70
  -6   3   1  748.97   46.95
   6   3  -1  685.02   46.31
   6  -3  -1  714.69   46.29
  -6  -3   1  691.39   46.26
   6   3  -1  834.02   46.99
  -6  -3   1  703.00   46.55
   6  -3  -1  773.39   46.96
   6  -3  -1  819.81   47.12
   6  -3  -1  789.19   47.12
  -6  -3   1  704.16   46.47
  -6   3   1  809.79   46.70
  -6  -3   1  728.28   46.45
  -6   3   0   62.89    6.19
  -6   3   0   65.66    6.27
   6   3   0   71.99    6.02
  -6   3   0   63.41    6.03
   6  -3   0   57.72    5.66
  -6  -3   0   68.04    6.07
   6   3   0   67.58    6.08
   6  -3   0   69.92    6.33
  -6  -3   0   57.10    5.86
  -6  -3   0   69.66    5.90
  -6   3  -1  450.79   30.81
  -6   3  -1  480.52   30.93
   6   3   1  523.89   30.78
  -6   3  -1  481.92   30.91
   6  -3   1  474.15   30.46
  -6  -3  -1  463.49   30.69
   6   3   1  487.07   30.79
   6   3   1  472.18   30.50
   6  -3   1  460.18   30.70
  -6  -3  -1  487.01   30.88
  -6  -3  -1  494.47   30.70
   6  -3   1  454.26   30.22
  -6   3  -2   35.02    4.41
   6   3   2   42.17    4.50
  -6   3  -2   38.04    4.63
   6   3   2   36.43    4.38
   6  -3   2   42.19    4.58
  -6  -3  -2   47.86    4.91
   6  -3   2   43.60    4.35
  -6   3  -2   27.53    4.45
   6   3   2   41.97    4.43
  -6  -3  -2   32.46    4.09
   6  -3   2   31.27    4.07
  -6  -3  -2   39.80    4.88
  -6  -3  -2   20.83    4.02
   6   3   3  225.89   19.50
  -6   3  -3  275.03   19.79
   6   3   3  302.01   20.03
   6  -3   3  307.24   19.93
  -6  -3  -3  308.62   20.18
   6  -3   3  307.91   19.78
  -6   3  -3  293.50   17.98
  -6  -3  -3  293.93   20.74
  -6   3  -3  273.17   20.35
   6   3   3  298.83   18.02
  -6   3  -3  283.20   19.63
  -6  -3  -3  295.72   19.93
  -6  -3  -3  257.95   20.12
  -6  -3  -3  270.63   19.79
   6  -3   3  331.71   19.95
  -6   3  -4  160.52    9.55
   6   3   4  112.55   11.26
   6   3   4  129.82   11.45
   6  -3   4  144.26   11.49
  -6  -3  -4  162.09   11.77
   6  -3   4  151.54   11.43
  -6   3  -4  144.15    9.52
  -6   3  -4  108.29   11.62
  -6  -3  -4  127.08   12.24
  -6   3  -4  156.01    9.67
   6   3   4  138.43    9.51
  -6   3  -4  155.63    9.74
   6   3   4  155.93    9.70
  -6   3  -4  132.41   11.32
   6   3   4  144.17    9.61
  -6  -3  -4  149.97   11.79
   6   3   4  149.16    9.57
   6   3   4  140.90    9.62
   6  -3   4  156.00   11.49
  -6  -3  -4  150.39   11.71
   6   3   5  129.05   11.39
  -6   3  -5  132.13    8.97
  -6  -3  -5  124.40   10.90
   6   3   5  145.31   11.61
   6  -3   5  149.71   11.29
  -6  -3  -5  131.86   11.05
   6  -3   5  134.14   11.03
  -6   3  -5  132.30    9.00
  -6  -3  -5  144.81   12.70
   6  -3   5   97.80   11.53
   6   3   5  132.01    9.00
  -6   3  -5  149.77    9.24
  -6  -3  -5  136.62    9.11
  -6   3  -5  145.79    9.29
   6   3   5  146.63    9.24
  -6   3  -5  123.01   11.08
   6   3   5  137.92    9.15
  -6  -3  -5  131.89   11.43
   6   3   5  135.84    9.07
   6  -3   5  140.19   11.08
  -6  -3  -5  125.47   11.14
  -6   3  -6   31.86    2.97
   6   3   6   25.77    4.88
  -6  -3  -6   26.26    4.88
   6   3   6   25.73    5.11
   6  -3   6   25.34    4.76
   6  -3   6   28.94    5.22
  -6   3  -6   33.83    3.03
   6  -3   6   13.99    5.10
  -6  -3  -6   34.22    6.38
  -6   3  -6   34.91    3.19
  -6  -3  -6   31.58    3.31
  -6   3  -6   34.14    3.32
   6   3   6   25.30    3.11
  -6  -3  -6   19.60    4.96
  -6   3  -6   29.71    5.12
   6   3   6   28.39    3.11
   6  -3   6   36.58    5.07
   6  -3   6   23.41    4.87
   6   3   6   29.94    3.08
  -6  -3  -6   16.65    4.62
  -6   3  -7   42.02    3.95
  -6  -3  -7   37.19    6.18
   6   3   7   39.60    6.29
   6  -3   7   36.37    5.71
   6  -3   7   42.89    6.12
  -6   3  -7   50.87    4.00
   6  -3   7   23.80    6.04
  -6  -3  -7   38.88    7.70
  -6  -3  -7   54.24    4.34
  -6   3  -7   46.36    4.20
   6   3   7   42.85    4.06
  -6   3  -7   51.41    4.16
  -6  -3  -7   42.71    6.67
  -6   3  -7   38.78    6.25
   6   3   7   48.75    4.10
   6  -3   7   33.54    5.86
   6   3   7   38.11    3.91
   6  -3   7   36.17    5.84
  -6  -3  -8   11.18    2.75
   6   3   8   11.74    2.55
   6   3   8   10.63    2.52
  -6   3  -8   13.20    2.74
   6   3   8    9.91    2.47
  -6   3  -8    9.64    2.42
   6   3   9   -0.27    2.32
  -6  -3  -9    7.39    2.71
   6   3   9    4.21    2.35
  -6   3  -9    8.60    2.55
   6   3   9    4.47    2.29
  -6   3  -9    6.04    2.22
   6   3  10   20.89    2.85
  -6  -3 -10   25.53    3.06
   6   3  10   24.13    2.95
  -6   3 -10   24.60    3.19
   6   3  10   20.20    3.01
  -6   3 -10   32.38    3.19
   6  -3  11   41.32    3.41
  -6   3 -11   31.42    3.48
   6   3  11   37.77    3.40
  -6   3 -11   41.60    3.46
  -6  -3 -11   36.66    3.43
   6   3  11   39.80    3.44
  -6  -3 -11   36.94    3.32
  -6  -3 -12    8.04    1.51
   6  -3  12    7.34    1.46
  -6   3 -12    7.52    1.53
  -6   3 -12    8.69    1.47
  -6  -4  12    9.79    1.65
   6  -4 -12    9.84    1.74
   6   4 -12    8.49    1.43
  -6   4  12   10.31    1.62
   6   4 -12   10.82    1.59
  -6   4  11   23.04    2.60
   6   4 -11   23.05    2.60
   6  -4 -11   28.55    3.05
  -6   4  11   29.07    2.86
  -6   4  11   22.86    2.45
   6   4 -11   22.15    2.40
   6   4 -10   61.01    4.98
  -6   4  10   62.19    4.89
   6  -4 -10   70.49    5.43
  -6   4  10   60.62    4.92
   6   4 -10   63.25    4.86
  -6   4  10   66.53    5.15
  -6   4   9    3.35    1.93
   6   4  -9    1.82    2.06
   6   4  -9    3.23    2.22
   6  -4  -9    3.84    2.47
  -6   4   9    1.66    1.99
   6   4  -8   11.42    2.19
   6   4  -8   11.01    2.46
  -6   4   8   11.38    2.31
  -6   4   8    8.71    2.46
  -6   4   7   78.30    5.87
   6  -4  -7   57.51    8.00
  -6   4   7   80.61    5.72
   6  -4  -7   89.11    9.63
   6  -4  -7   73.30    9.31
  -6  -4   7   68.03    8.49
  -6   4   7   83.04    5.86
   6   4  -7   77.87    6.00
   6   4  -7   67.26    8.58
   6  -4  -7   55.85    9.14
  -6  -4   7   61.18    7.82
  -6  -4   7   73.36    9.06
   6  -4  -6   15.10    4.26
  -6   4   6   12.95    2.32
   6   4  -6   16.20    2.45
  -6  -4   6   12.07    4.11
   6  -4  -6   15.73    5.21
   6  -4  -6   16.95    5.19
  -6   4   6   22.43    2.36
   6   4  -6   14.40    2.44
   6   4  -6   16.67    4.56
   6  -4  -6   19.83    4.37
   6  -4  -6   23.24    5.76
  -6  -4   6   19.27    4.89
  -6   4   5    1.41    1.53
   6  -4  -5   -1.72    3.24
  -6   4   5    9.06    3.41
   6  -4  -5    1.05    3.57
   6  -4  -5    2.16    3.52
  -6   4   5   -2.32    3.01
   6   4  -5    0.97    1.68
  -6  -4   5    0.92    3.14
   6   4  -5    0.24    1.63
   6  -4  -5    1.25    3.98
   6   4  -5   -0.95    3.52
  -6   4   5    2.09    1.75
  -6  -4   5    0.91    2.90
  -6   4   4   64.13    5.09
  -6   4   4   63.63    7.30
   6  -4  -4   66.14    7.89
   6  -4  -4   48.59    7.15
  -6  -4   4   81.62    7.74
   6   4  -4   73.55    5.34
  -6   4   4   82.34    7.49
   6   4  -4   74.79    5.26
   6   4  -4   68.86    5.12
   6   4  -4   75.73    7.58
   6  -4  -4   66.34    8.16
  -6  -4   4   52.32    7.15
  -6   4   3    7.05    1.53
  -6   4   3    7.30    1.82
  -6   4   3    4.19    3.12
   6  -4  -3    9.65    3.55
   6  -4  -3    5.86    3.06
  -6   4   3    7.48    3.01
   6   4  -3    4.72    1.53
  -6  -4   3    8.22    3.17
   6   4  -3    7.05    1.60
   6   4  -3    5.02    1.44
   6  -4  -3    3.95    3.67
   6   4  -3    6.00    2.75
  -6  -4   3    5.90    3.02
  -6   4   2  432.04   29.24
  -6   4   2  460.33   26.80
  -6  -4   2  461.30   29.03
   6  -4  -2  458.16   29.46
   6   4  -2  436.37   26.75
  -6   4   2  443.36   28.76
   6   4  -2  417.14   26.61
  -6   4   2  416.67   26.69
   6  -4  -2  446.23   29.41
   6  -4  -2  367.39   29.03
  -6  -4   2  476.47   29.10
  -6   4   1  429.76   29.13
  -6   4   1  432.27   26.71
   6   4  -1  465.62   26.72
  -6   4   1  424.81   28.79
   6   4  -1  449.48   29.10
  -6  -4   1  420.84   28.64
   6   4  -1  419.90   26.63
  -6   4   1  492.63   29.03
   6   4  -1  431.97   26.57
  -6   4   1  402.88   26.59
   6  -4  -1  468.86   29.20
   6  -4  -1  472.78   29.36
  -6  -4   1  408.18   28.45
  -6   4   0  457.46   29.98
  -6   4   0  425.61   27.59
   6   4   0  475.87   27.66
  -6   4   0  469.47   29.92
   6   4   0  488.91   30.09
  -6  -4   0  416.06   29.30
  -6   4   0  446.39   29.64
  -6   4   0  452.18   27.45
   6   4   0  454.35   27.50
   6   4   0  425.31   27.43
  -6   4   0  436.61   27.47
   6  -4   0  466.35   29.77
  -6  -4   0  451.00   29.52
   6   4   0  472.88   27.61
   6   4   1   90.80    6.12
  -6   4  -1   84.86    6.01
  -6   4  -1   80.79    7.97
  -6   4  -1   79.79    7.93
   6  -4   1   65.84    7.17
  -6  -4  -1   88.87    7.91
   6   4   1   78.59    7.87
  -6   4  -1   75.73    7.85
  -6   4  -1   93.15    5.91
   6   4   1   89.57    5.91
   6   4   1   81.41    5.87
  -6   4  -1   86.06    5.95
   6  -4   1   81.08    7.76
   6   4   1   82.56    6.03
  -6  -4  -1   83.22    7.61
   6   4   2  950.62   54.52
  -6   4  -2  819.95   56.61
   6  -4   2  876.34   56.29
  -6  -4  -2  921.61   56.91
   6   4   2  985.71   57.25
  -6   4  -2  911.04   54.34
  -6  -4  -2  793.74   56.80
  -6   4  -2  816.19   56.77
  -6   4  -2  887.81   54.42
   6   4   2  898.24   54.36
  -6   4  -2  921.35   54.40
   6   4   2  892.91   54.36
   6  -4   2  910.38   56.79
  -6  -4  -2  874.24   56.55
   6   4   2  893.31   54.44
   6   4   3   18.92    3.99
   6  -4   3   19.45    4.10
  -6  -4  -3   18.71    4.30
  -6   4  -3   27.07    2.65
  -6  -4  -3   21.59    4.80
  -6   4  -3   24.54    2.72
  -6   4  -3   23.82    5.18
   6   4   3   26.72    2.66
   6   4   3   27.79    2.70
  -6   4  -3   24.70    2.57
   6   4   3   23.83    2.77
  -6  -4  -3   22.87    4.61
   6   4   3   21.46    2.74
  -6   4  -3   21.35    4.19
   6   4   4    4.18    2.86
   6  -4   4    3.18    3.11
  -6  -4  -4   11.38    3.90
   6  -4   4    2.20    3.34
   6  -4   4    5.34    4.03
  -6  -4  -4    2.31    4.04
  -6   4  -4    3.66    1.70
  -6   4  -4    2.18    4.04
   6   4   4    7.20    1.79
   6   4   4    2.29    1.54
   6   4   4    5.47    1.91
  -6   4  -4    3.14    1.79
  -6  -4  -4   -0.85    2.98
  -6   4  -4    2.37    3.48
   6  -4   4   -0.74    3.00
  -6  -4  -4   10.46    4.17
   6   4   4    2.13    2.10
  -6   4  -5   64.09    4.50
   6   4   5   32.59    5.92
   6  -4   5   62.60    7.17
  -6  -4  -5   52.52    6.72
   6  -4   5   42.55    6.19
  -6   4  -5   64.08    4.67
   6  -4   5   26.82    6.37
  -6  -4  -5   63.99    8.78
   6   4   5   54.18    4.47
   6   4   5   57.68    4.55
  -6  -4  -5   63.41    7.38
  -6   4  -5   48.36    6.55
   6   4   5   58.88    4.78
  -6  -4  -5   55.51    7.22
   6  -4   5   47.17    6.35
   6   4   5   50.79    4.45
  -6   4  -6  491.43   28.64
   6   4   6  410.73   31.50
   6  -4   6  454.80   31.59
   6  -4   6  445.65   31.31
  -6   4  -6  481.76   28.72
  -6  -4  -6  400.07   33.06
   6  -4   6  321.63   31.73
   6   4   6  447.12   28.64
  -6  -4  -6  490.54   28.78
   6   4   6  502.91   28.81
  -6  -4  -6  462.80   31.99
  -6   4  -6  420.47   31.32
   6  -4   6  528.59   31.96
  -6  -4  -6  436.46   31.66
   6   4   6  443.92   28.64
   6   4   7    4.68    2.28
  -6  -4  -7    2.74    2.47
   6   4   7    3.76    2.06
   6   4   7    4.91    2.15
  -6   4  -7    5.97    2.15
  -6   4  -7    6.86    2.38
  -6   4  -8   39.40    3.79
  -6  -4  -8   42.93    4.00
   6   4   8   37.32    3.74
  -6   4  -8   37.34    3.55
  -6   4  -9   73.18    5.26
  -6  -4  -9   65.79    5.36
   6   4   9   65.02    5.25
  -6   4  -9   75.73    5.34
  -6  -4 -10   40.72    3.60
   6  -4  10   49.01    3.65
   6   4  10   36.44    3.55
  -6   4 -10   43.74    3.57
   6   4  11   23.95    2.50
   6  -4  11   24.74    2.49
  -6  -4 -11   25.46    2.60
  -6  -4 -11   26.13    2.57
  -6   4 -11   32.31    2.65
   6   5 -11    0.14    1.17
  -6   5  11   -0.42    1.22
  -6  -5  11   -0.60    1.23
   6  -5 -11   -0.17    1.35
  -6   5  11   -0.81    1.12
  -6   5  11   -0.65    1.27
  -6   5  10   12.09    2.08
   6   5 -10   21.14    2.22
   6   5 -10   15.36    2.17
   6  -5 -10   15.49    2.38
  -6   5  10   12.18    2.18
  -6   5  10   16.59    2.16
   6   5  -9   44.32    3.71
  -6   5   9   37.32    3.66
  -6   5   9   37.28    3.78
  -6   5   9   49.36    3.81
   6  -5  -9   46.73    4.11
   6   5  -9   38.25    3.79
  -6   5   8   17.31    2.75
  -6   5   8   23.15    2.93
  -6   5   8   21.46    2.67
   6   5  -8   19.11    2.88
  -6   5   7   64.81    5.13
   6   5  -7   60.05    5.31
  -6   5   7   61.22    5.19
  -6   5   7   66.88    5.01
   6   5  -6   -0.28    2.16
   6   5  -6    0.55    2.20
  -6   5   6    2.71    2.06
  -6   5   6    0.81    1.87
  -6   5   6    0.94    1.78
   6  -5  -5  123.89   10.62
  -6   5   5   87.22    7.16
  -6   5   5   83.54    9.92
   6  -5  -5  112.75   11.14
   6  -5  -5  108.23   11.12
   6   5  -5  108.00    7.53
  -6   5   5  103.92    7.20
   6   5  -5   97.05    7.30
   6  -5  -5  100.86    9.96
   6  -5  -5  113.22   11.59
   6   5  -5  101.91   10.14
  -6   5   5  108.59    7.53
  -6   5   4    6.92    1.71
   6  -5  -4    4.77    3.41
  -6   5   4   -5.30    3.38
   6  -5  -4    1.12    3.65
   6  -5  -4    2.32    3.79
   6   5  -4    9.56    2.40
   6   5  -4    6.26    2.23
   6   5  -4    3.45    1.89
   6  -5  -4    3.72    4.50
  -6   5   4    6.69    2.30
  -6   5   3   20.03    2.75
  -6   5   3   17.46    4.61
  -6   5   3   28.74    4.83
   6   5  -3   24.82    2.94
   6  -5  -3   16.22    5.13
   6  -5  -3   18.40    4.59
   6   5  -3   20.67    2.62
   6  -5  -3   20.27    5.09
  -6   5   3   18.00    2.76
  -6   5   2    2.50    1.99
  -6   5   2    2.98    3.53
  -6   5   2    5.74    3.50
   6   5  -2    4.96    1.93
   6  -5  -2    2.83    3.49
   6   5  -2    1.54    1.71
   6  -5  -2   -2.03    3.40
  -6   5   2    0.98    1.89
  -6   5   1   89.88    8.99
  -6   5   1   71.19    8.24
   6   5  -1   92.52    6.35
  -6   5   1   87.07    6.33
   6   5  -1  103.04    9.18
   6   5  -1   84.83    6.16
  -6   5   1   85.63    8.53
   6   5  -1   83.23    6.01
   6  -5  -1   70.23    8.25
  -6   5   1   75.09    6.06
   6   5   0   93.54    6.79
  -6   5   0   92.89    6.80
  -6   5   0   96.36    9.33
   6   5   0  101.43    9.57
  -6  -5   0   93.61    8.98
  -6   5   0   69.12    8.33
   6   5   0   90.79    6.59
  -6   5   0  103.33    6.73
   6  -5   0   80.41    8.79
   6   5   0   96.26    6.79
  -6   5  -1    0.93    3.65
   6   5   1    8.78    2.28
  -6   5  -1    6.99    2.12
   6   5   1    5.76    3.70
  -6  -5  -1   11.99    3.87
  -6  -5  -1    4.68    3.00
  -6   5  -1    6.44    3.66
  -6   5  -1    6.82    1.75
   6   5   1    3.56    1.68
   6   5   1    4.17    1.83
  -6   5  -1   10.57    2.21
   6  -5   1   10.07    3.45
   6   5   1    7.46    2.20
   6   5   2  141.41   10.09
  -6   5  -2  137.98   12.74
  -6  -5  -2  175.77   13.33
   6   5   2  149.63   12.97
  -6  -5  -2  148.73   13.05
  -6   5  -2  126.98   12.42
  -6   5  -2  159.35    9.96
   6   5   2  147.50    9.95
   6   5   2  143.65    9.93
  -6   5  -2  158.88   10.08
   6  -5   2  128.71   12.22
   6   5   2  150.34   10.10
  -6   5  -3   84.33    9.33
   6   5   3   89.85    6.98
   6   5   3   89.38    9.65
  -6  -5  -3   87.83    9.67
  -6   5  -3  107.01    6.94
  -6   5  -3   90.03    9.64
  -6  -5  -3   70.94    9.42
   6   5   3   89.63    6.79
   6   5   3   93.55    6.72
  -6   5  -3   99.96    6.91
   6  -5   3   86.27    9.38
   6   5   3  101.50    7.02
  -6  -5  -3   81.31    9.30
   6   5   4  129.44    9.01
   6  -5   4  134.49   11.68
  -6  -5  -4  134.05   12.18
  -6   5  -4  140.27    8.87
  -6  -5  -4   80.34   11.40
  -6   5  -4   86.41   11.31
   6  -5   4  102.78   11.70
   6   5   4  129.58    8.82
  -6   5  -4  137.56    8.90
   6  -5   4  119.18   11.85
   6   5   4  133.63    9.01
  -6  -5  -4  108.96   11.50
  -6   5  -5   61.93    5.12
   6   5   5   58.83    5.03
  -6   5  -5   68.74    5.21
   6   5   5   56.47    5.20
   6   5   6    2.52    2.02
   6   5   6    7.10    2.40
  -6   5  -6    1.58    2.21
   6   5   7    3.31    2.31
   6   5   7    5.75    2.21
  -6   5  -7    6.43    2.23
  -6  -5  -8   51.96    4.29
   6   5   8   45.62    4.11
   6   5   8   44.69    4.11
  -6   5  -8   45.86    4.17
  -6  -5  -9   16.39    2.40
   6   5   9   11.25    2.22
  -6   5  -9   20.33    2.41
  -6   5  -9   14.64    2.23
  -6   5 -10    1.84    1.42
   6   5  10    1.58    1.31
  -6  -5 -10    0.64    1.53
  -6   5 -10    1.30    1.33
  -6  -5 -10    0.77    1.42
  -6   6  10   30.40    2.61
  -6   6  10   34.17    2.68
  -6   6  10   35.84    2.69
   6   6 -10   27.76    2.59
   6  -6 -10   33.10    2.70
  -6   6   9    2.15    1.37
   6  -6  -9    1.13    1.48
  -6   6   9    1.38    1.46
  -6   6   9    0.35    1.42
   6   6  -9    0.54    1.57
  -6   6   8    3.29    1.73
   6   6  -8    1.09    1.77
   6  -6  -8    0.46    1.84
  -6   6   8    2.66    1.66
  -6   6   8   -0.42    1.72
   6   6  -7   42.85    4.07
  -6   6   7   44.76    4.03
  -6   6   7   41.11    4.00
   6   6  -7   51.46    4.20
   6   6  -6   65.77    5.20
  -6   6   6   65.07    5.06
  -6   6   6   52.17    5.14
   6   6  -6   71.29    5.42
   6   6  -5   33.46    3.50
  -6   6   5   37.74    3.46
  -6   6   5   37.14    3.81
   6   6  -5   30.74    3.82
   6   6  -4   40.74    4.11
   6   6  -4   44.41    3.96
   6   6  -4   35.44    3.59
  -6   6   4   38.57    4.00
  -6   6   4   38.65    3.95
   6   6  -3  142.68    9.59
  -6   6   3  130.20    9.47
  -6   6   3  134.74    9.48
   6   6  -3  136.79    9.35
   6   6  -2   46.86    4.21
  -6   6   2   44.70    4.21
  -6   6   2   44.86    4.38
   6   6  -2   40.30    4.01
   6   6  -1    6.32    2.08
   6   6  -1    3.80    2.06
   6   6  -1    2.98    2.34
  -6   6   1    6.26    2.50
  -6   6   1    5.26    2.19
   6   6   0    4.75    2.33
  -6   6   0    1.96    2.13
   6   6   0   -1.79    2.12
   6   6   1    5.70    2.23
   6   6   1    4.59    2.28
   6   6   1    4.31    2.56
  -6   6  -1    4.64    2.18
  -6   6  -1    7.81    2.56
   6   6   2  156.65   10.60
   6   6   2  143.88   10.48
  -6   6  -2  166.23   10.77
   6   6   2  157.49   10.75
   6   6   2  164.78   10.92
  -6   6  -3    2.54    2.09
   6   6   3    1.82    2.17
   6   6   3    4.59    2.24
  -6   6  -3    7.02    2.48
   6   6   3    1.71    2.49
   6   6   3    5.95    2.78
  -6   6  -4   32.53    3.61
   6   6   4   28.63    3.27
   6   6   4   33.37    3.60
  -6   6  -4   34.32    3.51
   6   6   4   23.85    3.57
  -6   6  -5    9.50    2.58
   6   6   5    9.79    2.36
  -6   6  -5   11.08    2.62
   6   6   5    6.17    2.72
  -6   6  -6   24.05    3.01
  -6   6  -6   25.73    3.11
   6   6   6   21.25    3.14
   6   6   6   16.31    2.81
  -6   6  -7   14.43    2.41
   6   6   7   14.45    2.47
  -6   6  -8   -0.57    1.67
   6   6   8    1.28    1.58
   6   6   9    7.39    1.44
  -6  -6  -9    9.14    1.61
  -6   6  -9    4.78    1.47
   6   7  -8   33.03    3.03
  -6   7   8   43.75    3.10
   6   7  -7   -0.18    1.59
   6   7  -7    0.17    1.55
  -6   7   7    2.54    1.59
  -6   7   7    1.53    1.44
   6   7  -6   25.74    2.75
  -6   7   6   29.35    2.83
  -6   7   6   22.28    2.93
   6   7  -6   28.86    2.96
   6   7  -5    4.42    2.23
  -6   7   5    4.89    2.16
  -6   7   5    4.11    1.75
   6   7  -5    1.45    1.70
   6   7  -4   17.18    2.69
  -6   7   4   15.58    2.77
   6   7  -3    9.56    2.54
  -6   7   3   12.39    2.46
  -6   7   3    8.52    2.63
   6   7  -3   13.65    2.46
   6   7  -2   52.56    4.66
  -6   7   2   56.19    4.66
  -6   7   2   43.31    4.61
   6   7  -2   55.19    4.52
  -6   7   1   31.02    3.59
   6   7  -1   29.16    3.29
   6   7   0  147.01    9.90
  -6   7   0  146.03    9.85
   6   7   0  134.61    9.74
   6   7   1   45.29    3.93
   6   7   1   40.36    4.25
  -6   7  -1   32.36    3.72
   6   7   1   39.88    3.83
   6   7   2    0.26    2.34
   6   7   2    0.50    1.96
   6   7   3  278.05   17.83
   6   7   3  279.67   17.65
   6   7   3  278.87   17.72
   6   7   4  132.12    8.97
   6   7   4  130.49    8.75
   6   7   4  123.64    8.70
   6   7   5   20.89    2.99
  -6   7  -5   29.52    2.83
   6   7   5   27.61    2.83
   6   7   6    0.94    1.66
  -6   7  -6   -1.23    1.57
   6   7   6    0.36    1.57
  -6   7  -7   20.58    2.08
   6   7   7   19.00    2.06
   6   8  -5    2.95    1.42
  -6   8   5    0.94    1.33
   6   8  -4    0.70    1.51
  -6   8   4    1.20    1.63
  -6   8   4    1.04    1.47
   6   8  -3    2.75    1.66
  -6   8   3    3.87    1.88
  -6   8   3    2.71    1.72
   6   8  -2   87.09    6.09
  -6   8   2   84.89    6.22
   6   8  -1   55.99    4.49
  -6   8   1   59.02    4.64
   6   8   0    8.48    1.94
  -6   8   0   10.06    2.08
   6   8   1   30.22    2.98
   6   8   2   12.24    2.04
   6   8   2   12.03    2.04
   6   8   3   14.96    2.00
   6   8   3   15.96    2.14
   6   8   4    3.48    1.31
   6   8   4    6.71    1.65
   7   0 -13    2.60    1.43
   7   0 -13    2.43    1.46
  -7   0  13    1.28    1.42
   7   0 -12   27.47    2.86
   7   0 -12   26.74    2.93
  -7   0  12   19.47    2.59
   7   0 -11   -1.03    2.02
  -7   0  11   -2.04    2.08
   7   0 -11   -0.28    2.12
   7   0 -10   84.02    6.57
   7   0 -10   83.07    6.29
  -7   0  10   82.99    6.40
   7   0 -10   81.79    6.42
  -7   0   9   -0.77    1.92
   7   0  -9    1.76    2.09
  -7   0   9    2.97    3.53
   7   0  -9   -0.25    1.76
  -7   0   9    0.97    3.31
   7   0  -9    3.60    3.45
  -7   0   9    3.58    3.60
   7   0  -9   -3.22    3.33
   7   0  -9   -1.17    2.07
  -7   0   9    1.34    1.77
  -7   0   9    1.14    3.54
  -7   0   8  112.57    7.40
  -7   0   8  101.60   10.08
  -7   0   8  103.92    9.72
   7   0  -8   96.44    7.37
   7   0  -8  122.02    9.81
   7   0  -8  113.99   10.26
  -7   0   8  128.83    9.97
   7   0  -8   90.90    7.06
  -7   0   8   90.46    9.24
   7   0  -8  103.58    7.41
  -7   0   8  101.76    7.32
  -7   0   8  115.74   10.52
  -7   0   7    0.66    1.51
  -7   0   7    0.91    3.04
  -7   0   7    2.26    2.78
   7   0  -7    1.21    1.60
   7   0  -7    0.77    1.28
   7   0  -7    4.10    2.43
  -7   0   7    2.78    2.89
   7   0  -7    0.83    2.64
  -7   0   7    2.00    1.44
   7   0  -7    0.69    1.45
  -7   0   7    0.44    1.50
  -7   0   7   -2.75    3.26
[truncated: 441,055 more chars]
