# Supplementary material for: Crystal structure, spectroscopic characterization, and Hirshfeld surface analysis of (E)-6-(ferrocenylmethyl­idene)-6,7-di­hydro-5H-indeno­[5,6-d][1,3]dioxol-5-one
Source: Acta Crystallogr E Crystallogr Commun. 2026 Mar 24;82(Pt 4):408–12. doi: 10.1107/S2056989026002628 (PMC13055981; doi:10.1107/S2056989026002628)
Supplement: Supplementary file 2 [file e-82-00408-Isup2.hkl]

data_I                                                                          
_shelx_title ' dpc_jamri002_auto_a.res in P2(1)/c'                              
_shelx_refln_list_code          4                                               
_shelx_F_calc_maximum      201.99                                               
_exptl_crystal_F_000       768.00                                               
_reflns_d_resolution_high  0.8295                                               
                                                                                
loop_                                                                           
 _space_group_symop_operation_xyz                                               
 'x, y, z'                                                                      
 '-x, y+1/2, -z+1/2'                                                            
 '-x, -y, -z'                                                                   
 'x, -y-1/2, z-1/2'                                                             
                                                                                
_cell_length_a    18.2411                                                       
_cell_length_b     7.5076                                                       
_cell_length_c    11.7029                                                       
_cell_angle_alpha  90.000                                                       
_cell_angle_beta   96.553                                                       
_cell_angle_gamma  90.000                                                       
                                                                                
_shelx_F_squared_multiplier     1.000                                           
                                                                                
loop_                                                                           
 _refln_index_h                                                                 
 _refln_index_k                                                                 
 _refln_index_l                                                                 
 _refln_F_squared_calc                                                          
 _refln_F_squared_meas                                                          
 _refln_F_squared_sigma                                                         
 _refln_observed_status                                                         
   1   0   0        325.69        304.23         3.69 o                         
   2   0   0        156.46        145.16         2.45 o                         
   3   0   0      10449.21      10420.03       150.95 o                         
   4   0   0      40799.78      42681.87       653.51 o                         
   5   0   0       4471.78       4755.96        82.22 o                         
   6   0   0       5091.33       5573.70        90.48 o                         
   7   0   0        693.47        811.74        15.09 o                         
   8   0   0       1941.78       1954.57        35.63 o                         
   9   0   0       3070.61       3412.49        63.52 o                         
  10   0   0       2728.91       2781.54        55.48 o                         
  11   0   0        399.22        312.85         6.82 o                         
  12   0   0        687.39        642.58        12.03 o                         
  13   0   0       1368.19       1339.54        25.95 o                         
  14   0   0       4084.12       3997.33        74.62 o                         
  15   0   0         77.77         78.48         4.51 o                         
  16   0   0       3864.26       3726.31       100.50 o                         
  17   0   0         46.22         56.36         5.68 o                         
  18   0   0       1093.57       1077.05        28.30 o                         
  19   0   0        533.09        571.89        17.49 o                         
  20   0   0         63.01         64.07         4.99 o                         
  21   0   0          8.30          5.98         3.10 o                         
   1   1   0       1052.22       1060.33        14.46 o                         
   2   1   0        602.81        591.15         7.14 o                         
   3   1   0        117.58        132.41         1.86 o                         
   4   1   0        113.92        117.92         1.87 o                         
   5   1   0         88.15        101.43         1.93 o                         
   6   1   0          2.48          1.51         1.18 o                         
   7   1   0        321.76        320.61         5.73 o                         
   8   1   0        308.64        336.81         7.84 o                         
   9   1   0          7.55         15.64         2.07 o                         
  10   1   0        180.61        209.57         6.63 o                         
  11   1   0        105.23        113.96         2.47 o                         
  12   1   0         85.27         87.17         2.56 o                         
  13   1   0          8.35          6.32         1.68 o                         
  14   1   0         27.76         19.65         2.04 o                         
  15   1   0        643.43        590.41         9.04 o                         
  16   1   0         65.19         58.92         3.11 o                         
  17   1   0          0.78          0.80         2.37 o                         
  18   1   0         77.67         86.82         3.47 o                         
  19   1   0          0.94          4.27         2.30 o                         
  20   1   0          5.46          5.22         2.45 o                         
  21   1   0          1.36         -0.50         2.25 o                         
   0   2   0        270.33        272.86         7.53 o                         
   1   2   0       2274.22       2258.35        34.35 o                         
   2   2   0        138.44        157.42         3.13 o                         
   3   2   0       1451.93       1349.69        19.80 o                         
   4   2   0       5462.19       5477.85        79.74 o                         
   5   2   0       1672.12       1720.65        27.85 o                         
   6   2   0       1878.75       1910.38        29.90 o                         
   7   2   0       2427.32       2383.15        37.27 o                         
   8   2   0       5149.46       5312.44        81.18 o                         
   9   2   0         94.04         70.71         3.42 o                         
  10   2   0       1005.94       1018.05        13.12 o                         
  11   2   0       2531.01       2533.24        30.56 o                         
  12   2   0        634.39        657.94         9.79 o                         
  13   2   0          6.34          6.16         2.01 o                         
  14   2   0        443.43        443.18         8.07 o                         
  15   2   0       1289.96       1299.03        25.87 o                         
  16   2   0         37.49         37.06         3.53 o                         
  17   2   0         18.88          9.90         2.69 o                         
  18   2   0        103.75         95.62         3.83 o                         
  19   2   0        388.39        407.88         9.17 o                         
  20   2   0         67.36         76.90         3.24 o                         
  21   2   0         27.77         20.77         2.60 o                         
   1   3   0         76.96         77.45         3.24 o                         
   2   3   0        570.69        602.36        12.79 o                         
   3   3   0         49.91         50.10         2.96 o                         
   4   3   0         93.16         96.00         4.15 o                         
   5   3   0        587.54        586.78        14.37 o                         
   6   3   0        300.58        277.87         8.08 o                         
   7   3   0        333.54        348.79        10.10 o                         
   8   3   0         88.70         82.58         4.01 o                         
   9   3   0       1441.79       1459.35        23.37 o                         
  10   3   0        507.09        519.10         9.16 o                         
  11   3   0         76.85         84.60         4.46 o                         
  12   3   0        198.15        216.00         5.73 o                         
  13   3   0        577.54        564.06        12.10 o                         
  14   3   0        477.37        453.69        13.26 o                         
  15   3   0         78.45         84.47         4.65 o                         
  16   3   0         58.67         52.29         5.17 o                         
  17   3   0        145.86        136.91         5.90 o                         
  18   3   0         70.02         67.76         4.75 o                         
  19   3   0          6.58         10.99         3.20 o                         
  20   3   0         36.19         36.91         3.36 o                         
   0   4   0       6436.66       6303.38       192.16 o                         
   1   4   0        457.33        432.57        12.53 o                         
   2   4   0          8.04          8.35         3.48 o                         
   3   4   0       1429.78       1538.41        45.36 o                         
   4   4   0       4996.49       4978.48       132.15 o                         
   5   4   0       1201.41       1279.31        25.01 o                         
   6   4   0       1854.60       1923.71        32.41 o                         
   7   4   0        434.66        428.15         8.35 o                         
   8   4   0       3585.72       3630.06        60.37 o                         
   9   4   0         28.39         24.38         2.84 o                         
  10   4   0        513.86        482.81        10.56 o                         
  11   4   0        451.90        484.74        11.59 o                         
  12   4   0        350.55        359.05        10.07 o                         
  13   4   0        238.60        230.99         9.76 o                         
  14   4   0        354.94        344.64        10.74 o                         
  15   4   0        269.57        291.35         9.41 o                         
  16   4   0         88.62         88.14         4.72 o                         
  17   4   0          7.67         10.45         3.03 o                         
  18   4   0         94.75         94.41         5.44 o                         
  19   4   0        303.39        301.77         9.07 o                         
   1   5   0         45.15         42.08         3.02 o                         
   2   5   0        546.27        540.51        15.35 o                         
   3   5   0         49.18         42.90         3.22 o                         
   4   5   0         66.33         73.22         3.93 o                         
   5   5   0        331.84        332.08         8.60 o                         
   6   5   0        412.32        394.88        10.21 o                         
   7   5   0          6.35         10.19         2.99 o                         
   8   5   0        111.44        107.80         4.69 o                         
   9   5   0         26.92         26.96         3.48 o                         
  10   5   0        453.97        452.81        16.37 o                         
  11   5   0        164.19        178.83        12.71 o                         
  12   5   0          9.53         18.90         5.02 o                         
  13   5   0        209.88        200.05        10.66 o                         
  14   5   0        231.92        211.72        14.43 o                         
  15   5   0        127.63        129.50         9.82 o                         
  16   5   0         91.74         79.87         7.55 o                         
  17   5   0         41.72         40.50         4.45 o                         
  18   5   0         40.12         31.71         6.48 o                         
   0   6   0        112.81        104.82         6.69 o                         
   1   6   0        734.93        735.66        18.60 o                         
   2   6   0        279.15        283.26        10.17 o                         
   3   6   0         25.33         30.67         5.68 o                         
   4   6   0         69.21         71.12         5.39 o                         
   5   6   0        254.01        276.95        12.11 o                         
   6   6   0          3.78          6.53         6.94 o                         
   7   6   0        239.59        226.38        11.67 o                         
   8   6   0         36.87         42.46         6.18 o                         
   9   6   0         37.23         34.70         6.20 o                         
  10   6   0         35.35         36.59         4.38 o                         
  11   6   0        862.80        839.82        27.47 o                         
  12   6   0         46.75         51.93         5.26 o                         
  13   6   0        144.94        148.55        10.19 o                         
  14   6   0         11.60          8.08         8.40 o                         
  15   6   0        521.34        477.51        23.81 o                         
  16   6   0         44.99         46.90         3.96 o                         
   1   7   0         70.41         67.36         5.81 o                         
   2   7   0        320.87        322.72        14.44 o                         
   3   7   0         19.81         24.37         6.56 o                         
   4   7   0         86.16         83.71        11.40 o                         
   5   7   0        134.22        120.72         8.36 o                         
   6   7   0        655.34        604.63        24.05 o                         
   7   7   0        149.93        149.18        11.06 o                         
   8   7   0         81.83         83.69        13.93 o                         
   9   7   0        326.15        310.75        16.85 o                         
  10   7   0        427.26        403.55        20.43 o                         
  11   7   0          2.08          7.16         5.15 o                         
  12   7   0        473.33        403.16        28.13 o                         
  13   7   0         17.85          8.04         5.80 o                         
   0   8   0         91.10         90.70        12.45 o                         
   1   8   0         17.72         16.64         6.60 o                         
   2   8   0          1.72          0.97         4.61 o                         
   3   8   0        215.33        219.43        10.71 o                         
   4   8   0        160.14        155.68         8.64 o                         
   5   8   0          9.19         11.93         5.65 o                         
   6   8   0         40.89         39.30         6.01 o                         
   7   8   0        253.62        264.52        17.77 o                         
   8   8   0         23.30         31.44         5.24 o                         
   9   8   0         79.81         64.49         8.21 o                         
 -21   1   1        282.69        291.28         8.60 o                         
 -20   1   1          4.15          5.45         2.60 o                         
 -19   1   1        275.65        281.05         7.02 o                         
 -18   1   1        321.55        343.38         7.52 o                         
 -17   1   1        566.14        564.17        10.73 o                         
 -16   1   1          6.02          9.91         2.47 o                         
 -15   1   1       1381.53       1373.01        18.72 o                         
 -14   1   1        689.17        640.94         9.43 o                         
 -13   1   1        522.55        510.71         7.44 o                         
 -12   1   1        118.08        115.01         2.65 o                         
 -11   1   1       2303.91       2255.34        26.22 o                         
 -10   1   1        240.90        210.21         5.00 o                         
  -9   1   1        222.98        232.51         4.97 o                         
  -8   1   1        258.82        290.95         5.25 o                         
  -7   1   1       1923.63       1869.71        23.61 o                         
  -6   1   1       3478.59       3433.55        41.65 o                         
  -5   1   1         75.73         85.18         2.09 o                         
  -4   1   1        772.51        782.12         9.53 o                         
  -3   1   1      19210.46      19249.52       193.32 o                         
  -2   1   1      15922.31      16128.71       170.15 o                         
  -1   1   1       1831.31       1866.55        19.92 o                         
   0   1   1       1610.31       1680.56        20.32 o                         
   1   1   1      23932.37      23405.87       257.63 o                         
   2   1   1       9465.16       9310.69       104.44 o                         
   3   1   1        148.09        142.49         2.14 o                         
   4   1   1       6587.31       6511.31        67.94 o                         
   5   1   1       3844.42       3704.91        55.74 o                         
   6   1   1        224.39        190.74         3.34 o                         
   7   1   1        118.46        107.82         2.68 o                         
   8   1   1       6508.05       6558.35        86.81 o                         
   9   1   1        946.39        896.98        13.98 o                         
  10   1   1         23.50         27.15         2.82 o                         
  11   1   1        705.83        710.30         9.12 o                         
  12   1   1       2529.88       2422.75        29.52 o                         
  13   1   1       1401.03       1424.58        18.21 o                         
  14   1   1         10.32         12.60         2.04 o                         
  15   1   1       2163.72       2055.80        28.32 o                         
  16   1   1        548.90        583.76        11.09 o                         
  17   1   1        638.09        655.12        13.35 o                         
  18   1   1         83.61         81.53         3.38 o                         
  19   1   1        506.44        503.23        10.03 o                         
  20   1   1        231.00        227.39         5.41 o                         
  21   1   1         83.09         88.66         3.54 o                         
 -21   2   1         11.39         10.32         2.34 o                         
 -20   2   1          4.12          2.33         5.92 o                         
 -19   2   1         40.06         38.50         3.39 o                         
 -18   2   1          3.61          0.87         3.03 o                         
 -17   2   1        343.48        345.18         8.67 o                         
 -16   2   1         58.71         57.18         3.55 o                         
 -15   2   1        624.97        609.61        14.62 o                         
 -14   2   1        218.47        205.40         5.82 o                         
 -13   2   1        258.11        260.17         6.63 o                         
 -12   2   1         83.57         75.44         2.78 o                         
 -11   2   1        174.89        184.81         4.03 o                         
 -10   2   1         76.45         80.22         2.64 o                         
  -9   2   1         64.25         90.85         3.97 o                         
  -8   2   1        617.48        664.06        15.21 o                         
  -7   2   1        603.62        584.33        10.85 o                         
  -6   2   1        121.99        161.64         4.32 o                         
  -5   2   1       1424.84       1492.28        23.00 o                         
  -4   2   1         62.32         63.04         2.45 o                         
  -3   2   1       1058.05       1130.14        17.93 o                         
  -2   2   1         97.90         96.77         3.00 o                         
  -1   2   1       8077.60       7807.62       151.36 o                         
   0   2   1      20588.97      20438.91       304.47 o                         
   1   2   1        403.16        350.93         6.01 o                         
   2   2   1         87.48        110.99         2.66 o                         
   3   2   1       1278.28       1226.08        19.22 o                         
   4   2   1          2.81          2.95         1.54 o                         
   5   2   1        836.60        842.55        13.62 o                         
   6   2   1         53.96         45.73         2.38 o                         
   7   2   1        618.64        594.21        11.24 o                         
   8   2   1        598.09        643.76        12.73 o                         
   9   2   1        176.51        195.41         5.86 o                         
  10   2   1          4.60          6.61         1.49 o                         
  11   2   1        229.61        258.33         4.95 o                         
  12   2   1        285.12        334.48         6.03 o                         
  13   2   1        397.39        388.03         7.36 o                         
  14   2   1          6.00          6.21         2.50 o                         
  15   2   1        216.94        226.41         6.45 o                         
  16   2   1        240.55        237.59         6.78 o                         
  17   2   1        125.62        131.14         4.75 o                         
  18   2   1          2.28          1.44         2.57 o                         
  19   2   1          4.60          6.27         2.46 o                         
  20   2   1         12.94         12.30         2.31 o                         
  21   2   1         63.90         60.70         4.24 o                         
 -20   3   1         10.15         11.11         3.12 o                         
 -19   3   1         19.09         22.00         3.42 o                         
 -18   3   1        152.77        170.39         7.04 o                         
 -17   3   1        283.89        285.52        10.41 o                         
 -16   3   1         81.27         69.21         4.30 o                         
 -15   3   1        178.55        192.19         6.69 o                         
 -14   3   1         64.04         62.16         4.44 o                         
 -13   3   1        341.73        349.22         7.96 o                         
 -12   3   1          1.28          0.03         2.17 o                         
 -11   3   1       2224.65       2215.45        30.79 o                         
 -10   3   1       2583.46       2756.85        37.88 o                         
  -9   3   1         18.73         20.39         2.03 o                         
  -8   3   1         20.20         20.00         3.33 o                         
  -7   3   1       9987.78      10307.90       172.19 o                         
  -6   3   1       3246.74       3203.10        55.10 o                         
  -5   3   1          8.71          9.91         2.60 o                         
  -4   3   1        791.35        833.07        22.93 o                         
  -3   3   1       1431.69       1396.46        27.29 o                         
  -2   3   1       4445.50       4412.26        82.91 o                         
  -1   3   1       1549.17       1629.86        31.32 o                         
   0   3   1       3525.76       3521.77        62.48 o                         
   1   3   1       1126.90       1057.60        22.09 o                         
   2   3   1        794.64        764.97        16.49 o                         
   3   3   1         70.46         78.38         3.83 o                         
   4   3   1       5327.56       5261.82       101.46 o                         
   5   3   1       3352.49       3315.91        61.88 o                         
   6   3   1       1900.35       2030.60        37.63 o                         
   7   3   1       1185.38       1257.98        25.63 o                         
   8   3   1       1743.38       1664.24        26.12 o                         
   9   3   1       6714.29       7076.63        96.49 o                         
  10   3   1          5.77         10.01         1.86 o                         
  11   3   1        700.78        716.43        12.66 o                         
  12   3   1        946.03        972.51        14.90 o                         
  13   3   1        528.55        537.24        11.01 o                         
  14   3   1         39.23         39.81         3.83 o                         
  15   3   1         25.11         34.00         3.88 o                         
  16   3   1        364.41        368.28        11.81 o                         
  17   3   1        179.26        180.50         7.35 o                         
  18   3   1         13.80         13.33         3.26 o                         
  19   3   1        133.10        142.30         5.58 o                         
  20   3   1        183.73        192.29         6.01 o                         
 -19   4   1         17.98          8.71         3.72 o                         
 -18   4   1          0.85          0.20         2.99 o                         
 -17   4   1         17.41         10.92         2.94 o                         
 -16   4   1        227.47        226.84         7.76 o                         
 -15   4   1        103.91         99.17         5.54 o                         
 -14   4   1        380.33        351.40        11.99 o                         
 -13   4   1         13.17         19.61         4.12 o                         
 -12   4   1        322.05        311.40         7.62 o                         
 -11   4   1        193.08        196.29         6.09 o                         
 -10   4   1        488.49        480.33        10.32 o                         
  -9   4   1        947.12        995.40        19.90 o                         
  -8   4   1         66.20         80.94         3.33 o                         
  -7   4   1        313.84        323.92         8.34 o                         
  -6   4   1       1814.09       1870.45        32.96 o                         
  -5   4   1        355.17        353.60         9.49 o                         
  -4   4   1         22.61         21.93         6.11 o                         
  -3   4   1         91.53        108.86         6.26 o                         
  -2   4   1        181.04        171.01         6.18 o                         
  -1   4   1       2887.85       2887.76        60.41 o                         
   0   4   1         42.87         48.57         4.10 o                         
   1   4   1         19.96         19.27         3.50 o                         
   2   4   1       2698.87       2760.36        70.93 o                         
   3   4   1        200.75        176.25         8.38 o                         
   4   4   1        228.56        234.21        12.09 o                         
   5   4   1          1.51          1.95         1.76 o                         
   6   4   1        353.89        356.57         7.38 o                         
   7   4   1       1086.72       1108.82        19.72 o                         
   8   4   1         87.58         98.50         4.43 o                         
   9   4   1          3.41          6.13         3.02 o                         
  10   4   1        279.56        273.43         7.41 o                         
  11   4   1        983.08        937.30        17.62 o                         
  12   4   1          2.45          7.08         3.20 o                         
  13   4   1         27.46         24.13         3.66 o                         
  14   4   1         10.99         12.91         3.64 o                         
  15   4   1        635.80        604.66        18.29 o                         
  16   4   1         33.13         29.37         3.70 o                         
  17   4   1          5.66          4.27         3.46 o                         
  18   4   1         59.17         48.29         3.52 o                         
  19   4   1         36.37         32.95         2.76 o                         
 -18   5   1        178.08        176.41        13.53 o                         
 -17   5   1        296.89        294.75        10.77 o                         
 -16   5   1         22.00         19.65         3.93 o                         
 -15   5   1        142.49        127.09         9.27 o                         
 -14   5   1        523.46        519.25        26.52 o                         
 -13   5   1        796.45        740.32        28.50 o                         
 -12   5   1          1.97          7.04         5.17 o                         
 -11   5   1        410.83        402.22        14.85 o                         
 -10   5   1        175.32        165.02        10.15 o                         
  -9   5   1        668.25        638.00        15.68 o                         
  -8   5   1         17.83         13.02         3.98 o                         
  -7   5   1        359.74        343.63         9.37 o                         
  -6   5   1        376.55        358.90        10.42 o                         
  -5   5   1          5.54         11.69         2.94 o                         
  -4   5   1         33.30         25.95         2.73 o                         
  -3   5   1       1232.78       1235.11        25.41 o                         
  -2   5   1        525.94        504.83        11.32 o                         
  -1   5   1          5.21          4.26         2.52 o                         
   0   5   1        353.15        325.31         9.62 o                         
   1   5   1        721.99        705.31        15.44 o                         
   2   5   1       1591.23       1564.21        31.54 o                         
   3   5   1         29.22         31.65         3.40 o                         
   4   5   1       1015.46       1018.65        22.49 o                         
   5   5   1        927.52        913.75        18.01 o                         
   6   5   1         23.25         29.19         2.86 o                         
   7   5   1         36.97         45.85         3.13 o                         
   8   5   1        947.16        932.81        19.29 o                         
   9   5   1        172.14        167.21         8.24 o                         
  10   5   1         84.67         82.70         6.25 o                         
  11   5   1         38.63         41.43         5.45 o                         
  12   5   1        151.97        157.44         8.24 o                         
  13   5   1        549.71        574.60        25.05 o                         
  14   5   1         36.42         28.84         5.55 o                         
  15   5   1        220.40        213.29        10.39 o                         
  16   5   1        180.34        162.45        10.25 o                         
  17   5   1        154.41        156.43        14.17 o                         
 -16   6   1         23.96         21.90         3.32 o                         
 -15   6   1        280.90        268.21        11.47 o                         
 -14   6   1         30.27         14.35         5.09 o                         
 -13   6   1        340.49        336.27        17.65 o                         
 -12   6   1        164.20        161.37        10.85 o                         
 -11   6   1        275.65        260.29        15.35 o                         
 -10   6   1         76.28         73.68        15.88 o                         
  -9   6   1        986.54        913.71        42.50 o                         
  -8   6   1        124.16        126.23         8.54 o                         
  -7   6   1         71.00         73.12         6.03 o                         
  -6   6   1         15.93         20.83         4.20 o                         
  -5   6   1        277.02        270.70        11.34 o                         
  -4   6   1        158.03        161.16         8.76 o                         
  -3   6   1        113.41        129.40         6.06 o                         
  -2   6   1         11.71          7.67         3.62 o                         
  -1   6   1        279.20        245.68         7.67 o                         
   0   6   1         13.98         15.73         3.62 o                         
   1   6   1         31.34         30.06         3.78 o                         
   2   6   1         17.34         20.76         3.31 o                         
   3   6   1        670.66        644.79        16.35 o                         
   4   6   1        121.95        129.95         6.00 o                         
   5   6   1        403.69        399.38        11.97 o                         
   6   6   1         17.16         22.79         4.44 o                         
   7   6   1        986.91        989.26        28.51 o                         
   8   6   1          3.58          8.52         4.62 o                         
   9   6   1        161.90        157.71         7.13 o                         
  10   6   1        138.00        151.97         8.06 o                         
  11   6   1         27.83         29.32         5.00 o                         
  12   6   1        187.08        186.51         8.45 o                         
  13   6   1        270.78        268.40        12.00 o                         
  14   6   1         58.22         79.80         7.14 o                         
  15   6   1         12.99          6.36         4.11 o                         
  16   6   1         15.56         12.24         3.35 o                         
 -13   7   1          9.30         10.64         4.30 o                         
 -12   7   1          0.74          4.11         7.20 o                         
 -11   7   1        140.00        134.28        13.72 o                         
 -10   7   1        328.74        331.07        17.62 o                         
  -9   7   1          8.12         11.76         6.25 o                         
  -8   7   1         24.20         31.15         6.93 o                         
  -7   7   1        328.19        346.46        18.73 o                         
  -6   7   1        126.86        127.19        10.27 o                         
  -5   7   1        106.20        123.30         8.15 o                         
  -4   7   1        214.84        227.66         9.96 o                         
  -3   7   1        196.84        186.88         8.78 o                         
  -2   7   1        212.97        205.42         9.29 o                         
  -1   7   1          1.40          0.32         4.78 o                         
   0   7   1        404.92        405.87        15.10 o                         
   1   7   1        137.93        128.38         7.45 o                         
   2   7   1        218.63        218.49         9.77 o                         
   3   7   1         62.77         58.94         5.97 o                         
   4   7   1        312.62        317.65        11.21 o                         
   5   7   1        149.80        160.26         8.17 o                         
   6   7   1        155.82        168.61         8.30 o                         
   7   7   1         26.93         30.24         5.70 o                         
   8   7   1         94.15         97.60         7.33 o                         
   9   7   1        345.27        349.67        14.92 o                         
  10   7   1         19.17         16.95         4.56 o                         
  11   7   1         65.77         76.40         7.08 o                         
  12   7   1        164.03        147.37         8.92 o                         
  13   7   1        246.25        249.81        17.53 o                         
 -10   8   1          2.16          4.78         5.46 o                         
  -9   8   1        150.25        126.49        11.98 o                         
  -8   8   1         60.44         53.26         6.13 o                         
  -7   8   1        165.58        164.94        11.73 o                         
  -6   8   1        241.32        243.50        13.67 o                         
  -5   8   1        110.73        110.51         8.55 o                         
  -4   8   1        273.60        259.93        14.46 o                         
  -3   8   1          2.18          5.82         9.93 o                         
  -2   8   1        334.44        335.80        25.24 o                         
  -1   8   1        117.54        118.85        13.13 o                         
   0   8   1        176.48        166.99        10.98 o                         
   1   8   1          0.06         -5.25         5.73 o                         
   2   8   1        108.22        118.95         9.27 o                         
   3   8   1        232.94        221.59        13.15 o                         
   4   8   1        268.71        294.39        16.02 o                         
   5   8   1          2.42          7.79         7.03 o                         
   6   8   1        151.76        127.97        12.62 o                         
   7   8   1        199.68        201.33        16.22 o                         
   8   8   1         11.46         12.28         6.27 o                         
   9   8   1         25.99         20.66         5.80 o                         
 -21   0   2         88.43         89.01         7.06 o                         
 -20   0   2        206.05        244.02         9.70 o                         
 -19   0   2         65.74         76.73         7.12 o                         
 -18   0   2        719.51        683.82        23.07 o                         
 -17   0   2        750.36        737.37        24.73 o                         
 -16   0   2        172.82        172.49         9.71 o                         
 -15   0   2        296.25        269.98         7.82 o                         
 -14   0   2        760.78        782.61        14.15 o                         
 -13   0   2        822.38        752.77        13.98 o                         
 -12   0   2         55.03         53.80         2.69 o                         
 -11   0   2        154.66        139.50         4.11 o                         
 -10   0   2       1073.12       1083.32        22.78 o                         
  -9   0   2       1775.89       1546.09        36.50 o                         
  -8   0   2        158.27        126.11         5.33 o                         
  -7   0   2       2096.76       1925.40        31.47 o                         
  -6   0   2       3847.34       3857.00        60.70 o                         
  -5   0   2       2026.28       2031.79        30.51 o                         
  -4   0   2       1267.78       1305.19        19.80 o                         
  -3   0   2       2524.37       2611.00        38.79 o                         
  -2   0   2      21364.71      21848.59       336.90 o                         
  -1   0   2      19572.33      19739.11       303.51 o                         
   0   0   2         61.87         57.09         1.89 o                         
   1   0   2       6640.33       6813.19        99.11 o                         
   2   0   2      25676.03      26403.79       407.51 o                         
   3   0   2       2065.35       1932.87        29.54 o                         
   4   0   2       1674.60       1714.63        28.35 o                         
   5   0   2        736.88        697.00        13.45 o                         
   6   0   2       5292.98       5068.91        85.24 o                         
   7   0   2        461.93        391.60         9.52 o                         
   8   0   2        370.84        328.62        12.93 o                         
   9   0   2       2956.96       2769.09        52.75 o                         
  10   0   2       2822.88       2852.28        50.69 o                         
  11   0   2        465.23        521.95        10.64 o                         
  12   0   2       2128.75       2204.75        44.44 o                         
  13   0   2       2524.34       2481.83        50.04 o                         
  14   0   2        279.29        303.88        10.85 o                         
  15   0   2        400.32        376.81        12.69 o                         
  16   0   2       1385.63       1400.94        39.70 o                         
  17   0   2       1059.34       1028.85        29.80 o                         
  18   0   2        168.12        154.93         7.00 o                         
  19   0   2          3.40         10.25         3.69 o                         
  20   0   2        333.24        332.60        10.65 o                         
  21   0   2        218.30        198.26         7.54 o                         
 -21   1   2          0.23          1.25         3.40 o                         
 -20   1   2          6.82          6.98         2.69 o                         
 -19   1   2          5.10          5.56         3.19 o                         
 -18   1   2         36.59         38.92         3.42 o                         
 -17   1   2          0.92          0.29         2.67 o                         
 -16   1   2       1251.52       1210.73        22.07 o                         
 -15   1   2        776.70        751.62        11.03 o                         
 -14   1   2         25.49         22.81         2.48 o                         
 -13   1   2         71.73         71.54         2.46 o                         
 -12   1   2         56.19         56.55         2.20 o                         
 -11   1   2         96.16        106.62         2.56 o                         
 -10   1   2        430.94        494.35         9.02 o                         
  -9   1   2         21.44         33.14         2.21 o                         
  -8   1   2        601.85        681.95        17.16 o                         
  -7   1   2        324.37        407.17         6.51 o                         
  -6   1   2         46.10         43.63         1.73 o                         
  -5   1   2          1.03          1.91         1.04 o                         
  -4   1   2        513.81        536.41         6.65 o                         
  -3   1   2       1587.03       1491.00        17.47 o                         
  -2   1   2       8538.24       8354.09        92.44 o                         
  -1   1   2        853.38        867.31        10.94 o                         
   0   1   2      16862.32      16513.01       177.37 o                         
   1   1   2       9498.96       9342.36       107.62 o                         
   2   1   2       9517.42       9202.29       108.12 o                         
   3   1   2         17.45         18.43         1.03 o                         
   4   1   2         30.11         28.98         1.42 o                         
   5   1   2        279.61        248.80         4.33 o                         
   6   1   2       1235.25       1331.94        18.77 o                         
   7   1   2         33.02         44.25         2.62 o                         
   8   1   2        369.46        426.29         7.82 o                         
   9   1   2       3148.11       3441.62        50.64 o                         
  10   1   2        140.95        153.67         3.16 o                         
  11   1   2          5.80          9.78         1.51 o                         
  12   1   2          0.77          3.73         1.67 o                         
  13   1   2          0.07         -0.05         1.86 o                         
  14   1   2         10.82         10.44         2.20 o                         
  15   1   2        184.51        183.72         4.77 o                         
  16   1   2          9.84          8.52         2.51 o                         
  17   1   2         21.29         22.60         2.91 o                         
  18   1   2         86.48         81.69         3.60 o                         
  19   1   2          2.74          5.77         2.29 o                         
  20   1   2          0.19         -0.95         2.02 o                         
  21   1   2          0.35          0.46         1.91 o                         
 -21   2   2        358.58        383.78        11.68 o                         
 -20   2   2        125.80        122.82         6.60 o                         
 -19   2   2         12.62         14.21         3.23 o                         
 -18   2   2         66.62         74.76         4.30 o                         
 -17   2   2        209.57        227.04         7.50 o                         
 -16   2   2        715.03        694.53        15.53 o                         
 -15   2   2        159.55        141.57         4.94 o                         
 -14   2   2         30.56         32.43         2.78 o                         
 -13   2   2       2427.36       2472.94        35.48 o                         
 -12   2   2        548.10        545.40         9.74 o                         
 -11   2   2       1115.03       1131.67        16.44 o                         
 -10   2   2        721.38        716.12        11.65 o                         
  -9   2   2       1502.32       1450.11        22.33 o                         
  -8   2   2       3410.56       3608.51        52.84 o                         
  -7   2   2       6020.08       6292.55        92.03 o                         
  -6   2   2        431.63        358.13         8.55 o                         
  -5   2   2       1210.28       1074.63        21.35 o                         
  -4   2   2       3086.76       3091.44        49.07 o                         
  -3   2   2        347.19        322.66         6.68 o                         
  -2   2   2       5948.17       6037.59        90.90 o                         
  -1   2   2      15734.61      16086.83       240.15 o                         
   0   2   2      17525.10      17778.87       283.53 o                         
   1   2   2       1169.57       1078.66        17.85 o                         
   2   2   2        377.37        364.34         7.20 o                         
   3   2   2        210.78        224.33         5.32 o                         
   4   2   2        373.29        400.43         7.47 o                         
   5   2   2        544.60        486.66         8.65 o                         
   6   2   2      10505.87       9933.92       305.34 o                         
   7   2   2        361.12        447.63         9.54 o                         
   8   2   2       1159.94       1138.43        20.87 o                         
   9   2   2       1576.38       1477.03        21.03 o                         
  10   2   2       2997.38       2939.46        41.68 o                         
  11   2   2         31.06         43.23         2.45 o                         
  12   2   2       2151.91       2147.63        30.29 o                         
  13   2   2        246.02        257.30         6.24 o                         
  14   2   2       2101.13       2085.75        30.38 o                         
  15   2   2        787.75        738.41        16.79 o                         
  16   2   2        226.75        224.76         6.15 o                         
  17   2   2        309.52        334.48         9.90 o                         
  18   2   2        118.90        122.31         4.77 o                         
  19   2   2          6.45          4.21         2.52 o                         
  20   2   2        231.48        218.27         6.31 o                         
 -20   3   2         17.60         16.57         2.50 o                         
 -19   3   2         22.18         23.16         3.16 o                         
 -18   3   2        111.46        105.06         4.62 o                         
 -17   3   2          2.82         -1.67         3.33 o                         
 -16   3   2          4.96          2.58         2.83 o                         
 -15   3   2        154.59        138.93         4.98 o                         
 -14   3   2        197.10        192.40         5.90 o                         
 -13   3   2         55.47         52.90         3.07 o                         
 -12   3   2         46.09         44.68         2.52 o                         
 -11   3   2        126.70        128.37         4.71 o                         
 -10   3   2        506.06        531.32         9.20 o                         
  -9   3   2         19.03         22.56         1.95 o                         
  -8   3   2        274.81        296.74         8.38 o                         
  -7   3   2        111.81        122.60         5.33 o                         
  -6   3   2         88.20         75.41         5.07 o                         
  -5   3   2        346.37        349.82        14.04 o                         
  -4   3   2       1220.46       1277.71        30.61 o                         
  -3   3   2          9.08         12.47         2.44 o                         
  -2   3   2        580.85        635.92        14.36 o                         
  -1   3   2        109.15        111.69         3.75 o                         
   0   3   2       1681.24       1659.13        32.01 o                         
   1   3   2        275.59        303.21         8.85 o                         
   2   3   2          2.59          1.55         2.36 o                         
   3   3   2        177.77        167.27         5.64 o                         
   4   3   2        698.12        730.18        16.38 o                         
   5   3   2          6.75          5.73         2.54 o                         
   6   3   2        144.04        159.63         7.00 o                         
   7   3   2        160.32        152.38         4.26 o                         
   8   3   2        673.95        707.48        10.94 o                         
   9   3   2          9.55         11.84         1.97 o                         
  10   3   2        354.34        364.59         6.96 o                         
  11   3   2        204.14        203.26         4.94 o                         
  12   3   2          9.29          7.92         2.32 o                         
  13   3   2          6.79          8.57         2.72 o                         
  14   3   2        744.52        777.80        21.14 o                         
  15   3   2         52.74         53.92         4.91 o                         
  16   3   2         63.11         68.55         7.86 o                         
  17   3   2         41.47         48.94         5.04 o                         
  18   3   2         15.00         17.87         3.18 o                         
  19   3   2         24.04         28.40         2.92 o                         
  20   3   2          5.14          3.65         2.61 o                         
 -19   4   2         19.85         18.90         3.57 o                         
 -18   4   2         65.47         68.05         4.38 o                         
 -17   4   2        362.59        375.56        10.23 o                         
 -16   4   2         80.18         85.82         4.41 o                         
 -15   4   2         92.29         86.51         4.98 o                         
 -14   4   2        797.60        727.22        21.88 o                         
 -13   4   2        368.72        380.13        12.76 o                         
 -12   4   2        115.91        123.46         7.18 o                         
 -11   4   2          1.89          1.06         2.80 o                         
 -10   4   2       1742.49       1705.67        29.80 o                         
  -9   4   2        645.84        662.37        13.10 o                         
  -8   4   2        263.91        250.72         6.68 o                         
  -7   4   2         90.30         89.15         5.40 o                         
  -6   4   2       1960.67       1864.30        36.08 o                         
  -5   4   2       3020.07       3118.19        64.57 o                         
  -4   4   2        322.70        368.45         9.96 o                         
  -3   4   2       1272.78       1353.58        28.97 o                         
  -2   4   2       2464.57       2390.75        54.22 o                         
  -1   4   2       4879.13       4992.94       118.01 o                         
   0   4   2        244.51        288.27         9.08 o                         
   1   4   2        309.18        289.09        10.16 o                         
   2   4   2       6833.40       7004.39       161.04 o                         
   3   4   2       1100.81       1090.17        28.72 o                         
   4   4   2        385.43        411.31         8.32 o                         
   5   4   2        945.07        943.80        16.57 o                         
   6   4   2       3837.90       3802.06        61.12 o                         
   7   4   2        378.57        389.14         8.79 o                         
   8   4   2        554.97        555.14        13.81 o                         
   9   4   2        500.49        499.20        10.67 o                         
  10   4   2        547.88        576.83        13.82 o                         
  11   4   2        743.13        719.28        17.13 o                         
  12   4   2        224.21        226.80         8.12 o                         
  13   4   2        780.65        812.29        20.30 o                         
  14   4   2         90.96         97.46         5.20 o                         
  15   4   2        493.21        479.30        13.79 o                         
  16   4   2        363.26        356.10        10.69 o                         
  17   4   2        488.58        494.28        13.61 o                         
  18   4   2         58.33         55.48         3.68 o                         
 -18   5   2         41.44         36.72         3.19 o                         
 -17   5   2          1.59         -1.10         3.25 o                         
 -16   5   2         20.79         21.12         3.50 o                         
 -15   5   2          9.81         12.87         4.12 o                         
 -14   5   2        505.77        457.19        18.85 o                         
 -13   5   2        106.67        101.95         6.39 o                         
 -12   5   2        155.63        161.96         8.15 o                         
 -11   5   2         14.20         15.54         4.09 o                         
 -10   5   2          6.77         17.67         4.63 o                         
  -9   5   2          1.34         -1.14         4.14 o                         
  -8   5   2        434.66        424.40        12.88 o                         
  -7   5   2         20.86         20.19         3.81 o                         
  -6   5   2          2.85         10.24         3.49 o                         
  -5   5   2         37.79         36.84         4.65 o                         
  -4   5   2        885.47        897.64        23.16 o                         
  -3   5   2        386.30        379.03        10.06 o                         
  -2   5   2         23.74         23.74         2.54 o                         
  -1   5   2        364.84        370.91         8.56 o                         
   0   5   2       1047.01       1075.46        25.58 o                         
   1   5   2         14.29          6.48         2.78 o                         
   2   5   2         41.38         38.12         3.16 o                         
   3   5   2        932.81        920.17        18.97 o                         
   4   5   2        508.54        506.70        11.24 o                         
   5   5   2         22.10         27.09         2.84 o                         
   6   5   2        600.87        629.91        13.63 o                         
   7   5   2         15.53         16.33         3.16 o                         
   8   5   2        208.01        219.07         8.89 o                         
   9   5   2         24.17         20.86         6.73 o                         
  10   5   2         35.87         49.16         6.17 o                         
  11   5   2         82.80         94.07         6.83 o                         
  12   5   2        237.73        221.80         9.87 o                         
  13   5   2        273.42        286.35        10.67 o                         
  14   5   2          4.28          3.19         3.66 o                         
  15   5   2        144.17        165.98         7.46 o                         
  16   5   2         63.05         52.91        11.77 o                         
  17   5   2          5.77          5.08         4.28 o                         
 -16   6   2        116.34        105.52         7.98 o                         
 -15   6   2         28.73         22.30         4.12 o                         
 -14   6   2        105.10        107.26         6.92 o                         
 -13   6   2        390.11        377.70        19.64 o                         
 -12   6   2        375.38        360.81        35.24 o                         
 -11   6   2         12.29         12.95         5.46 o                         
 -10   6   2        253.31        244.22        10.40 o                         
  -9   6   2        444.44        437.08        16.02 o                         
  -8   6   2         96.42         91.54         6.60 o                         
  -7   6   2        234.25        229.47        10.02 o                         
  -6   6   2        199.28        187.20         8.89 o                         
  -5   6   2         47.48         50.43         5.14 o                         
  -4   6   2          3.74          5.39         4.12 o                         
  -3   6   2         42.11         38.53         4.29 o                         
  -2   6   2        362.47        381.88        12.60 o                         
  -1   6   2        229.83        215.49         8.59 o                         
   0   6   2         84.42         88.66         6.10 o                         
   1   6   2        495.95        477.59        13.13 o                         
   2   6   2        916.74        934.57        22.83 o                         
   3   6   2        131.04        141.60         6.09 o                         
   4   6   2         12.08         11.15         3.95 o                         
   5   6   2         94.40         90.11         5.85 o                         
   6   6   2        669.78        669.52        20.28 o                         
   7   6   2         67.30         85.67         6.52 o                         
   8   6   2         34.91         23.35         6.53 o                         
   9   6   2        148.28        138.04         8.73 o                         
  10   6   2        297.42        334.48        14.95 o                         
  11   6   2          4.68          7.74         5.12 o                         
  12   6   2        207.09        234.54        11.18 o                         
  13   6   2         33.75         28.47         5.62 o                         
  14   6   2         32.95         34.49         5.13 o                         
  15   6   2         11.86          4.11         5.17 o                         
 -13   7   2         35.04         33.95         8.34 o                         
 -12   7   2         83.74         77.28        10.12 o                         
 -11   7   2        598.10        562.32        38.09 o                         
 -10   7   2        217.16        242.42        14.01 o                         
  -9   7   2          8.18         10.39         5.17 o                         
  -8   7   2        495.92        486.14        17.11 o                         
  -7   7   2        159.88        143.54         7.63 o                         
  -6   7   2        231.07        221.57         9.78 o                         
  -5   7   2        368.81        362.24        13.68 o                         
  -4   7   2         94.40         91.61         6.46 o                         
  -3   7   2         22.04         19.24         5.09 o                         
  -2   7   2        122.39        133.76         7.40 o                         
  -1   7   2        247.44        262.22        11.05 o                         
   0   7   2        351.12        354.60        13.64 o                         
   1   7   2        280.30        272.69        11.26 o                         
   2   7   2         47.17         53.49         5.29 o                         
   3   7   2        203.27        202.85         8.46 o                         
   4   7   2        523.17        534.41        18.83 o                         
   5   7   2        353.84        384.92        14.44 o                         
   6   7   2          4.44          1.65         6.36 o                         
   7   7   2        123.86        118.18         9.67 o                         
   8   7   2        823.53        790.42        36.71 o                         
   9   7   2          2.72          4.24         4.48 o                         
  10   7   2         16.23         20.35         5.54 o                         
  11   7   2        350.70        331.29        13.54 o                         
  12   7   2         39.30         38.66         4.61 o                         
 -10   8   2          7.78          2.37         5.29 o                         
  -9   8   2        277.43        272.35        19.91 o                         
  -8   8   2         29.30         23.41         7.54 o                         
  -7   8   2         27.67         35.18         8.26 o                         
  -6   8   2        360.56        364.40        18.43 o                         
  -5   8   2         83.89         85.62         6.18 o                         
  -4   8   2        318.83        285.91        17.78 o                         
  -3   8   2        428.64        437.42        21.98 o                         
  -2   8   2        279.27        297.19        16.34 o                         
  -1   8   2         48.66         55.43         5.71 o                         
   0   8   2         73.32         79.42         5.58 o                         
   1   8   2         66.26         81.04         7.11 o                         
   2   8   2        179.62        175.27         9.28 o                         
   3   8   2         59.21         74.73         7.06 o                         
   4   8   2         93.94         98.39         6.71 o                         
   5   8   2        102.82        114.24        21.55 o                         
   6   8   2         50.07         51.38         6.11 o                         
   7   8   2        160.37        163.39         9.82 o                         
   8   8   2         38.61         25.37         4.47 o                         
 -21   1   3         14.75         13.78         3.51 o                         
 -20   1   3        195.29        199.53         9.58 o                         
 -19   1   3        310.73        325.83        10.97 o                         
 -18   1   3          1.77          0.17         3.22 o                         
 -17   1   3        368.62        361.11         9.66 o                         
 -16   1   3        128.48        133.21         5.61 o                         
 -15   1   3       1719.57       1804.21        32.00 o                         
 -14   1   3        169.79        169.98         4.43 o                         
 -13   1   3        960.75        984.50        14.39 o                         
 -12   1   3        926.99        905.92        12.10 o                         
 -11   1   3       1894.30       1776.71        21.82 o                         
 -10   1   3        330.20        326.39         5.93 o                         
  -9   1   3       2691.74       2435.90        40.15 o                         
  -8   1   3       1112.91       1022.46        15.45 o                         
  -7   1   3       2215.20       2281.49        28.78 o                         
  -6   1   3         19.81         17.89         1.52 o                         
  -5   1   3       6287.12       6338.85        75.17 o                         
  -4   1   3        658.62        660.78         8.97 o                         
  -3   1   3        139.68        162.13         2.99 o                         
  -2   1   3       2650.75       2615.71        35.89 o                         
  -1   1   3       8523.33       8466.90        99.68 o                         
   0   1   3       1959.40       1945.40        22.73 o                         
   1   1   3        206.40        247.14         3.85 o                         
   2   1   3         87.39         86.46         1.95 o                         
   3   1   3       1563.68       1480.81        18.28 o                         
   4   1   3       2316.92       2176.83        29.53 o                         
   5   1   3        351.50        336.58         5.65 o                         
   6   1   3       2416.54       2300.80        30.73 o                         
   7   1   3       3021.51       2907.95        40.64 o                         
   8   1   3        538.38        510.97         9.35 o                         
   9   1   3        593.97        575.15        10.20 o                         
  10   1   3       2513.96       2459.71        28.42 o                         
  11   1   3       1498.73       1549.74        19.98 o                         
  12   1   3        129.92        147.81         4.67 o                         
  13   1   3        666.18        687.86        10.88 o                         
  14   1   3        524.12        568.15         9.56 o                         
  15   1   3       1246.59       1212.24        22.29 o                         
  16   1   3        105.36         91.33         3.81 o                         
  17   1   3        209.87        212.44         5.62 o                         
  18   1   3        228.94        237.72         6.13 o                         
  19   1   3        149.19        132.61         4.26 o                         
  20   1   3          2.14          0.46         2.04 o                         
 -21   2   3          2.37          4.25         2.19 o                         
 -20   2   3         14.40         19.97         3.06 o                         
 -19   2   3         48.37         50.08         3.78 o                         
 -18   2   3          4.64         11.03         3.38 o                         
 -17   2   3         87.02         80.67         4.90 o                         
 -16   2   3          3.73          8.11         3.50 o                         
 -15   2   3         28.28         18.39         3.24 o                         
 -14   2   3        262.76        248.39         5.60 o                         
 -13   2   3          2.61          9.47         2.79 o                         
 -12   2   3         20.03         26.57         2.38 o                         
 -11   2   3        145.89        161.08         5.41 o                         
 -10   2   3         87.75         75.11         3.32 o                         
  -9   2   3       1717.45       1840.19        26.89 o                         
  -8   2   3          0.47         -2.56         2.56 o                         
  -7   2   3        660.97        783.47        20.26 o                         
  -6   2   3       1049.81       1109.67        18.99 o                         
  -5   2   3        897.43        904.48        16.58 o                         
  -4   2   3        218.18        233.67         4.99 o                         
  -3   2   3        546.99        508.27         8.87 o                         
  -2   2   3        222.41        226.85         5.04 o                         
  -1   2   3       6334.33       6424.76        99.87 o                         
   0   2   3        178.83        186.72         4.34 o                         
   1   2   3        452.27        482.34         8.62 o                         
   2   2   3         89.53        103.70         3.16 o                         
   3   2   3          5.70          6.73         1.64 o                         
   4   2   3        356.52        351.14         6.79 o                         
   5   2   3        234.39        234.07         5.64 o                         
   6   2   3        295.39        274.87         7.30 o                         
   7   2   3       1343.90       1402.85        29.73 o                         
   8   2   3       1170.71       1178.78        28.89 o                         
   9   2   3         37.92         42.26         2.22 o                         
  10   2   3         32.27         23.08         2.22 o                         
  11   2   3        147.60        172.85         4.96 o                         
  12   2   3         42.84         51.86         2.96 o                         
  13   2   3         38.17         42.03         3.17 o                         
  14   2   3        120.77        118.07         4.44 o                         
  15   2   3        242.73        258.45         8.09 o                         
  16   2   3         38.15         42.05         3.38 o                         
  17   2   3         33.56         31.23         4.06 o                         
  18   2   3         29.71         30.86         3.76 o                         
  19   2   3          9.51          7.50         2.40 o                         
  20   2   3         13.43          6.81         2.27 o                         
 -20   3   3        231.27        246.74         9.08 o                         
 -19   3   3        301.86        308.21         8.51 o                         
 -18   3   3          5.30          7.78         2.77 o                         
 -17   3   3         23.73         23.76         3.12 o                         
 -16   3   3        682.32        690.59        16.37 o                         
 -15   3   3        280.20        286.27         8.78 o                         
 -14   3   3        206.90        191.38         6.73 o                         
 -13   3   3        289.33        273.28         6.70 o                         
 -12   3   3        349.77        350.84         7.76 o                         
 -11   3   3        849.37        876.73        15.67 o                         
 -10   3   3        129.24        117.03         6.66 o                         
  -9   3   3       3125.49       3090.37        55.92 o                         
  -8   3   3        652.56        577.16        12.53 o                         
  -7   3   3        563.93        586.94        17.52 o                         
  -6   3   3        417.44        437.07        15.44 o                         
  -5   3   3       4487.58       4350.71       109.97 o                         
  -4   3   3       1148.24       1075.89        22.24 o                         
  -3   3   3        142.86        134.34         6.51 o                         
  -2   3   3        724.00        667.95        15.25 o                         
  -1   3   3       3150.26       3058.56        60.20 o                         
   0   3   3       4070.48       3887.19        66.13 o                         
   1   3   3        202.72        233.61         6.67 o                         
   2   3   3       3420.52       3375.61        60.45 o                         
   3   3   3       1611.99       1443.18        27.39 o                         
   4   3   3        580.39        606.21        13.73 o                         
   5   3   3          4.58          1.72         2.74 o                         
   6   3   3       1298.67       1232.05        21.54 o                         
   7   3   3       1860.61       1757.57        36.03 o                         
   8   3   3        508.41        486.23         8.30 o                         
   9   3   3         12.13         14.01         2.17 o                         
  10   3   3       1661.27       1611.09        24.71 o                         
  11   3   3       1563.38       1580.09        29.53 o                         
  12   3   3          6.00          9.46         2.45 o                         
  13   3   3        259.59        273.85         8.02 o                         
  14   3   3        652.05        697.97        19.22 o                         
  15   3   3        552.65        581.42        20.13 o                         
  16   3   3          0.02          4.75         4.52 o                         
  17   3   3        112.89        111.75         6.32 o                         
  18   3   3        399.80        395.50        18.10 o                         
  19   3   3        154.25        159.38         7.58 o                         
 -19   4   3          5.14          4.75         2.64 o                         
 -18   4   3         10.89         12.76         2.69 o                         
 -17   4   3        427.23        406.46        11.80 o                         
 -16   4   3         34.10         40.32         4.40 o                         
 -15   4   3         60.31         57.86         4.15 o                         
 -14   4   3         13.68         13.52         3.56 o                         
 -13   4   3         81.07         70.18         4.99 o                         
 -12   4   3          1.14          7.57         3.73 o                         
 -11   4   3          7.98          7.20         2.84 o                         
 -10   4   3         13.45         18.63         2.59 o                         
  -9   4   3         17.49         24.08         2.74 o                         
  -8   4   3        251.99        256.87         6.59 o                         
  -7   4   3        433.91        429.99        11.10 o                         
  -6   4   3         29.21         26.88         2.51 o                         
  -5   4   3          4.72          6.63         2.33 o                         
  -4   4   3        417.56        422.06         8.90 o                         
  -3   4   3       1912.98       1906.52        33.19 o                         
  -2   4   3         53.06         52.37         2.96 o                         
  -1   4   3       4132.68       4172.22        84.31 o                         
   0   4   3       1265.26       1260.45        25.44 o                         
   1   4   3       2386.02       2359.82        44.60 o                         
   2   4   3         84.83         76.03         2.94 o                         
   3   4   3        113.66        113.80         3.49 o                         
   4   4   3         18.52         17.88         2.07 o                         
   5   4   3        747.37        753.19        14.29 o                         
   6   4   3         96.88        102.90         3.67 o                         
   7   4   3        199.79        204.70         7.21 o                         
   8   4   3         22.47         31.76         3.01 o                         
   9   4   3        243.80        244.80         8.71 o                         
  10   4   3          8.90          9.87         3.10 o                         
  11   4   3        453.89        488.74        13.10 o                         
  12   4   3         10.94         19.28         3.68 o                         
  13   4   3        153.06        155.54         6.88 o                         
  14   4   3         13.23         17.13         3.86 o                         
  15   4   3         71.84         74.71         4.92 o                         
  16   4   3         37.47         31.44         4.90 o                         
  17   4   3        158.73        139.06        10.59 o                         
  18   4   3          4.52          7.82         2.63 o                         
 -18   5   3          3.41          3.50         2.41 o                         
 -17   5   3         45.88         46.45         3.98 o                         
 -16   5   3        275.03        261.84         9.10 o                         
 -15   5   3        277.50        280.90         9.97 o                         
 -14   5   3         88.01         77.86         5.09 o                         
 -13   5   3        720.17        686.31        23.13 o                         
 -12   5   3        535.37        479.76        20.06 o                         
 -11   5   3         29.07         27.96         6.11 o                         
 -10   5   3        102.13         98.51         6.67 o                         
  -9   5   3       1363.18       1290.96        31.29 o                         
  -8   5   3        179.28        176.97         7.05 o                         
  -7   5   3        175.64        173.73         6.77 o                         
  -6   5   3         87.90         89.24         4.93 o                         
  -5   5   3        305.29        282.82         7.59 o                         
  -4   5   3       1700.84       1731.39        35.19 o                         
  -3   5   3         29.35         37.73         3.05 o                         
  -2   5   3        629.53        629.49        13.05 o                         
  -1   5   3        345.30        333.65         8.40 o                         
   0   5   3       2566.25       2687.84        52.83 o                         
   1   5   3        132.22        133.85         4.53 o                         
   2   5   3        424.03        394.48        10.79 o                         
   3   5   3       1073.55       1070.53        20.15 o                         
   4   5   3       1249.65       1331.15        24.78 o                         
   5   5   3        631.83        652.58        13.09 o                         
   6   5   3        396.06        393.29         9.37 o                         
   7   5   3        786.48        772.25        22.29 o                         
   8   5   3         31.67         40.47         4.51 o                         
   9   5   3          9.06         14.30         5.75 o                         
  10   5   3        937.91        958.86        36.14 o                         
  11   5   3         38.13         48.40         6.25 o                         
  12   5   3         16.69         21.52         4.90 o                         
  13   5   3         17.89         22.03         4.24 o                         
  14   5   3       1086.91       1084.84        34.35 o                         
  15   5   3         30.68         36.05         3.96 o                         
  16   5   3          0.01         -2.16         3.15 o                         
 -16   6   3         10.73          6.32         2.86 o                         
 -15   6   3         39.33         33.95         4.15 o                         
 -14   6   3        159.05        155.30         7.10 o                         
 -13   6   3        149.70        145.60         7.14 o                         
 -12   6   3          2.27         -2.14         4.20 o                         
 -11   6   3        206.11        215.90        13.41 o                         
 -10   6   3         55.67         59.58         6.63 o                         
  -9   6   3        430.93        426.18        16.92 o                         
  -8   6   3        100.16         98.74         6.78 o                         
  -7   6   3         16.74         23.67         5.05 o                         
  -6   6   3        588.36        577.10        20.06 o                         
  -5   6   3          4.49          5.93         4.47 o                         
  -4   6   3         10.78         14.09         3.89 o                         
  -3   6   3        281.54        282.67         8.35 o                         
  -2   6   3        355.59        356.45        11.48 o                         
  -1   6   3          1.29         -0.09         3.88 o                         
   0   6   3        198.14        189.81         7.09 o                         
   1   6   3        400.72        396.66        11.53 o                         
   2   6   3        235.37        238.60         8.15 o                         
   3   6   3          3.85         10.77         3.68 o                         
   4   6   3        486.46        475.65        14.20 o                         
   5   6   3        375.17        395.96        13.18 o                         
   6   6   3          6.88         16.20         4.05 o                         
   7   6   3          4.83          5.74         4.20 o                         
   8   6   3        230.85        236.33        11.98 o                         
   9   6   3         35.62         31.38         5.87 o                         
  10   6   3         23.93         22.42         5.64 o                         
  11   6   3          8.63          6.40         4.90 o                         
  12   6   3         41.95         48.31         4.81 o                         
  13   6   3         60.35         61.74         5.40 o                         
  14   6   3          0.41          2.58         3.89 o                         
  15   6   3         57.04         49.29         6.39 o                         
 -13   7   3         18.03         17.16         4.10 o                         
 -12   7   3        134.60        150.15        16.43 o                         
 -11   7   3         77.24         85.79         6.04 o                         
 -10   7   3         72.81         57.85         5.69 o                         
  -9   7   3         33.20         39.91         5.62 o                         
  -8   7   3        413.72        382.80        14.11 o                         
  -7   7   3          2.81          2.77         4.47 o                         
  -6   7   3         38.72         48.77         5.33 o                         
  -5   7   3        622.16        605.92        20.73 o                         
  -4   7   3        215.33        199.22         9.20 o                         
  -3   7   3          6.36         19.59         4.95 o                         
  -2   7   3        298.92        283.47        14.02 o                         
  -1   7   3        353.80        352.13        12.09 o                         
   0   7   3        433.41        458.33        14.81 o                         
   1   7   3         70.90         74.02         5.50 o                         
   2   7   3        323.51        321.62        11.31 o                         
   3   7   3        293.91        290.36        10.61 o                         
   4   7   3        294.29        310.44        12.20 o                         
   5   7   3         35.68         50.22         5.68 o                         
   6   7   3       1211.72       1182.44        43.41 o                         
   7   7   3         17.92         20.82         5.14 o                         
   8   7   3        292.60        323.13        22.32 o                         
   9   7   3         14.43         19.70         4.45 o                         
  10   7   3        194.23        206.04         9.55 o                         
  11   7   3        151.87        154.65         7.48 o                         
  12   7   3          4.26          4.61         3.47 o                         
  -9   8   3         38.73         47.17         7.24 o                         
  -8   8   3          1.39          5.01         3.37 o                         
  -7   8   3        445.89        428.88        16.88 o                         
  -6   8   3         13.82         13.06         4.27 o                         
  -5   8   3        214.71        204.73        10.34 o                         
  -4   8   3         59.49         55.92         5.34 o                         
  -3   8   3        790.71        787.54        29.59 o                         
  -2   8   3         12.41         14.81         3.90 o                         
  -1   8   3         11.84         13.42         4.06 o                         
   0   8   3        135.13        132.17         6.80 o                         
   1   8   3        322.51        321.97        13.91 o                         
   2   8   3        131.52        149.94         7.25 o                         
   3   8   3         23.92         33.18         7.49 o                         
   4   8   3         30.10         41.44         8.15 o                         
   5   8   3        568.13        538.10        25.35 o                         
   6   8   3         76.07         65.39         6.19 o                         
   7   8   3         40.02         37.74         6.22 o                         
   8   8   3         20.82         20.49         5.97 o                         
 -21   0   4        144.51        155.96        13.00 o                         
 -20   0   4         74.77         73.95         6.63 o                         
 -19   0   4        166.60        183.75        11.60 o                         
 -18   0   4        124.33        125.55         9.58 o                         
 -17   0   4        157.80        164.39         8.14 o                         
 -16   0   4        288.55        309.74        12.31 o                         
 -15   0   4       1154.06       1186.03        31.95 o                         
 -14   0   4         30.38         28.78         3.84 o                         
 -13   0   4        115.28        119.27         4.86 o                         
 -12   0   4        269.28        255.87         7.89 o                         
 -11   0   4       4351.25       3988.18        98.35 o                         
 -10   0   4       3418.66       3357.32        59.85 o                         
  -9   0   4       3428.93       3689.05        73.23 o                         
  -8   0   4        100.13        106.02         7.41 o                         
  -7   0   4      17376.74      18939.22       358.07 o                         
  -6   0   4        291.01        301.31         7.22 o                         
  -5   0   4       4652.58       4729.86        77.17 o                         
  -4   0   4       2513.50       2385.58        39.58 o                         
  -3   0   4        432.38        426.92         8.76 o                         
  -2   0   4       3531.50       3540.54        62.42 o                         
  -1   0   4       2787.20       2802.78        46.08 o                         
   0   0   4       1725.48       1677.01        30.47 o                         
   1   0   4       3906.75       3564.33        60.37 o                         
   2   0   4         42.45         42.15         2.24 o                         
   3   0   4       6561.40       6183.35       112.73 o                         
   4   0   4       5161.70       4992.10        91.35 o                         
   5   0   4         50.43         40.55         3.22 o                         
   6   0   4       1850.33       2027.52        44.11 o                         
   7   0   4      10583.67      10688.51       233.56 o                         
   8   0   4       2662.04       2455.80        55.59 o                         
   9   0   4       1277.38       1298.20        24.10 o                         
  10   0   4         60.57         53.18         4.65 o                         
  11   0   4       2050.83       2188.11        40.94 o                         
  12   0   4       3262.69       3416.30        79.02 o                         
  13   0   4          2.57          5.67         3.38 o                         
  14   0   4        108.06        113.66         5.69 o                         
  15   0   4        227.44        231.04         8.27 o                         
  16   0   4        762.70        758.03        20.54 o                         
  17   0   4         77.04         60.83         4.28 o                         
  18   0   4        165.67        162.54         6.06 o                         
  19   0   4        223.28        207.08         7.30 o                         
  20   0   4         97.36         94.88         5.24 o                         
 -21   1   4          6.45          7.07         2.67 o                         
 -20   1   4          0.69          2.82         2.87 o                         
 -19   1   4          0.31          2.05         3.76 o                         
 -18   1   4          1.07          4.81         5.51 o                         
 -17   1   4         17.96         16.92         4.51 o                         
 -16   1   4        405.13        405.98        12.32 o                         
 -15   1   4         58.23         63.19         4.62 o                         
 -14   1   4          5.54          4.41         2.58 o                         
 -13   1   4        132.24        137.21         5.45 o                         
 -12   1   4         23.73         18.80         2.32 o                         
 -11   1   4        125.95        140.92         3.73 o                         
 -10   1   4         19.42         20.61         1.81 o                         
  -9   1   4         65.63         66.91         3.53 o                         
  -8   1   4        495.33        570.43        13.82 o                         
  -7   1   4          8.67         11.90         2.06 o                         
  -6   1   4         52.06         57.18         2.70 o                         
  -5   1   4        123.82        151.33         3.58 o                         
  -4   1   4        106.66        116.14         3.11 o                         
  -3   1   4         61.73         69.73         2.30 o                         
  -2   1   4        234.16        278.74         4.85 o                         
  -1   1   4        170.56        191.33         3.63 o                         
   0   1   4       2096.68       2057.30        26.82 o                         
   1   1   4       1318.61       1383.51        18.08 o                         
   2   1   4          1.75          2.96         1.39 o                         
   3   1   4         15.84          9.99         1.60 o                         
   4   1   4         27.96         27.49         2.10 o                         
   5   1   4         96.75        113.84         3.29 o                         
   6   1   4        237.47        260.75         7.05 o                         
   7   1   4          0.58          1.32         2.32 o                         
   8   1   4       2217.72       2383.30        30.05 o                         
   9   1   4         16.53         17.87         1.64 o                         
  10   1   4        105.06        100.08         2.78 o                         
  11   1   4         72.43         84.17         3.11 o                         
  12   1   4          0.26          3.61         2.06 o                         
  13   1   4         22.62         25.95         2.61 o                         
  14   1   4         20.40         27.43         2.92 o                         
  15   1   4          0.32          7.17         3.02 o                         
  16   1   4          0.68          3.90         2.99 o                         
  17   1   4          3.13          1.89         2.69 o                         
  18   1   4          5.46          6.98         2.44 o                         
  19   1   4          2.19          4.51         2.16 o                         
  20   1   4         25.83         24.58         2.75 o                         
 -21   2   4          8.41          6.50         3.46 o                         
 -20   2   4         65.75         73.65         4.51 o                         
 -19   2   4        191.63        187.56         8.12 o                         
 -18   2   4        550.88        555.89        14.48 o                         
 -17   2   4          5.43          7.25         3.46 o                         
 -16   2   4        167.64        163.55         6.75 o                         
 -15   2   4        744.66        772.96        19.46 o                         
 -14   2   4       1452.98       1410.69        26.92 o                         
 -13   2   4         14.93         12.72         2.67 o                         
 -12   2   4       1265.19       1218.62        18.84 o                         
 -11   2   4       1351.04       1290.77        19.84 o                         
 -10   2   4        905.62        855.33        22.78 o                         
  -9   2   4         10.41         11.94         2.18 o                         
  -8   2   4       1897.60       1912.97        33.53 o                         
  -7   2   4        880.17        813.16        17.10 o                         
  -6   2   4        718.50        704.40        17.11 o                         
  -5   2   4        208.60        195.08         5.40 o                         
  -4   2   4       1502.12       1414.53        23.09 o                         
  -3   2   4        566.76        547.04         9.41 o                         
  -2   2   4         27.26         40.49         2.05 o                         
  -1   2   4        798.38        681.01        11.60 o                         
   0   2   4       2416.07       2177.85        35.35 o                         
   1   2   4        360.89        431.54         8.82 o                         
   2   2   4       1351.86       1496.38        25.88 o                         
   3   2   4        465.07        425.98         9.44 o                         
   4   2   4       5710.55       5418.98        82.83 o                         
   5   2   4         40.96         43.77         2.74 o                         
   6   2   4         43.89         38.16         2.75 o                         
   7   2   4        141.63        121.15         3.09 o                         
   8   2   4       3280.60       3178.31        46.29 o                         
   9   2   4         53.23         38.59         2.39 o                         
  10   2   4       1054.81       1058.99        18.33 o                         
  11   2   4        119.57        116.93         4.03 o                         
  12   2   4        634.18        691.17        13.34 o                         
  13   2   4        349.26        358.57         8.63 o                         
  14   2   4       1388.12       1402.99        29.57 o                         
  15   2   4        138.39        157.87         5.30 o                         
  16   2   4        281.76        288.21         8.07 o                         
  17   2   4          2.74          6.90         3.01 o                         
  18   2   4        245.60        228.83         8.10 o                         
  19   2   4        220.68        206.44         8.02 o                         
 -20   3   4         38.16         42.66         3.78 o                         
 -19   3   4         15.67         22.81         3.09 o                         
 -18   3   4         13.84         19.34         3.19 o                         
 -17   3   4         46.23         29.46         3.33 o                         
 -16   3   4        888.06        822.36        22.20 o                         
 -15   3   4        157.04        143.85         5.86 o                         
 -14   3   4        305.05        286.45         9.40 o                         
 -13   3   4        244.67        237.46         6.69 o                         
 -12   3   4        553.64        539.29        12.16 o                         
 -11   3   4        189.70        193.63         6.94 o                         
 -10   3   4         22.06         29.43         2.87 o                         
  -9   3   4        233.53        214.15         6.53 o                         
  -8   3   4        662.06        677.84        17.05 o                         
  -7   3   4        152.28        149.85         4.86 o                         
  -6   3   4        747.94        730.80        15.67 o                         
  -5   3   4          9.97         19.01         3.78 o                         
  -4   3   4        793.93        882.14        19.98 o                         
  -3   3   4        818.67        914.91        18.65 o                         
  -2   3   4       4286.35       4358.96        77.59 o                         
  -1   3   4        793.02        911.38        17.73 o                         
   0   3   4       8877.58       9132.46       159.30 o                         
   1   3   4          8.34         11.76         2.94 o                         
   2   3   4        578.32        549.50        11.38 o                         
   3   3   4        831.84        877.07        17.38 o                         
   4   3   4        916.66       1057.32        21.45 o                         
   5   3   4        125.42        117.69         3.32 o                         
   6   3   4        601.11        617.45        10.94 o                         
   7   3   4         27.30         24.95         2.22 o                         
   8   3   4        476.88        506.43        13.41 o                         
   9   3   4         13.27         11.47         2.45 o                         
  10   3   4        278.38        257.28         8.62 o                         
  11   3   4        368.06        358.84         8.07 o                         
  12   3   4        360.43        379.79         9.60 o                         
  13   3   4         84.76         84.12         4.57 o                         
  14   3   4        307.66        285.08         8.24 o                         
  15   3   4        213.94        209.81         9.24 o                         
  16   3   4          2.12          6.24         3.74 o                         
  17   3   4          4.11          7.54         3.25 o                         
  18   3   4         80.25         85.64         4.75 o                         
 -19   4   4        147.91        133.93         5.67 o                         
 -18   4   4        188.77        207.57         8.17 o                         
 -17   4   4          6.11          6.13         3.66 o                         
 -16   4   4         79.60         75.67         6.48 o                         
 -15   4   4        393.43        411.17        17.20 o                         
 -14   4   4         84.67         86.51         5.75 o                         
 -13   4   4         30.15         22.74         4.42 o                         
 -12   4   4        312.58        316.68        11.20 o                         
 -11   4   4        501.62        493.44        13.39 o                         
 -10   4   4         25.06         23.98         3.38 o                         
  -9   4   4         26.99         29.09         4.81 o                         
  -8   4   4        119.63        114.10         4.91 o                         
  -7   4   4       2147.24       2063.80        58.25 o                         
  -6   4   4        277.04        294.82        10.35 o                         
  -5   4   4        449.11        452.45        10.02 o                         
  -4   4   4       2288.23       2281.62        39.54 o                         
  -3   4   4       1951.93       1857.72        33.09 o                         
  -2   4   4       1506.01       1568.45        26.99 o                         
  -1   4   4       9561.77       9507.67       152.63 o                         
   0   4   4       1491.98       1457.30        24.60 o                         
   1   4   4       1076.62       1024.55        17.90 o                         
   2   4   4          5.21          6.76         1.91 o                         
   3   4   4       2739.96       2722.10        41.74 o                         
   4   4   4       2037.45       1995.42        31.38 o                         
   5   4   4         40.57         43.46         3.85 o                         
   6   4   4         16.35         16.29         2.58 o                         
   7   4   4        360.15        355.60         8.81 o                         
   8   4   4       1789.57       1784.43        41.93 o                         
   9   4   4         82.37         86.49         4.25 o                         
  10   4   4         17.78         18.82         3.56 o                         
  11   4   4        292.59        312.02         8.74 o                         
  12   4   4       1975.16       2063.48        45.41 o                         
  13   4   4          7.11         15.51         3.62 o                         
  14   4   4         19.37         24.44         4.20 o                         
  15   4   4       1440.26       1446.61        45.12 o                         
  16   4   4        149.93        150.31         7.87 o                         
  17   4   4          2.93          6.90         3.20 o                         
 -17   5   4         46.45         44.21         3.19 o                         
 -16   5   4         22.61         25.93         3.70 o                         
 -15   5   4         18.33         15.93         4.10 o                         
 -14   5   4         39.51         45.24         4.97 o                         
 -13   5   4         10.19         14.46         4.63 o                         
 -12   5   4          5.01          9.28         4.30 o                         
 -11   5   4          0.28         -1.87         4.25 o                         
 -10   5   4         90.58         89.42         5.75 o                         
  -9   5   4         69.29         75.45         5.98 o                         
  -8   5   4         77.59         80.01         4.12 o                         
  -7   5   4        136.02        124.82         5.28 o                         
  -6   5   4         22.77         20.50         4.10 o                         
  -5   5   4        712.18        691.56        17.00 o                         
  -4   5   4        153.79        137.90         5.19 o                         
  -3   5   4        369.89        368.66        10.14 o                         
  -2   5   4        811.67        792.49        16.60 o                         
  -1   5   4        446.73        427.78        11.35 o                         
   0   5   4         56.84         57.58         3.63 o                         
   1   5   4        106.61         95.62         4.06 o                         
   2   5   4        593.49        581.75        12.08 o                         
   3   5   4         86.37         98.53         4.10 o                         
   4   5   4          0.57          7.17         2.78 o                         
   5   5   4         17.91         20.38         3.18 o                         
   6   5   4        534.12        531.67        20.26 o                         
   7   5   4        144.88        145.14         9.80 o                         
   8   5   4         19.48         27.57         4.49 o                         
   9   5   4        159.99        174.60         8.69 o                         
  10   5   4         13.02         19.68         5.12 o                         
  11   5   4        160.79        178.38         8.66 o                         
  12   5   4         14.51         13.88         4.38 o                         
  13   5   4         61.58         67.59         5.24 o                         
  14   5   4        319.16        349.67        12.58 o                         
  15   5   4          0.31          4.54         2.96 o                         
  16   5   4         44.05         36.12         6.44 o                         
 -15   6   4        111.46         95.08         6.98 o                         
 -14   6   4         14.74         14.24         4.58 o                         
 -13   6   4          2.46         -0.95         3.63 o                         
 -12   6   4        146.19        154.32         7.50 o                         
 -11   6   4        354.37        345.66        15.20 o                         
 -10   6   4         39.69         40.76         6.03 o                         
  -9   6   4        142.19        156.71        11.05 o                         
  -8   6   4        731.84        758.73        29.44 o                         
  -7   6   4         36.25         45.99         5.56 o                         
  -6   6   4        152.53        167.72         7.40 o                         
  -5   6   4        625.98        595.06        16.72 o                         
  -4   6   4         55.39         61.60         4.85 o                         
  -3   6   4        102.73        115.53         6.17 o                         
  -2   6   4        112.84        118.72         6.17 o                         
  -1   6   4         18.66         18.53         4.23 o                         
   0   6   4        738.71        711.25        21.39 o                         
   1   6   4        241.64        255.89        12.45 o                         
   2   6   4          9.69         17.49         3.99 o                         
   3   6   4        189.56        206.99         7.65 o                         
   4   6   4        662.48        653.56        16.80 o                         
   5   6   4         28.74         35.91         4.25 o                         
   6   6   4        127.72        131.08         7.11 o                         
   7   6   4        243.32        247.66        10.68 o                         
   8   6   4        693.33        732.85        32.54 o                         
   9   6   4         62.50         70.15        10.44 o                         
  10   6   4         78.48         86.48         7.43 o                         
  11   6   4        338.09        330.82        14.68 o                         
  12   6   4         54.66         65.74         4.95 o                         
  13   6   4         19.44         22.25         4.07 o                         
  14   6   4        116.84        112.48         5.94 o                         
 -13   7   4         74.60         63.85         7.71 o                         
 -12   7   4         51.64         45.25         4.27 o                         
 -11   7   4          6.95         10.21         4.01 o                         
 -10   7   4        375.89        359.19        14.95 o                         
  -9   7   4         73.95         68.20         6.20 o                         
  -8   7   4        247.34        210.40        10.62 o                         
  -7   7   4         34.70         26.58         5.67 o                         
  -6   7   4         69.09         69.62         8.17 o                         
  -5   7   4        329.94        318.70        14.38 o                         
  -4   7   4          2.71          3.23         3.96 o                         
  -3   7   4          5.21          4.07         4.05 o                         
  -2   7   4         89.69        104.20         7.46 o                         
  -1   7   4        480.44        496.34        15.73 o                         
   0   7   4          8.40         17.91         4.32 o                         
   1   7   4        398.00        389.93        13.03 o                         
   2   7   4        344.19        376.99        12.71 o                         
   3   7   4        165.28        197.44         8.17 o                         
   4   7   4         15.02          8.47         4.10 o                         
   5   7   4        109.68        111.05        10.88 o                         
   6   7   4        576.66        545.62        21.54 o                         
   7   7   4         36.11         43.48         6.68 o                         
   8   7   4         17.12         16.84         4.49 o                         
   9   7   4        196.04        203.09        13.64 o                         
  10   7   4        247.77        238.92        10.37 o                         
  11   7   4         16.75         19.37         3.06 o                         
  -8   8   4         25.66         26.06         3.61 o                         
  -7   8   4        224.83        202.58         9.12 o                         
  -6   8   4          5.08          4.13         3.75 o                         
  -5   8   4         13.34         15.10         4.25 o                         
  -4   8   4        216.66        194.60         9.40 o                         
  -3   8   4        349.75        354.47        12.67 o                         
  -2   8   4         20.03         24.13         4.00 o                         
  -1   8   4        176.90        166.29         7.58 o                         
   0   8   4        152.17        161.74         6.55 o                         
   1   8   4         43.38         46.53         6.72 o                         
   2   8   4         44.15         49.51         4.45 o                         
   3   8   4        117.79        125.55         8.76 o                         
   4   8   4        152.39        134.85         8.81 o                         
   5   8   4         21.25         24.07        11.98 o                         
   6   8   4         16.58         21.82         6.84 o                         
   7   8   4        114.94        107.60        10.16 o                         
 -21   1   5        100.45        103.04        10.33 o                         
 -20   1   5         28.40         31.60         3.14 o                         
 -19   1   5         20.42         24.44         3.98 o                         
 -18   1   5        330.09        378.65        13.84 o                         
 -17   1   5        377.30        383.85        12.77 o                         
 -16   1   5          0.77          0.55         3.96 o                         
 -15   1   5         46.59         49.14         5.42 o                         
 -14   1   5       1868.04       1951.21        45.37 o                         
 -13   1   5       1423.24       1469.32        32.35 o                         
 -12   1   5        134.36        138.97         4.50 o                         
 -11   1   5        544.41        532.98         9.99 o                         
 -10   1   5       2046.50       1991.68        30.17 o                         
  -9   1   5       3390.56       3667.88        74.40 o                         
  -8   1   5       1592.42       1800.72        39.55 o                         
  -7   1   5       2390.24       2422.98        45.79 o                         
  -6   1   5       1074.07       1079.97        17.06 o                         
  -5   1   5       1574.59       1600.72        23.30 o                         
  -4   1   5        498.09        477.57         8.07 o                         
  -3   1   5       6868.04       6775.28        85.73 o                         
  -2   1   5        381.69        343.84         6.32 o                         
  -1   1   5        467.94        499.15         8.20 o                         
   0   1   5       1645.08       1613.15        23.27 o                         
   1   1   5       2762.09       2587.45        36.25 o                         
   2   1   5       2955.21       2940.59        39.90 o                         
   3   1   5         82.92         83.71         3.16 o                         
   4   1   5       2938.72       2794.23        42.52 o                         
   5   1   5       4994.04       4756.33        73.24 o                         
   6   1   5        570.21        542.73        12.50 o                         
   7   1   5         14.38         12.17         1.61 o                         
   8   1   5       3472.76       3562.85        61.06 o                         
   9   1   5       1388.86       1399.12        19.60 o                         
  10   1   5        133.10        126.86         6.25 o                         
  11   1   5         14.99         18.21         2.25 o                         
  12   1   5        444.27        503.52        10.84 o                         
  13   1   5        987.21       1035.96        22.22 o                         
  14   1   5         13.16         20.43         3.01 o                         
  15   1   5         19.78         20.94         3.02 o                         
  16   1   5        368.98        357.17         8.35 o                         
  17   1   5        229.58        232.52         6.23 o                         
  18   1   5          0.40          3.26         2.19 o                         
  19   1   5        160.10        144.28         4.80 o                         
 -20   2   5         10.18         13.73         3.30 o                         
 -19   2   5          2.20         -0.14         3.30 o                         
 -18   2   5          0.97          3.51         3.35 o                         
 -17   2   5         13.59         15.91         3.55 o                         
 -16   2   5          1.84          1.98         3.49 o                         
 -15   2   5         59.77         62.30         4.24 o                         
 -14   2   5          8.31          5.48         3.69 o                         
 -13   2   5         88.34         69.25         4.27 o                         
 -12   2   5        240.93        232.99         6.84 o                         
 -11   2   5        227.59        223.48        11.26 o                         
 -10   2   5        415.45        407.56        11.33 o                         
  -9   2   5          4.70          7.58         2.29 o                         
  -8   2   5        299.98        313.09         8.84 o                         
  -7   2   5        328.25        315.74         7.77 o                         
  -6   2   5         74.43        105.03         4.69 o                         
  -5   2   5         89.30         73.31         3.56 o                         
  -4   2   5        146.82        149.14         5.56 o                         
  -3   2   5        732.80        733.89        12.41 o                         
  -2   2   5        213.66        238.32         5.20 o                         
  -1   2   5        625.35        637.69        12.11 o                         
   0   2   5         88.60        101.47         3.71 o                         
   1   2   5        528.37        637.80        12.13 o                         
   2   2   5         47.59         59.80         3.36 o                         
   3   2   5        576.65        602.04        12.69 o                         
   4   2   5        121.14        113.52         5.43 o                         
   5   2   5        210.43        231.78         5.50 o                         
   6   2   5        386.64        358.46         6.57 o                         
   7   2   5        119.60        116.63         4.49 o                         
   8   2   5         21.25         23.55         2.38 o                         
   9   2   5        107.84        107.76         3.64 o                         
  10   2   5          3.15          0.27         2.53 o                         
  11   2   5         56.42         53.79         2.96 o                         
  12   2   5          5.58          7.09         2.87 o                         
  13   2   5         17.12         20.26         3.16 o                         
  14   2   5          7.16         21.29         3.75 o                         
  15   2   5        192.69        191.88         7.13 o                         
  16   2   5          7.84         12.84         3.20 o                         
  17   2   5         24.69         31.14         3.33 o                         
  18   2   5          8.51          7.88         2.73 o                         
 -19   3   5         23.74         24.32         3.10 o                         
 -18   3   5        205.06        212.10        11.58 o                         
 -17   3   5        776.30        812.35        23.72 o                         
 -16   3   5        129.46        139.80         5.61 o                         
 -15   3   5        310.51        303.02         9.15 o                         
 -14   3   5        167.79        195.32         9.27 o                         
 -13   3   5        472.00        469.14        12.89 o                         
 -12   3   5          7.64          0.64         2.95 o                         
 -11   3   5        340.21        334.23         9.49 o                         
 -10   3   5        194.93        188.08         6.92 o                         
  -9   3   5        835.48        817.14        22.41 o                         
  -8   3   5         24.64         22.07         2.82 o                         
  -7   3   5        852.23        810.34        18.85 o                         
  -6   3   5       1061.59        998.97        17.21 o                         
  -5   3   5         17.58         12.26         2.28 o                         
  -4   3   5        675.11        659.32        15.36 o                         
  -3   3   5       6032.60       5753.06        89.96 o                         
  -2   3   5        312.57        278.72         9.08 o                         
  -1   3   5        239.36        204.13         6.89 o                         
   0   3   5       3670.87       3535.48        69.98 o                         
   1   3   5       9054.62       8805.57       146.77 o                         
   2   3   5        441.25        356.45         7.44 o                         
   3   3   5        417.45        427.89         8.18 o                         
   4   3   5        137.71        119.65         3.41 o                         
   5   3   5       2036.14       1951.48        32.58 o                         
   6   3   5        595.71        576.44         9.43 o                         
   7   3   5         31.70         42.06         2.82 o                         
   8   3   5        147.91        119.30         6.48 o                         
   9   3   5        406.40        420.74        13.87 o                         
  10   3   5       1272.72       1252.55        31.28 o                         
  11   3   5        556.59        608.44        17.04 o                         
  12   3   5        937.83       1026.85        23.43 o                         
  13   3   5        331.82        384.42        11.69 o                         
  14   3   5         23.36         23.55         3.50 o                         
  15   3   5         81.26         88.39         5.45 o                         
  16   3   5        657.89        675.88        19.94 o                         
  17   3   5        264.16        249.85         8.37 o                         
  18   3   5         22.08         15.57         3.20 o                         
 -18   4   5         15.61         12.65         2.70 o                         
 -17   4   5         30.86         35.49         4.37 o                         
 -16   4   5         44.70         51.29         4.68 o                         
 -15   4   5         64.87         49.85         5.99 o                         
 -14   4   5         13.85         13.65         4.52 o                         
 -13   4   5         15.34         16.53         4.68 o                         
 -12   4   5          8.00         11.57         4.75 o                         
 -11   4   5        180.78        165.83         8.51 o                         
 -10   4   5        205.85        217.61         8.25 o                         
  -9   4   5         76.37         82.68         4.86 o                         
  -8   4   5        468.83        445.19        18.92 o                         
  -7   4   5        107.18        106.93         4.74 o                         
  -6   4   5          6.80          4.75         2.79 o                         
  -5   4   5       1074.48       1038.62        19.78 o                         
  -4   4   5         95.09         93.58         4.39 o                         
  -3   4   5         27.10         26.34         2.50 o                         
  -2   4   5        601.69        629.36        12.07 o                         
  -1   4   5       1307.73       1313.61        22.46 o                         
   0   4   5        858.56        872.91        15.14 o                         
   1   4   5        764.56        790.43        13.69 o                         
   2   4   5         53.27         55.88         3.36 o                         
   3   4   5        524.34        522.04        10.56 o                         
   4   4   5        149.30        139.76         4.57 o                         
   5   4   5         36.67         37.56         3.09 o                         
   6   4   5        245.50        235.13         9.25 o                         
   7   4   5         58.46         62.97         4.91 o                         
   8   4   5        430.06        441.87        14.34 o                         
   9   4   5        288.58        311.42         9.26 o                         
  10   4   5        192.97        210.40         6.77 o                         
  11   4   5        243.20        257.47         7.25 o                         
  12   4   5         86.44         99.23         4.92 o                         
  13   4   5        382.40        399.34        12.57 o                         
  14   4   5          8.11         12.44         3.56 o                         
  15   4   5        183.15        175.78         7.72 o                         
  16   4   5         47.91         52.82         4.03 o                         
  17   4   5          2.38          6.62         2.40 o                         
 -17   5   5         10.00          9.73         2.33 o                         
 -16   5   5         81.45         79.84         4.23 o                         
 -15   5   5        103.96        102.97         5.92 o                         
 -14   5   5        150.91        132.03         8.89 o                         
 -13   5   5         89.70         87.30         6.14 o                         
 -12   5   5         41.42         44.89         7.14 o                         
 -11   5   5        392.42        374.54        12.77 o                         
 -10   5   5        125.43        129.77         6.70 o                         
  -9   5   5        181.59        169.02         8.43 o                         
  -8   5   5         46.30         47.59         4.51 o                         
  -7   5   5        519.50        457.25        14.11 o                         
  -6   5   5        427.21        438.86        10.75 o                         
  -5   5   5        269.56        264.63         7.32 o                         
  -4   5   5         16.57         18.22         3.60 o                         
  -3   5   5        545.74        529.50        12.65 o                         
  -2   5   5       1307.44       1282.68        26.44 o                         
  -1   5   5        249.44        247.16         7.91 o                         
   0   5   5         72.09         77.22         4.59 o                         
   1   5   5        278.04        261.18         7.30 o                         
   2   5   5        391.42        410.37        10.82 o                         
   3   5   5         89.00         81.91         4.29 o                         
   4   5   5        378.34        356.45         9.92 o                         
   5   5   5        168.42        184.82         7.73 o                         
   6   5   5        236.27        261.65        10.88 o                         
   7   5   5        365.18        389.41        13.04 o                         
   8   5   5        680.68        663.31        18.31 o                         
   9   5   5        230.29        248.79        10.20 o                         
  10   5   5          6.48         12.61         4.70 o                         
  11   5   5         80.37         75.89         5.25 o                         
  12   5   5        530.17        515.09        14.56 o                         
  13   5   5         87.84         84.43         7.99 o                         
  14   5   5         18.39         25.09         4.21 o                         
  15   5   5        135.29        114.95         7.53 o                         
 -15   6   5         23.96         21.58         4.18 o                         
 -14   6   5          5.75          5.57         2.96 o                         
 -13   6   5         59.28         59.13         4.48 o                         
 -12   6   5        130.97        123.70         9.43 o                         
 -11   6   5         22.01         31.96         6.57 o                         
 -10   6   5         30.65         29.35         7.00 o                         
  -9   6   5        162.35        141.28         9.34 o                         
  -8   6   5         32.10         32.39         5.67 o                         
  -7   6   5        724.47        728.96        24.42 o                         
  -6   6   5        147.62        148.58         7.70 o                         
  -5   6   5         24.03         34.21         4.95 o                         
  -4   6   5        107.69         95.17         7.74 o                         
  -3   6   5        906.78        894.59        29.39 o                         
  -2   6   5        960.77        916.98        26.65 o                         
  -1   6   5         22.01         20.53         4.24 o                         
   0   6   5         97.56        102.60         5.89 o                         
   1   6   5         23.46         34.22         5.47 o                         
   2   6   5         50.32         52.82         5.05 o                         
   3   6   5        351.69        367.32        11.32 o                         
   4   6   5          9.53         10.64         3.68 o                         
   5   6   5          3.40          5.24         4.79 o                         
   6   6   5         42.11         39.78         5.42 o                         
   7   6   5        938.26        921.13        30.40 o                         
   8   6   5         53.61         54.62         6.32 o                         
   9   6   5         24.77         24.48         5.39 o                         
  10   6   5        128.95        127.69         7.78 o                         
  11   6   5        256.09        271.59        15.62 o                         
  12   6   5         41.12         43.55         4.61 o                         
  13   6   5          8.03          5.39         4.27 o                         
 -12   7   5          4.06         -0.60         3.70 o                         
 -11   7   5        119.42        125.16         9.85 o                         
 -10   7   5         24.59         27.57         5.55 o                         
  -9   7   5          5.35          5.52        11.01 o                         
  -8   7   5          7.21          6.09         5.71 o                         
  -7   7   5        497.35        486.67        24.13 o                         
  -6   7   5         15.21         15.22         4.06 o                         
  -5   7   5         28.41         33.24         4.68 o                         
  -4   7   5         19.44         16.23         4.42 o                         
  -3   7   5        431.65        446.34        15.98 o                         
  -2   7   5         50.25         61.44         6.86 o                         
  -1   7   5          5.78         11.47         4.54 o                         
   0   7   5          7.48          8.97         4.61 o                         
   1   7   5        258.99        261.75        11.35 o                         
   2   7   5        303.22        309.65        10.67 o                         
   3   7   5         95.70         93.81         5.99 o                         
   4   7   5         24.86         24.90         4.37 o                         
   5   7   5        369.94        355.89        13.00 o                         
   6   7   5        112.47        113.04         9.53 o                         
   7   7   5        127.18        110.19         6.86 o                         
   8   7   5        172.60        189.11         8.98 o                         
   9   7   5         87.29         88.52         8.26 o                         
  10   7   5          5.37          7.12         2.77 o                         
  -7   8   5         10.38          7.82         3.78 o                         
  -6   8   5          8.74          8.10         4.25 o                         
  -5   8   5         96.40        105.82        14.04 o                         
  -4   8   5        120.72        136.28         7.84 o                         
  -3   8   5          4.03          9.70         3.78 o                         
  -2   8   5         85.58         84.11         4.97 o                         
  -1   8   5        167.89        174.68        10.21 o                         
   0   8   5         52.05         62.27         5.04 o                         
   1   8   5          5.23          7.11         3.94 o                         
   2   8   5         75.84         75.91         6.59 o                         
   3   8   5        136.41        128.96         8.28 o                         
   4   8   5         56.04         51.37         5.26 o                         
   5   8   5          0.53          2.14         3.83 o                         
 -20   0   6        168.93        195.72        10.85 o                         
 -19   0   6         16.18         13.00         7.24 o                         
 -18   0   6         10.25         11.66         5.00 o                         
 -17   0   6        149.50        151.27        10.77 o                         
 -16   0   6        395.53        399.16        17.14 o                         
 -15   0   6         65.60         69.56         6.77 o                         
 -14   0   6         26.14         30.31         5.80 o                         
 -13   0   6        238.65        234.81        16.51 o                         
 -12   0   6        835.42        815.33        22.29 o                         
 -11   0   6        156.27        143.95         7.84 o                         
 -10   0   6       1524.20       1473.92        33.34 o                         
  -9   0   6       1476.14       1625.31        49.17 o                         
  -8   0   6       1689.60       1845.04        45.15 o                         
  -7   0   6       1962.58       2013.02        45.04 o                         
  -6   0   6       6235.31       6300.97       122.25 o                         
  -5   0   6       2938.33       2948.55        58.79 o                         
  -4   0   6        317.92        299.48         9.26 o                         
  -3   0   6        825.63        767.77        18.63 o                         
  -2   0   6       5775.40       5716.11       110.81 o                         
  -1   0   6       1985.76       1946.19        41.91 o                         
   0   0   6       3763.20       3761.43        73.71 o                         
   1   0   6       7195.71       7421.63       150.24 o                         
   2   0   6       5307.35       5150.62       111.43 o                         
   3   0   6        277.60        254.18        10.16 o                         
   4   0   6         22.90         20.68         3.93 o                         
   5   0   6       4404.57       4355.59        81.56 o                         
   6   0   6       7461.79       7512.96       157.60 o                         
   7   0   6         82.46         98.02         4.59 o                         
   8   0   6         36.52         47.72         4.93 o                         
   9   0   6        828.46        866.07        19.29 o                         
  10   0   6       5461.15       4945.41       172.71 o                         
  11   0   6         84.52         86.14         9.03 o                         
  12   0   6        518.58        499.38        15.92 o                         
  13   0   6         61.24         79.78         6.30 o                         
  14   0   6       1884.80       1802.39        56.02 o                         
  15   0   6          5.44         12.01         4.49 o                         
  16   0   6         96.26        110.67         6.19 o                         
  17   0   6        168.54        160.82         7.06 o                         
  18   0   6        221.59        186.02         7.27 o                         
 -20   1   6          0.45          0.60         2.28 o                         
 -19   1   6          1.31          1.71         3.22 o                         
 -18   1   6          0.61         -1.20         3.21 o                         
 -17   1   6         34.15         30.14         3.97 o                         
 -16   1   6         66.22         70.24         5.21 o                         
 -15   1   6        284.24        271.29        10.18 o                         
 -14   1   6        404.04        418.65        11.82 o                         
 -13   1   6        134.49        137.37         6.41 o                         
 -12   1   6        176.69        151.90         5.08 o                         
 -11   1   6         83.11         87.75         3.59 o                         
 -10   1   6         13.17         16.06         2.52 o                         
  -9   1   6        750.22        847.44        21.67 o                         
  -8   1   6        114.68        122.42         4.15 o                         
  -7   1   6         55.89         63.70         2.36 o                         
  -6   1   6        162.24        165.93         4.30 o                         
  -5   1   6        741.64        801.78        13.81 o                         
  -4   1   6         53.33         55.67         2.82 o                         
  -3   1   6        306.36        349.85         6.84 o                         
  -2   1   6        923.20       1026.91        17.32 o                         
  -1   1   6       1164.80       1247.72        19.89 o                         
   0   1   6          6.61         11.57         2.22 o                         
   1   1   6        237.03        248.74         5.92 o                         
   2   1   6        251.47        301.97         6.51 o                         
   3   1   6        848.05        804.04        15.87 o                         
   4   1   6        260.49        271.54         5.20 o                         
   5   1   6         84.38         91.48         2.50 o                         
   6   1   6        108.48        106.01         2.94 o                         
   7   1   6         28.37         37.97         2.31 o                         
   8   1   6         40.50         42.39         3.27 o                         
   9   1   6         30.08         29.82         2.30 o                         
  10   1   6        549.48        466.23        14.86 o                         
  11   1   6        203.06        207.33         5.43 o                         
  12   1   6        524.23        542.11        10.56 o                         
  13   1   6         55.28         50.17         3.54 o                         
  14   1   6         64.59         65.22         3.83 o                         
  15   1   6         34.23         29.29         3.30 o                         
  16   1   6        115.67        108.27         4.26 o                         
  17   1   6          2.76          0.94         2.31 o                         
  18   1   6          2.98          1.45         2.35 o                         
 -20   2   6        168.76        175.63         9.62 o                         
 -19   2   6         10.21          8.12         2.91 o                         
 -18   2   6        232.61        241.02         7.72 o                         
 -17   2   6        194.49        206.79         7.98 o                         
 -16   2   6        594.15        605.55        16.96 o                         
 -15   2   6         40.20         43.08         6.42 o                         
 -14   2   6        395.30        425.99        12.96 o                         
 -13   2   6        938.74        922.61        23.05 o                         
 -12   2   6        630.23        600.30        15.11 o                         
 -11   2   6         35.99         42.60         3.22 o                         
 -10   2   6         97.58         87.11         4.53 o                         
  -9   2   6       2215.99       2139.97        41.03 o                         
  -8   2   6         95.59        108.76         5.02 o                         
  -7   2   6        101.63        120.60         4.13 o                         
  -6   2   6        972.46        955.06        16.02 o                         
  -5   2   6       1071.34       1006.12        14.84 o                         
  -4   2   6        146.09        131.65         3.76 o                         
  -3   2   6        943.98        905.74        16.18 o                         
  -2   2   6       2410.29       2246.42        37.33 o                         
  -1   2   6       2180.14       2059.93        34.44 o                         
   0   2   6         18.51         33.49         3.29 o                         
   1   2   6       2106.00       1990.16        34.60 o                         
   2   2   6       2549.13       2376.27        35.00 o                         
   3   2   6       1389.65       1336.86        20.71 o                         
   4   2   6        263.38        285.65         9.14 o                         
   5   2   6       2849.28       2773.83        39.79 o                         
   6   2   6        366.56        357.00         8.07 o                         
   7   2   6        544.35        545.11         9.99 o                         
   8   2   6        346.01        369.54        11.19 o                         
   9   2   6        508.14        485.21        12.62 o                         
  10   2   6        208.48        205.16         6.65 o                         
  11   2   6        110.24         99.48         3.97 o                         
  12   2   6         35.17         47.66         3.59 o                         
  13   2   6        419.54        464.83        10.58 o                         
  14   2   6        236.39        256.11         6.99 o                         
  15   2   6         23.30         19.96         3.57 o                         
  16   2   6        275.14        260.07         8.98 o                         
  17   2   6        280.51        271.23         9.93 o                         
  18   2   6        158.32        148.37         6.89 o                         
 -19   3   6         36.63         41.30         5.45 o                         
 -18   3   6         34.14         36.80         3.24 o                         
 -17   3   6         22.97         15.83         2.95 o                         
 -16   3   6         63.46         59.24         4.13 o                         
 -15   3   6        199.02        212.59         7.75 o                         
 -14   3   6        211.53        192.35         7.50 o                         
 -13   3   6         25.71         33.52         4.26 o                         
 -12   3   6        480.81        425.31        12.99 o                         
 -11   3   6        237.81        233.15         7.50 o                         
 -10   3   6        189.01        200.02         7.38 o                         
  -9   3   6        403.19        395.34         9.92 o                         
  -8   3   6        127.64        124.65         5.05 o                         
  -7   3   6        292.26        278.50         7.45 o                         
  -6   3   6          3.59          3.38         2.66 o                         
  -5   3   6        100.69        123.35         4.43 o                         
  -4   3   6         13.44         10.80         2.17 o                         
  -3   3   6        639.67        638.38        12.24 o                         
  -2   3   6        156.70        153.24         4.14 o                         
  -1   3   6        494.63        531.86        10.32 o                         
   0   3   6        135.94        140.95         4.18 o                         
   1   3   6        704.54        699.92        12.00 o                         
   2   3   6        308.38        327.19         6.94 o                         
   3   3   6         38.89         23.08         2.24 o                         
   4   3   6        926.12        931.08        15.03 o                         
   5   3   6         14.60          9.21         2.31 o                         
   6   3   6        128.47        126.64         4.74 o                         
   7   3   6       1691.26       1630.62        36.88 o                         
   8   3   6          9.19          8.38         2.77 o                         
   9   3   6         86.58         83.89         4.15 o                         
  10   3   6        222.86        223.65         8.98 o                         
  11   3   6        121.21        123.69         5.54 o                         
  12   3   6         76.58         91.81         4.62 o                         
  13   3   6         60.47         58.32         4.27 o                         
  14   3   6         31.38         31.93         3.38 o                         
  15   3   6         32.90         46.43         5.13 o                         
  16   3   6        153.55        147.05         5.90 o                         
  17   3   6         15.66         14.36         2.39 o                         
 -18   4   6          4.25          3.29         2.13 o                         
 -17   4   6        182.60        181.67         6.64 o                         
 -16   4   6         21.26         28.72         3.48 o                         
 -15   4   6         24.22         27.46         4.29 o                         
 -14   4   6        167.70        170.63         9.81 o                         
 -13   4   6        117.32        122.72         7.75 o                         
 -12   4   6         51.38         65.53         5.90 o                         
 -11   4   6        175.07        169.42         8.86 o                         
 -10   4   6        496.27        518.17        16.71 o                         
  -9   4   6        122.97        124.72         5.76 o                         
  -8   4   6        906.86        868.54        34.22 o                         
  -7   4   6        332.82        319.61         8.98 o                         
  -6   4   6         70.23         73.56         4.11 o                         
  -5   4   6       2373.79       2324.90        54.13 o                         
  -4   4   6        243.68        215.91         8.19 o                         
  -3   4   6       1832.27       1763.82        32.11 o                         
  -2   4   6        663.76        653.07        14.20 o                         
  -1   4   6       1110.69       1079.16        19.97 o                         
   0   4   6          3.20          4.91         2.18 o                         
   1   4   6       1124.03       1097.50        18.05 o                         
   2   4   6        856.69        809.04        18.37 o                         
   3   4   6        115.77        120.67         4.76 o                         
   4   4   6         43.16         33.60         3.46 o                         
   5   4   6        189.43        183.70         9.22 o                         
   6   4   6       2007.64       1937.20        41.33 o                         
   7   4   6         20.80         17.67         3.72 o                         
   8   4   6        271.81        276.02         9.23 o                         
   9   4   6       1034.41       1084.50        28.44 o                         
  10   4   6        726.48        806.84        21.74 o                         
  11   4   6         82.14         90.42         4.86 o                         
  12   4   6         94.38        103.78         5.42 o                         
  13   4   6        517.79        535.55        15.00 o                         
  14   4   6        462.91        501.29        13.83 o                         
  15   4   6          6.09          3.44         2.83 o                         
  16   4   6        202.01        179.37         6.83 o                         
 -16   5   6         10.98          5.82         2.29 o                         
 -15   5   6         74.98         69.34         4.03 o                         
 -14   5   6         26.34         25.08         3.39 o                         
 -13   5   6          5.71          7.45         3.54 o                         
 -12   5   6         27.12         29.87         4.23 o                         
 -11   5   6        103.86        129.80         6.53 o                         
 -10   5   6         73.85         70.30         5.80 o                         
  -9   5   6         60.89         67.63         5.13 o                         
  -8   5   6          9.21          5.15         4.04 o                         
  -7   5   6        593.30        611.67        18.73 o                         
  -6   5   6          3.44          4.06         3.77 o                         
  -5   5   6         32.81         40.76         3.90 o                         
  -4   5   6        502.37        496.92        11.85 o                         
  -3   5   6         28.62         30.63         3.33 o                         
  -2   5   6        151.08        158.08         5.84 o                         
  -1   5   6       1564.02       1478.22        30.34 o                         
   0   5   6         71.33         75.41         5.35 o                         
   1   5   6         34.27         38.14         3.54 o                         
   2   5   6         23.48         18.53         3.34 o                         
   3   5   6         83.01         87.64         6.48 o                         
   4   5   6        131.04        149.40         7.69 o                         
   5   5   6         67.34         75.71         5.36 o                         
   6   5   6         16.09         15.27         6.59 o                         
   7   5   6        130.59        155.97        16.60 o                         
   8   5   6        422.33        470.17        16.70 o                         
   9   5   6         92.89         91.67         5.53 o                         
  10   5   6         15.37         21.61         5.08 o                         
  11   5   6         68.15         72.00         5.24 o                         
  12   5   6        395.93        391.42        13.93 o                         
  13   5   6          7.56          2.54         3.28 o                         
  14   5   6         12.93         13.43         3.28 o                         
 -14   6   6         61.98         62.41         4.41 o                         
 -13   6   6         87.84         95.95         5.86 o                         
 -12   6   6          6.64          9.58         4.14 o                         
 -11   6   6          0.48          3.94         3.52 o                         
 -10   6   6        291.14        258.41        10.22 o                         
  -9   6   6        301.67        315.22        14.07 o                         
  -8   6   6         10.68          5.24         4.11 o                         
  -7   6   6         14.13         20.61         4.38 o                         
  -6   6   6        260.11        271.66        13.25 o                         
  -5   6   6        171.93        204.24         9.28 o                         
  -4   6   6          1.99          2.62         3.84 o                         
  -3   6   6          9.43          8.43         3.89 o                         
  -2   6   6        334.37        309.36        10.85 o                         
  -1   6   6        706.14        725.26        21.70 o                         
   0   6   6         32.32         25.54         4.77 o                         
   1   6   6         66.29         73.24         5.14 o                         
   2   6   6         24.69         30.85         4.37 o                         
   3   6   6         87.35         92.62         6.37 o                         
   4   6   6          5.87          4.01         4.70 o                         
   5   6   6        505.47        522.58        18.25 o                         
   6   6   6         93.10         94.04         7.47 o                         
   7   6   6          5.72          5.14         4.97 o                         
   8   6   6         41.81         40.09         5.65 o                         
   9   6   6        273.74        236.53        14.10 o                         
  10   6   6        296.82        295.02        12.53 o                         
  11   6   6         51.27         50.44         5.74 o                         
  12   6   6          8.45         12.40         3.23 o                         
 -11   7   6         32.10         37.34         4.66 o                         
 -10   7   6        133.20        127.09         8.28 o                         
  -9   7   6         10.99         10.26         4.81 o                         
  -8   7   6        110.26        114.29         6.78 o                         
  -7   7   6         56.16         63.25         5.50 o                         
  -6   7   6        120.25        113.74         6.23 o                         
  -5   7   6         11.68         13.54         3.94 o                         
  -4   7   6        171.89        197.37         8.61 o                         
  -3   7   6         22.97         23.21         4.34 o                         
  -2   7   6        125.85        129.64         6.86 o                         
  -1   7   6          4.50          9.27         4.05 o                         
   0   7   6        229.81        238.21         9.55 o                         
   1   7   6        289.58        306.79        10.40 o                         
   2   7   6         36.38         30.77         5.85 o                         
   3   7   6         16.09         15.67         4.00 o                         
   4   7   6        228.86        233.94        10.76 o                         
   5   7   6         39.67         47.44         5.30 o                         
   6   7   6          1.01          0.03         3.91 o                         
   7   7   6         63.51         65.21         5.08 o                         
   8   7   6        119.60        123.61        10.02 o                         
   9   7   6         52.80         46.92         4.58 o                         
  -5   8   6         93.03         91.01         6.44 o                         
  -4   8   6          0.59         -1.72         2.48 o                         
  -3   8   6          2.58          8.57         2.74 o                         
  -2   8   6        266.80        260.82         9.42 o                         
  -1   8   6          7.51          9.13         3.28 o                         
   0   8   6          0.05          1.06         3.17 o                         
   1   8   6         52.62         62.94         4.79 o                         
   2   8   6         28.59         28.78         4.24 o                         
   3   8   6         75.34         59.11         7.49 o                         
 -20   1   7        149.34        142.84        11.39 o                         
 -19   1   7         93.71         97.05         3.64 o                         
 -18   1   7          3.58          5.05         2.37 o                         
 -17   1   7          6.62         10.08         3.52 o                         
 -16   1   7        392.52        431.22        15.74 o                         
 -15   1   7         96.31         96.74         6.70 o                         
 -14   1   7          6.55          8.54         3.86 o                         
 -13   1   7         90.36         93.82         4.90 o                         
 -12   1   7        568.27        555.64        12.96 o                         
 -11   1   7        453.86        461.02         9.75 o                         
 -10   1   7       1067.28       1142.53        33.09 o                         
  -9   1   7        118.22        115.00         4.23 o                         
  -8   1   7       1318.15       1358.30        23.63 o                         
  -7   1   7        301.47        281.45         6.40 o                         
  -6   1   7        345.47        327.27         5.50 o                         
  -5   1   7       1955.00       1917.06        26.53 o                         
  -4   1   7       1142.77       1133.70        14.64 o                         
  -3   1   7       1626.08       1568.31        19.00 o                         
  -2   1   7        971.63        915.62        12.82 o                         
  -1   1   7       3165.75       3129.38        41.17 o                         
   0   1   7       1019.73        987.98        13.48 o                         
   1   1   7        179.88        178.86         3.65 o                         
   2   1   7        678.11        678.96        10.05 o                         
   3   1   7       3507.60       3458.54        47.97 o                         
   4   1   7        227.41        230.36         5.12 o                         
   5   1   7          1.47          1.48         1.73 o                         
   6   1   7       2061.93       2013.66        36.58 o                         
   7   1   7        762.21        768.92        17.84 o                         
   8   1   7        381.85        399.70         9.57 o                         
   9   1   7        674.03        640.45        15.36 o                         
  10   1   7        505.98        462.80        18.88 o                         
  11   1   7        453.47        439.12        11.41 o                         
  12   1   7         28.87         31.82         3.26 o                         
  13   1   7        173.19        173.23         6.39 o                         
  14   1   7        633.56        664.89        18.34 o                         
  15   1   7        238.69        236.15         7.78 o                         
  16   1   7          4.65         10.40         2.81 o                         
  17   1   7        170.33        156.96         5.22 o                         
 -19   2   7          3.05         -0.61         2.17 o                         
 -18   2   7         24.87         26.05         3.14 o                         
 -17   2   7         39.35         38.35         5.36 o                         
 -16   2   7         17.01         16.15         3.12 o                         
 -15   2   7         32.79         26.81         4.41 o                         
 -14   2   7        290.97        297.90        10.99 o                         
 -13   2   7        100.92        106.47         6.17 o                         
 -12   2   7        415.65        407.26        14.68 o                         
 -11   2   7         14.15         16.64         3.69 o                         
 -10   2   7         22.66         25.52         3.74 o                         
  -9   2   7          9.37          7.26         2.98 o                         
  -8   2   7         60.81         71.97         3.94 o                         
  -7   2   7        166.42        163.18         5.92 o                         
  -6   2   7        386.01        391.12         8.17 o                         
  -5   2   7        257.00        256.90        10.44 o                         
  -4   2   7         75.70         75.14         2.81 o                         
  -3   2   7        837.63        866.32        13.98 o                         
  -2   2   7          3.14          4.67         1.91 o                         
  -1   2   7        141.33        156.85         4.24 o                         
   0   2   7        597.69        617.00        12.05 o                         
   1   2   7          5.43         10.06         1.96 o                         
   2   2   7          4.49          6.42         1.84 o                         
   3   2   7          2.35          2.31         2.16 o                         
   4   2   7        263.49        286.55         6.99 o                         
   5   2   7         19.63         23.18         2.45 o                         
   6   2   7        150.13        176.86         6.23 o                         
   7   2   7         42.87         44.30         3.22 o                         
   8   2   7          2.20          2.75         2.73 o                         
   9   2   7        303.00        286.04        10.23 o                         
  10   2   7        118.48        114.26         4.53 o                         
  11   2   7          0.32          0.67         2.81 o                         
  12   2   7         70.31         75.96         3.85 o                         
  13   2   7        763.35        767.43        16.87 o                         
  14   2   7         26.37         32.82         3.91 o                         
  15   2   7         32.53         45.47         3.65 o                         
  16   2   7         78.67         72.69         4.69 o                         
  17   2   7          8.85          5.56         3.35 o                         
 -18   3   7          5.47          5.36         2.03 o                         
 -17   3   7        110.67        115.62         5.11 o                         
 -16   3   7        315.26        328.42        11.32 o                         
 -15   3   7        108.72        108.93         4.83 o                         
 -14   3   7         12.42         13.07         3.39 o                         
 -13   3   7         87.43         84.14         4.72 o                         
 -12   3   7        287.06        305.76        10.15 o                         
 -11   3   7        333.75        359.72        11.36 o                         
 -10   3   7          4.47          3.94         4.05 o                         
  -9   3   7        110.35        111.15         6.26 o                         
  -8   3   7        750.11        732.06        19.29 o                         
  -7   3   7        203.52        202.23         6.37 o                         
  -6   3   7        201.90        176.53         5.99 o                         
  -5   3   7       1039.72       1003.22        18.69 o                         
  -4   3   7        283.69        247.86         6.72 o                         
  -3   3   7         54.83         53.42         2.93 o                         
  -2   3   7        392.99        361.72         8.90 o                         
  -1   3   7       2082.45       1944.90        31.41 o                         
   0   3   7       1112.44       1062.33        18.26 o                         
   1   3   7          7.32          7.38         2.26 o                         
   2   3   7        704.83        665.06        12.44 o                         
   3   3   7       2175.98       2063.77        34.44 o                         
   4   3   7        528.27        468.10         9.72 o                         
   5   3   7         29.31         30.70         2.80 o                         
   6   3   7        202.94        187.40         6.43 o                         
   7   3   7        507.67        526.80        13.03 o                         
   8   3   7        407.58        435.57        13.05 o                         
   9   3   7         73.83         79.74         5.15 o                         
  10   3   7        497.24        509.43        13.75 o                         
  11   3   7        339.95        366.95         9.92 o                         
  12   3   7         16.85         24.65         3.43 o                         
  13   3   7        276.64        286.66         8.47 o                         
  14   3   7        418.83        446.94        11.67 o                         
  15   3   7         43.68         47.27         4.02 o                         
  16   3   7         15.79         18.09         3.30 o                         
 -17   4   7         67.00         55.54         2.86 o                         
 -16   4   7         41.57         49.39         3.51 o                         
 -15   4   7         35.40         42.76         3.75 o                         
 -14   4   7         67.56         65.64         4.61 o                         
 -13   4   7         30.06         26.83         4.51 o                         
 -12   4   7          9.14         23.46         5.02 o                         
 -11   4   7         22.75         19.52         4.97 o                         
 -10   4   7        406.64        392.25        19.03 o                         
  -9   4   7         91.99        102.92         8.54 o                         
  -8   4   7        248.49        266.98        12.70 o                         
  -7   4   7         10.31         15.13         3.97 o                         
  -6   4   7        330.21        318.08        10.92 o                         
  -5   4   7         13.51         11.16         3.73 o                         
  -4   4   7        492.47        476.82        15.31 o                         
  -3   4   7         12.87          9.21         3.42 o                         
  -2   4   7        178.66        167.80         5.34 o                         
  -1   4   7        158.17        164.14         5.21 o                         
   0   4   7        421.17        414.85        10.20 o                         
   1   4   7        372.22        362.63         9.56 o                         
   2   4   7         86.80         75.25         3.64 o                         
   3   4   7          0.22          2.80         2.86 o                         
   4   4   7        271.25        269.59         8.15 o                         
   5   4   7        583.83        602.00        17.55 o                         
   6   4   7          8.37         20.43         3.86 o                         
   7   4   7         37.42         34.73         4.58 o                         
   8   4   7        279.84        298.56         9.80 o                         
   9   4   7        242.99        244.35         8.54 o                         
  10   4   7        232.75        216.32         7.80 o                         
  11   4   7          0.77          3.76         3.28 o                         
  12   4   7        185.01        211.37         6.76 o                         
  13   4   7         67.93         58.25         3.81 o                         
  14   4   7          6.18          7.88         2.77 o                         
  15   4   7          9.62          7.36         2.71 o                         
 -15   5   7         68.23         67.72         4.69 o                         
 -14   5   7          6.58         10.34         3.27 o                         
 -13   5   7         50.91         67.37         4.80 o                         
 -12   5   7        276.96        255.07        10.25 o                         
 -11   5   7        155.48        161.18         9.20 o                         
 -10   5   7          3.06          1.90         4.20 o                         
  -9   5   7        478.28        473.32        16.88 o                         
  -8   5   7        115.02        123.94         7.03 o                         
  -7   5   7        883.39        884.05        25.78 o                         
  -6   5   7        255.13        268.79        10.92 o                         
  -5   5   7        326.66        346.81        13.18 o                         
  -4   5   7         31.11         32.77         4.05 o                         
  -3   5   7       1331.74       1269.91        36.03 o                         
  -2   5   7        541.25        518.32        14.70 o                         
  -1   5   7         34.27         42.16         4.72 o                         
   0   5   7         21.84         24.89         4.25 o                         
   1   5   7         47.01         49.48         5.01 o                         
   2   5   7        105.46         91.65         6.22 o                         
   3   5   7        559.69        562.96        22.41 o                         
   4   5   7         49.74         75.11         5.89 o                         
   5   5   7         74.35         72.18         5.87 o                         
   6   5   7         20.08         21.96         5.50 o                         
   7   5   7       1370.28       1346.98        49.07 o                         
   8   5   7          5.89          6.73         5.22 o                         
   9   5   7        130.85        129.07         6.09 o                         
  10   5   7        163.67        176.01         7.99 o                         
  11   5   7        281.29        276.75         9.45 o                         
  12   5   7          4.70          3.93         2.89 o                         
  13   5   7         14.64         11.07         3.93 o                         
 -13   6   7        104.93        107.69        10.10 o                         
 -12   6   7          0.73          2.47         2.82 o                         
 -11   6   7         38.40         35.26         3.82 o                         
 -10   6   7        122.67        134.34         6.51 o                         
  -9   6   7        147.87        170.27         9.20 o                         
  -8   6   7          4.52          4.77         3.36 o                         
  -7   6   7         96.83        105.13         5.54 o                         
  -6   6   7        182.71        191.59         8.62 o                         
  -5   6   7         40.01         48.57         5.13 o                         
  -4   6   7         40.30         48.07         5.89 o                         
  -3   6   7        150.25        147.94        10.44 o                         
  -2   6   7         35.55         39.47         4.96 o                         
  -1   6   7          0.98         -1.10         4.26 o                         
   0   6   7         35.19         47.09         5.14 o                         
   1   6   7         57.64         70.39         5.48 o                         
   2   6   7         13.37         17.84         4.34 o                         
   3   6   7         27.82         33.53         5.36 o                         
   4   6   7         20.48         25.74         5.23 o                         
   5   6   7        131.87        144.88         8.37 o                         
   6   6   7         61.47         61.14         7.30 o                         
   7   6   7          1.35          2.18         5.27 o                         
   8   6   7         45.51         57.08        13.82 o                         
   9   6   7        130.27        124.81         9.40 o                         
  10   6   7         18.31         19.86         3.75 o                         
  -9   7   7         47.36         52.07         4.11 o                         
  -8   7   7         20.22         15.18         4.24 o                         
  -7   7   7         25.11         29.72         3.41 o                         
  -6   7   7          6.80          4.33         3.26 o                         
  -5   7   7         67.86         85.07         5.90 o                         
  -4   7   7        187.22        198.51         8.19 o                         
  -3   7   7        126.43        126.44        10.88 o                         
  -2   7   7         72.84         55.24         4.51 o                         
  -1   7   7        577.85        555.40        18.57 o                         
   0   7   7          7.26         16.54         3.73 o                         
   1   7   7          2.51          2.56         3.47 o                         
   2   7   7         84.85         93.84         5.34 o                         
   3   7   7         98.56        105.82        10.28 o                         
   4   7   7         94.22         99.70         5.31 o                         
   5   7   7         16.34         12.33         4.30 o                         
   6   7   7         77.13         83.90         6.20 o                         
   7   7   7         93.12        101.23         7.47 o                         
 -19   0   8         53.92         62.77         5.12 o                         
 -18   0   8        177.70        195.82         9.46 o                         
 -17   0   8         17.75          7.89         3.50 o                         
 -16   0   8         22.71         30.97         6.37 o                         
 -15   0   8        301.27        314.31        12.44 o                         
 -14   0   8         18.95         21.65         4.24 o                         
 -13   0   8        182.95        181.90        10.07 o                         
 -12   0   8         36.31         37.45         4.32 o                         
 -11   0   8        404.75        393.67        12.16 o                         
 -10   0   8         30.63         37.34         3.67 o                         
  -9   0   8          1.13          0.76         2.90 o                         
  -8   0   8       1465.76       1513.54        44.69 o                         
  -7   0   8        478.74        449.53        12.42 o                         
  -6   0   8        805.40        816.24        18.77 o                         
  -5   0   8        485.57        508.69        15.80 o                         
  -4   0   8       2407.57       2392.95        43.24 o                         
  -3   0   8        718.18        704.37        15.32 o                         
  -2   0   8        396.63        418.04         9.93 o                         
  -1   0   8        656.18        700.22        15.90 o                         
   0   0   8        403.77        369.42         9.95 o                         
   1   0   8       1614.20       1584.22        34.64 o                         
   2   0   8          2.31          6.08         3.21 o                         
   3   0   8       1486.38       1520.39        34.06 o                         
   4   0   8        105.45        114.71         5.78 o                         
   5   0   8        640.97        648.87        23.06 o                         
   6   0   8          3.93          5.88         3.20 o                         
   7   0   8        674.62        677.85        23.68 o                         
   8   0   8       1577.87       1613.05        48.55 o                         
   9   0   8         63.74         70.41         4.91 o                         
  10   0   8         19.16         16.22         4.54 o                         
  11   0   8       1593.02       1490.01        65.00 o                         
  12   0   8       1643.30       1650.05        46.14 o                         
  13   0   8         71.43         73.68         6.62 o                         
  14   0   8        252.76        242.85        14.50 o                         
  15   0   8        366.68        299.46        12.55 o                         
  16   0   8        228.19        198.95         8.71 o                         
 -19   1   8          1.43          1.13         1.59 o                         
 -18   1   8          6.65          5.60         2.08 o                         
 -17   1   8          1.39          3.40         2.62 o                         
 -16   1   8        110.28        104.90         4.25 o                         
 -15   1   8        102.34        105.37         4.23 o                         
 -14   1   8         29.69         26.96         3.15 o                         
 -13   1   8        175.61        138.85         5.24 o                         
 -12   1   8         26.75         26.20         3.41 o                         
 -11   1   8         38.29         39.61         3.34 o                         
 -10   1   8          0.40          1.20         2.35 o                         
  -9   1   8        260.39        255.95         7.31 o                         
  -8   1   8          0.57          0.77         2.01 o                         
  -7   1   8          0.57          1.50         2.05 o                         
  -6   1   8        498.59        514.70        11.41 o                         
  -5   1   8         49.57         48.58         2.22 o                         
  -4   1   8        264.32        273.37         4.95 o                         
  -3   1   8          0.11          1.47         1.74 o                         
  -2   1   8        897.13        920.54        13.49 o                         
  -1   1   8        112.28        126.82         3.80 o                         
   0   1   8         28.88         27.81         2.12 o                         
   1   1   8        281.04        309.72         5.76 o                         
   2   1   8        135.23        135.67         3.86 o                         
   3   1   8        537.03        592.43         9.99 o                         
   4   1   8          0.19          3.14         2.23 o                         
   5   1   8          1.16         -0.18         2.10 o                         
   6   1   8        110.65        117.88         4.78 o                         
   7   1   8          2.27          9.10         2.56 o                         
   8   1   8         84.61         88.91         4.02 o                         
   9   1   8        376.34        368.34         7.82 o                         
  10   1   8        415.33        383.74        17.67 o                         
  11   1   8        101.29        100.56         4.28 o                         
  12   1   8        277.88        264.40         6.58 o                         
  13   1   8          5.12          4.48         3.48 o                         
  14   1   8        129.76        124.87         5.26 o                         
  15   1   8          0.84          4.34         2.61 o                         
  16   1   8          4.11          5.57         2.30 o                         
 -18   2   8         86.59         86.29         4.47 o                         
 -17   2   8          2.33          4.34         2.50 o                         
 -16   2   8        105.55        102.06         4.85 o                         
 -15   2   8        291.42        328.87         8.79 o                         
 -14   2   8        278.12        291.24         8.25 o                         
 -13   2   8         26.47         26.57         3.98 o                         
 -12   2   8        545.87        519.59        15.67 o                         
 -11   2   8        190.15        193.89         7.04 o                         
 -10   2   8        331.67        335.67        14.15 o                         
  -9   2   8        432.38        404.44         9.55 o                         
  -8   2   8         29.43         31.67         4.14 o                         
  -7   2   8       1049.13       1035.50        20.77 o                         
  -6   2   8          9.47          5.80         2.31 o                         
  -5   2   8         13.70         17.81         2.58 o                         
  -4   2   8        148.52        143.37         5.56 o                         
  -3   2   8       1550.29       1485.30        25.39 o                         
  -2   2   8        241.34        226.46         6.90 o                         
  -1   2   8        759.50        658.68        13.25 o                         
   0   2   8        334.03        317.86         8.89 o                         
   1   2   8        849.71        818.88        15.19 o                         
   2   2   8        247.38        230.73         5.91 o                         
   3   2   8        791.44        732.66        16.05 o                         
   4   2   8       1099.30       1097.96        18.38 o                         
   5   2   8         43.62         35.06         2.91 o                         
   6   2   8        428.43        419.49        13.48 o                         
   7   2   8       2283.34       2344.01        47.99 o                         
   8   2   8         56.71         61.42         4.13 o                         
   9   2   8         24.32         20.72         3.15 o                         
  10   2   8         82.60         73.98         3.95 o                         
  11   2   8        250.70        269.00         7.40 o                         
  12   2   8        255.93        266.88         7.69 o                         
  13   2   8         77.72         83.85         4.56 o                         
  14   2   8         17.33         19.62         2.82 o                         
  15   2   8        304.85        280.87         9.97 o                         
 -17   3   8         56.36         59.13         3.34 o                         
 -16   3   8          9.60         12.11         2.61 o                         
 -15   3   8         18.72         19.70         3.14 o                         
 -14   3   8         35.87         31.92         3.71 o                         
 -13   3   8        169.10        189.69         8.55 o                         
 -12   3   8         64.58         57.31         4.55 o                         
 -11   3   8        118.54        112.39         6.14 o                         
 -10   3   8        104.72        108.43         7.72 o                         
  -9   3   8        570.00        581.06        21.52 o                         
  -8   3   8        169.27        169.75         7.50 o                         
  -7   3   8        240.86        235.70         8.91 o                         
  -6   3   8         61.51         64.15         4.00 o                         
  -5   3   8         21.67         24.10         3.07 o                         
  -4   3   8         35.14         40.06         3.22 o                         
  -3   3   8          1.42          2.26         2.55 o                         
  -2   3   8         21.54         23.13         2.63 o                         
  -1   3   8        204.79        211.65         7.61 o                         
   0   3   8         28.82         32.89         3.63 o                         
   1   3   8        167.09        160.31         4.88 o                         
   2   3   8         33.45         35.68         3.10 o                         
   3   3   8         92.49         86.65         4.45 o                         
   4   3   8          7.56          3.94         2.47 o                         
   5   3   8        536.69        525.46        14.94 o                         
   6   3   8         53.64         46.93         4.44 o                         
   7   3   8        185.04        176.18         6.62 o                         
   8   3   8         25.56         28.19         4.84 o                         
   9   3   8         29.39         27.94         3.87 o                         
  10   3   8          4.90          2.85         3.61 o                         
  11   3   8          8.87          9.26         3.22 o                         
  12   3   8         32.16         23.99         4.08 o                         
  13   3   8         19.87         21.75         2.74 o                         
  14   3   8          7.78          7.72         2.87 o                         
  15   3   8          0.58          2.72         3.41 o                         
 -16   4   8         29.34         31.33         4.25 o                         
 -15   4   8         23.95         27.94         4.33 o                         
 -14   4   8        189.87        209.92        10.03 o                         
 -13   4   8         32.55         36.34         5.22 o                         
 -12   4   8        145.57        163.92        10.25 o                         
 -11   4   8        449.99        491.10        20.49 o                         
 -10   4   8         64.29         57.28         4.89 o                         
  -9   4   8         73.20         69.10         5.85 o                         
  -8   4   8        822.10        819.08        27.08 o                         
  -7   4   8        423.70        452.58        16.25 o                         
  -6   4   8         48.76         45.77         4.97 o                         
  -5   4   8         43.56         41.75         4.81 o                         
  -4   4   8        598.44        590.82        20.21 o                         
  -3   4   8        395.72        416.74        12.22 o                         
  -2   4   8          2.08          0.71         2.96 o                         
  -1   4   8        116.73        110.38         4.77 o                         
   0   4   8        390.76        398.07        11.76 o                         
   1   4   8        369.61        386.76        12.84 o                         
   2   4   8          6.14         11.61         3.70 o                         
   3   4   8        244.40        253.83         9.31 o                         
   4   4   8        275.19        280.10         9.27 o                         
   5   4   8       1291.64       1231.95        35.09 o                         
   6   4   8        160.66        166.01         7.96 o                         
   7   4   8        197.44        198.80         7.91 o                         
   8   4   8        824.06        869.37        23.20 o                         
   9   4   8        164.86        171.83         7.75 o                         
  10   4   8         25.63         32.30         3.49 o                         
  11   4   8        407.97        413.05        14.35 o                         
  12   4   8        229.46        243.32         7.60 o                         
  13   4   8         38.16         43.32         3.18 o                         
 -14   5   8          2.98          1.84         2.40 o                         
 -13   5   8         13.27         10.18         2.90 o                         
 -12   5   8        140.19        143.20         9.65 o                         
 -11   5   8          0.18          6.11         4.14 o                         
 -10   5   8         25.89         26.51         5.79 o                         
  -9   5   8        107.88        113.83         7.44 o                         
  -8   5   8        148.45        152.20         7.52 o                         
  -7   5   8        101.20        115.71         6.63 o                         
  -6   5   8         80.27         86.61         5.93 o                         
  -5   5   8         14.43         23.16         3.98 o                         
  -4   5   8         17.67         20.67         3.64 o                         
  -3   5   8        403.06        381.42        11.47 o                         
  -2   5   8        157.03        176.40         6.75 o                         
  -1   5   8         89.35         86.46         5.23 o                         
   0   5   8        293.29        244.33         9.06 o                         
   1   5   8          5.84          9.05         4.28 o                         
   2   5   8        247.98        263.65        11.60 o                         
   3   5   8         24.00         31.08         4.92 o                         
   4   5   8         11.82         17.90         4.47 o                         
   5   5   8         66.60         69.83         6.58 o                         
   6   5   8        189.18        199.49         8.83 o                         
   7   5   8        236.77        234.28        12.26 o                         
   8   5   8          5.90          8.85         4.58 o                         
   9   5   8         69.48         73.46         4.98 o                         
  10   5   8         64.65         69.06         7.14 o                         
  11   5   8          5.91          3.15         3.42 o                         
 -12   6   8        140.77        136.78        11.26 o                         
 -11   6   8         25.09         18.33         3.42 o                         
 -10   6   8        128.10        106.67         6.26 o                         
  -9   6   8          7.40         12.64         3.24 o                         
  -8   6   8        194.39        199.42         9.13 o                         
  -7   6   8        179.98        212.39         8.73 o                         
  -6   6   8          3.93          6.09         3.30 o                         
  -5   6   8          9.81         10.11         3.26 o                         
  -4   6   8        165.54        176.51         9.72 o                         
  -3   6   8        125.90        139.20        11.64 o                         
  -2   6   8         16.59         15.33         4.09 o                         
  -1   6   8         17.71         18.50         4.14 o                         
   0   6   8        118.38        120.19         6.45 o                         
   1   6   8        416.10        394.33        21.15 o                         
   2   6   8         67.11         43.93         4.66 o                         
   3   6   8        115.81        130.58         7.66 o                         
   4   6   8        122.85        134.75         9.49 o                         
   5   6   8         40.24         46.03        13.55 o                         
   6   6   8          1.56          1.61         4.86 o                         
   7   6   8        209.77        222.91        11.07 o                         
   8   6   8         27.37         29.34         6.88 o                         
   9   6   8         44.99         40.60         6.35 o                         
  -7   7   8          8.26          9.17         3.31 o                         
  -6   7   8        138.89        165.23        22.70 o                         
  -5   7   8         32.85         45.61        11.83 o                         
  -4   7   8        131.06        108.26         7.50 o                         
  -3   7   8        153.35        152.47        12.02 o                         
  -2   7   8         18.34         12.77         3.46 o                         
  -1   7   8        586.34        555.89        21.03 o                         
   0   7   8         98.36         97.73         7.10 o                         
   1   7   8         45.49         53.97         5.58 o                         
   2   7   8        223.64        224.82        17.47 o                         
   3   7   8        105.52        107.41         8.51 o                         
   4   7   8          0.50         -1.20         3.35 o                         
 -18   1   9        122.08        135.82         4.50 o                         
 -17   1   9        105.23        115.09         4.21 o                         
 -16   1   9          5.24          6.28         2.30 o                         
 -15   1   9         14.03         15.35         2.65 o                         
 -14   1   9        261.12        270.03         6.92 o                         
 -13   1   9        203.16        192.09        10.58 o                         
 -12   1   9        125.09        111.31         4.84 o                         
 -11   1   9         16.28         12.53         3.08 o                         
 -10   1   9        640.40        646.22        13.46 o                         
  -9   1   9         59.15         58.67         3.34 o                         
  -8   1   9         19.38         19.99         2.51 o                         
  -7   1   9        565.47        563.21         9.68 o                         
  -6   1   9        218.56        210.15         4.62 o                         
  -5   1   9        507.75        518.71         9.02 o                         
  -4   1   9         60.49         51.57         2.51 o                         
  -3   1   9        920.08        906.04        13.48 o                         
  -2   1   9        151.86        139.56         4.06 o                         
  -1   1   9        247.19        238.14         5.23 o                         
   0   1   9        415.99        410.06         7.81 o                         
   1   1   9        356.76        331.76         8.38 o                         
   2   1   9         42.78         39.97         2.62 o                         
   3   1   9        189.84        188.31         6.12 o                         
   4   1   9        254.68        254.00         6.77 o                         
   5   1   9        431.23        452.17        11.50 o                         
   6   1   9        291.96        316.45         7.47 o                         
   7   1   9        101.61        112.01         4.42 o                         
   8   1   9         63.62         72.26         3.92 o                         
   9   1   9       1245.72       1161.75        23.56 o                         
  10   1   9         34.85         25.59         3.62 o                         
  11   1   9        263.23        264.91         6.86 o                         
  12   1   9        127.88        141.77         7.06 o                         
  13   1   9        495.06        461.11        20.07 o                         
  14   1   9         24.42         25.91         3.14 o                         
  15   1   9        202.33        192.22        13.64 o                         
 -17   2   9         12.39         13.66         2.09 o                         
 -16   2   9         42.63         51.25         3.25 o                         
 -15   2   9          3.88          6.12         2.66 o                         
 -14   2   9         34.95         34.89         3.15 o                         
 -13   2   9         36.53         35.60         3.39 o                         
 -12   2   9          8.53          8.03         3.14 o                         
 -11   2   9          5.56          6.25         3.32 o                         
 -10   2   9          5.15          3.25         3.27 o                         
  -9   2   9        142.37        135.63         6.42 o                         
  -8   2   9         39.59         34.54         3.44 o                         
  -7   2   9         34.18         34.91         3.17 o                         
  -6   2   9          5.25          3.80         2.67 o                         
  -5   2   9          2.29          1.52         2.47 o                         
  -4   2   9        268.03        255.61         6.76 o                         
  -3   2   9         29.38         25.25         3.27 o                         
  -2   2   9        330.75        322.97         8.68 o                         
  -1   2   9         46.53         47.95         3.54 o                         
   0   2   9         62.97         67.56         3.40 o                         
   1   2   9         17.07         15.36         2.93 o                         
   2   2   9         54.84         53.87         4.43 o                         
   3   2   9         13.13         15.35         2.53 o                         
   4   2   9         23.87         21.19         3.14 o                         
   5   2   9        274.84        283.33         7.54 o                         
   6   2   9        131.99        145.77         4.85 o                         
   7   2   9        103.12        110.66         4.65 o                         
   8   2   9          7.13         12.69         3.15 o                         
   9   2   9          4.97          3.26         3.25 o                         
  10   2   9          2.80          8.61         3.16 o                         
  11   2   9          7.61          6.01         3.56 o                         
  12   2   9          0.63          3.40         3.15 o                         
  13   2   9          0.68          2.20         2.76 o                         
  14   2   9         14.61         11.70         2.48 o                         
 -16   3   9         53.69         58.12         3.23 o                         
 -15   3   9        174.36        190.74         7.27 o                         
 -14   3   9        203.76        197.13         7.40 o                         
 -13   3   9         34.65         49.51         4.14 o                         
 -12   3   9          3.05          2.06         3.44 o                         
 -11   3   9         82.00         63.13         6.22 o                         
 -10   3   9        609.77        576.77        48.23 o                         
  -9   3   9        124.87        127.70         6.38 o                         
  -8   3   9        421.80        407.52        17.39 o                         
  -7   3   9         21.29         23.38         4.06 o                         
  -6   3   9        643.76        677.41        20.45 o                         
  -5   3   9        235.16        225.83         8.60 o                         
  -4   3   9       1052.43       1015.18        26.53 o                         
  -3   3   9         77.31         81.17         4.33 o                         
  -2   3   9        395.89        375.76        10.44 o                         
  -1   3   9        238.79        219.74         7.62 o                         
   0   3   9         64.30         67.75         4.33 o                         
   1   3   9       1591.70       1512.39        38.56 o                         
   2   3   9         65.13         81.39         4.42 o                         
   3   3   9         16.38         13.37         3.32 o                         
   4   3   9        424.78        426.63        12.64 o                         
   5   3   9        935.60        939.47        23.07 o                         
   6   3   9         17.52         21.33         4.30 o                         
   7   3   9         13.79         21.06         4.30 o                         
   8   3   9        389.58        409.78        11.88 o                         
   9   3   9        223.89        233.51         7.55 o                         
  10   3   9        117.64        117.02         4.74 o                         
  11   3   9          4.57          8.62         2.86 o                         
  12   3   9        617.42        613.19        17.32 o                         
  13   3   9         56.66         61.15         2.97 o                         
 -15   4   9          2.10          3.57         2.30 o                         
 -14   4   9          8.65         13.35         2.98 o                         
 -13   4   9         14.95         14.15         2.98 o                         
 -12   4   9         27.17         36.55         3.89 o                         
 -11   4   9         72.05         62.34         6.29 o                         
 -10   4   9          1.05          5.73         3.56 o                         
  -9   4   9         37.55         29.72         4.45 o                         
  -8   4   9        281.09        282.65        11.17 o                         
  -7   4   9         53.63         58.26         4.79 o                         
  -6   4   9         12.39         11.59         3.99 o                         
  -5   4   9         37.69         47.97         4.08 o                         
  -4   4   9         32.22         43.46         3.96 o                         
  -3   4   9          7.09          3.24         3.27 o                         
  -2   4   9        101.48         99.09         6.12 o                         
  -1   4   9          6.12         11.16         3.45 o                         
   0   4   9         58.11         77.99         4.39 o                         
   1   4   9          0.44         -0.47         3.37 o                         
   2   4   9        400.06        374.84        11.19 o                         
   3   4   9        132.54        149.81         6.86 o                         
   4   4   9          4.59         13.65         4.09 o                         
   5   4   9         94.07         94.52         5.64 o                         
   6   4   9        294.62        297.42        11.23 o                         
   7   4   9         27.07         33.85         4.41 o                         
   8   4   9         37.33         36.52         3.81 o                         
   9   4   9        124.95        120.28         5.56 o                         
  10   4   9          8.86          7.67         2.70 o                         
  11   4   9        177.03        168.79         6.78 o                         
  12   4   9         30.74         38.61         4.17 o                         
 -13   5   9         97.41         91.97         8.13 o                         
 -12   5   9          6.15          7.61         3.42 o                         
 -11   5   9        163.11        156.91         6.83 o                         
 -10   5   9        145.67        141.73         6.62 o                         
  -9   5   9        128.12        135.79         5.91 o                         
  -8   5   9         58.53         55.01         4.26 o                         
  -7   5   9        172.17        184.73         7.41 o                         
  -6   5   9        180.46        180.34         8.70 o                         
  -5   5   9         26.36         30.14         3.51 o                         
  -4   5   9         16.83         18.29         3.38 o                         
  -3   5   9        356.89        357.20        11.74 o                         
  -2   5   9        132.88        136.80         6.23 o                         
  -1   5   9         14.84         18.16         4.23 o                         
   0   5   9        122.99        117.24         6.53 o                         
   1   5   9        148.50        159.80        10.40 o                         
   2   5   9        161.29        150.83         7.57 o                         
   3   5   9          6.23          4.27         4.03 o                         
   4   5   9         71.25         72.00         7.36 o                         
   5   5   9        428.90        459.16        15.92 o                         
   6   5   9         67.83         68.27         6.62 o                         
   7   5   9          8.36         11.78         3.60 o                         
   8   5   9        131.64        132.05         5.50 o                         
   9   5   9        157.71        151.87         6.44 o                         
  10   5   9         15.84         18.10         4.36 o                         
 -10   6   9          1.42         -0.11         3.29 o                         
  -9   6   9         16.80         13.28         2.34 o                         
  -8   6   9        136.75        150.65         7.58 o                         
  -7   6   9          2.65          1.02         2.60 o                         
  -6   6   9          3.49          4.77         2.76 o                         
  -5   6   9         65.14         60.50         3.92 o                         
  -4   6   9         37.49         40.46         3.52 o                         
  -3   6   9        271.55        256.32         8.69 o                         
  -2   6   9        200.36        198.53         8.48 o                         
  -1   6   9         15.28         30.37         3.74 o                         
   0   6   9        222.10        216.44        10.00 o                         
   1   6   9         33.62         42.33         4.79 o                         
   2   6   9          9.40         19.13         4.18 o                         
   3   6   9        115.22        138.94        12.40 o                         
   4   6   9         91.46        108.68         9.53 o                         
   5   6   9          1.64          0.99         4.00 o                         
   6   6   9         19.08         31.47         4.39 o                         
 -17   0  10        127.53        151.99         8.38 o                         
 -16   0  10        182.50        181.09         7.24 o                         
 -15   0  10          3.05          7.27         2.90 o                         
 -14   0  10         16.46         18.17         3.42 o                         
 -13   0  10         45.34         41.57         6.72 o                         
 -12   0  10        635.07        560.11        22.16 o                         
 -11   0  10          8.11         13.64         4.08 o                         
 -10   0  10         53.73         58.92         5.17 o                         
  -9   0  10       1363.01       1370.69        38.96 o                         
  -8   0  10          9.94         10.37         4.13 o                         
  -7   0  10        330.77        351.39        13.59 o                         
  -6   0  10       1145.93       1140.45        36.47 o                         
  -5   0  10        769.07        756.41        25.12 o                         
  -4   0  10        223.93        204.17        10.25 o                         
  -3   0  10        113.23        103.39         5.21 o                         
  -2   0  10        212.96        220.09         7.91 o                         
  -1   0  10        255.74        254.97         8.93 o                         
   0   0  10          1.60          2.60         5.60 o                         
   1   0  10        337.29        349.46        17.34 o                         
   2   0  10        185.80        187.58         9.92 o                         
   3   0  10        103.74        108.72         7.67 o                         
   4   0  10        761.28        808.65        28.33 o                         
   5   0  10       1606.92       1692.17        47.22 o                         
   6   0  10        127.01        144.62         6.95 o                         
   7   0  10       2133.80       2152.61        68.58 o                         
   8   0  10         32.96         32.81         4.57 o                         
   9   0  10        167.07        151.92         6.95 o                         
  10   0  10        844.09        745.81        19.96 o                         
  11   0  10        316.88        326.47        13.16 o                         
  12   0  10        125.82        127.45         8.74 o                         
  13   0  10        540.52        519.76        79.81 o                         
 -17   1  10          7.49          7.82         3.08 o                         
 -16   1  10          3.67          4.98         2.00 o                         
 -15   1  10          0.20          1.27         2.17 o                         
 -14   1  10          0.37          3.83         2.34 o                         
 -13   1  10          7.80         11.32         2.59 o                         
 -12   1  10        129.08        120.30         4.50 o                         
 -11   1  10         15.06         16.87         2.73 o                         
 -10   1  10        103.10        104.51         4.02 o                         
  -9   1  10        305.31        315.81         7.96 o                         
  -8   1  10        299.82        304.36         7.63 o                         
  -7   1  10         46.79         54.59         3.33 o                         
  -6   1  10          3.52          4.44         2.74 o                         
  -5   1  10         55.08         59.77         3.55 o                         
  -4   1  10        231.55        227.40         7.76 o                         
  -3   1  10         12.65          9.74         2.77 o                         
  -2   1  10         81.28         77.83         4.13 o                         
  -1   1  10          8.40         10.42         2.99 o                         
   0   1  10          2.97          4.78         2.73 o                         
   1   1  10        192.06        168.68         5.90 o                         
   2   1  10         23.36         19.22         3.06 o                         
   3   1  10          7.54         11.67         2.89 o                         
   4   1  10         65.18         72.19         3.88 o                         
   5   1  10        115.39        127.56         7.11 o                         
   6   1  10         44.46         38.41         3.35 o                         
   7   1  10         35.19         42.43         3.32 o                         
   8   1  10          1.55          2.07         3.04 o                         
   9   1  10         21.11         12.70         2.92 o                         
  10   1  10          9.21         10.32         2.65 o                         
  11   1  10         54.88         54.75         3.17 o                         
  12   1  10         17.63         30.94         3.27 o                         
  13   1  10          5.37          4.03         2.52 o                         
 -16   2  10         55.73         55.76         2.53 o                         
 -15   2  10          8.07         10.29         2.21 o                         
 -14   2  10         70.04         72.23         3.96 o                         
 -13   2  10        434.79        453.45        14.51 o                         
 -12   2  10         75.97         70.04         6.89 o                         
 -11   2  10         13.47         11.22         3.62 o                         
 -10   2  10        230.50        216.99         9.80 o                         
  -9   2  10        214.08        224.82         7.50 o                         
  -8   2  10        166.91        160.13         6.04 o                         
  -7   2  10         29.35         30.69         3.42 o                         
  -6   2  10        138.09        129.53         5.24 o                         
  -5   2  10        192.74        194.78         8.84 o                         
  -4   2  10        335.43        319.74         9.94 o                         
  -3   2  10         22.29         22.80         3.46 o                         
  -2   2  10        267.39        244.63         7.07 o                         
  -1   2  10        613.76        595.06        14.22 o                         
   0   2  10         10.32          7.86         3.31 o                         
   1   2  10         68.31         76.72         5.34 o                         
   2   2  10        202.45        196.79         6.47 o                         
   3   2  10        490.60        537.93        13.06 o                         
   4   2  10        159.39        179.24         5.59 o                         
   5   2  10        179.00        199.89         5.61 o                         
   6   2  10        272.14        306.19         8.49 o                         
   7   2  10         28.50         29.09         3.45 o                         
   8   2  10          1.38          0.78         3.06 o                         
   9   2  10        493.36        483.89        17.82 o                         
  10   2  10         61.59         60.12         4.45 o                         
  11   2  10          4.05          6.92         3.11 o                         
  12   2  10         60.77         56.99         6.36 o                         
 -15   3  10         38.00         40.98         3.05 o                         
 -14   3  10         37.27         44.49         3.20 o                         
 -13   3  10         29.05         35.89         3.39 o                         
 -12   3  10         37.70         42.16         4.17 o                         
 -11   3  10         15.88         15.86         3.41 o                         
 -10   3  10        172.81        152.80        14.51 o                         
  -9   3  10         10.05         14.25         4.39 o                         
  -8   3  10         32.25         30.20         3.69 o                         
  -7   3  10         55.08         48.45         6.20 o                         
  -6   3  10        333.33        327.75        10.18 o                         
  -5   3  10          1.95          1.02         3.16 o                         
  -4   3  10          9.17         14.95         3.23 o                         
  -3   3  10         77.81         74.66         4.72 o                         
  -2   3  10        448.33        442.83        12.84 o                         
  -1   3  10         58.60         71.46         4.47 o                         
   0   3  10         86.06         76.44         4.16 o                         
   1   3  10          4.84          8.10         3.15 o                         
   2   3  10        409.32        417.08        10.61 o                         
   3   3  10         64.99         63.16         4.87 o                         
   4   3  10        114.07        129.86         8.28 o                         
   5   3  10          3.02          3.42         3.37 o                         
   6   3  10        107.54        105.93         5.72 o                         
   7   3  10          2.40          1.88         3.86 o                         
   8   3  10        123.18        129.18         5.13 o                         
   9   3  10         40.43         37.13         3.26 o                         
  10   3  10         13.27          9.96         2.60 o                         
  11   3  10         14.69         11.03         3.34 o                         
 -13   4  10         46.21         43.38         2.93 o                         
 -12   4  10        160.78        161.94         5.93 o                         
 -11   4  10         10.37          9.13         2.94 o                         
 -10   4  10        119.14        123.46         8.59 o                         
  -9   4  10        151.61        165.48         6.53 o                         
  -8   4  10         41.36         36.98         4.69 o                         
  -7   4  10         60.27         50.84         4.56 o                         
  -6   4  10        268.53        270.86         8.69 o                         
  -5   4  10         50.88         59.56         4.12 o                         
  -4   4  10         95.40         91.65         4.76 o                         
  -3   4  10        135.78        137.88         6.01 o                         
  -2   4  10        188.98        204.59         7.20 o                         
  -1   4  10        297.99        301.08         8.71 o                         
   0   4  10         35.71         42.48         3.75 o                         
   1   4  10         13.58         19.66         3.61 o                         
   2   4  10        480.29        476.08        13.56 o                         
   3   4  10        149.45        146.24         5.86 o                         
   4   4  10          0.51          2.58         3.59 o                         
   5   4  10        285.98        310.99        11.69 o                         
   6   4  10        189.27        181.62         9.53 o                         
   7   4  10        221.18        214.93         7.89 o                         
   8   4  10         25.01         24.99         3.10 o                         
   9   4  10        258.68        261.39         7.43 o                         
  10   4  10        166.78        153.32         5.48 o                         
 -11   5  10        100.25        111.50         4.95 o                         
 -10   5  10          4.99          3.85         2.38 o                         
  -9   5  10          8.86          4.64         2.54 o                         
  -8   5  10         46.79         52.70         3.82 o                         
  -7   5  10         21.89         23.83         2.89 o                         
  -6   5  10         53.07         67.73         4.61 o                         
  -5   5  10         18.36         20.15         3.72 o                         
  -4   5  10         22.83         32.15         4.40 o                         
  -3   5  10        109.44        118.29         5.41 o                         
  -2   5  10          3.45          8.49         3.64 o                         
  -1   5  10         22.85         23.08         3.85 o                         
   0   5  10        137.44        129.80         5.80 o                         
   1   5  10          5.54          8.89         3.64 o                         
   2   5  10          2.85          5.24         3.38 o                         
   3   5  10          6.37         10.10         3.94 o                         
   4   5  10         43.72         56.81         4.97 o                         
   5   5  10        123.84        124.05         5.87 o                         
   6   5  10          5.98          5.25         2.64 o                         
   7   5  10         12.67         16.89         2.50 o                         
  -7   6  10          7.31         16.34         4.87 o                         
  -6   6  10        136.41        137.30         5.31 o                         
  -5   6  10         51.46         52.87         3.10 o                         
  -4   6  10          2.26          7.13         2.55 o                         
  -3   6  10         41.85         37.81         3.24 o                         
  -2   6  10        139.03        126.19         5.57 o                         
  -1   6  10        103.12         96.92         5.61 o                         
   0   6  10          9.39          9.51         3.26 o                         
   1   6  10        145.54        129.78         8.66 o                         
   2   6  10        195.50        200.53         8.66 o                         
   3   6  10         97.60         91.08         5.69 o                         
 -15   1  11         93.17        104.21         3.32 o                         
 -14   1  11         13.41         12.22         2.14 o                         
 -13   1  11          7.19          9.58         2.25 o                         
 -12   1  11        474.17        467.01        12.77 o                         
 -11   1  11        128.52        126.56         4.62 o                         
 -10   1  11         11.33         13.50         2.79 o                         
  -9   1  11         59.86         68.90         3.72 o                         
  -8   1  11        632.84        625.68        14.12 o                         
  -7   1  11         92.03         98.08         4.62 o                         
  -6   1  11        117.88        115.08         4.58 o                         
  -5   1  11         46.96         43.46         3.62 o                         
  -4   1  11        638.35        587.14        16.55 o                         
  -3   1  11         32.51         35.80         3.36 o                         
  -2   1  11        488.71        464.66        12.24 o                         
  -1   1  11        215.30        213.32         7.10 o                         
   0   1  11        114.39        114.30         4.79 o                         
   1   1  11        137.85        122.72         5.03 o                         
   2   1  11        513.79        531.63        12.91 o                         
   3   1  11        270.26        296.39         8.16 o                         
   4   1  11        110.23        123.39         4.88 o                         
   5   1  11        222.29        213.53         6.21 o                         
   6   1  11        316.91        331.96        10.18 o                         
   7   1  11        470.19        474.22        10.44 o                         
   8   1  11         75.10         57.45         3.09 o                         
   9   1  11          5.35          1.56         2.28 o                         
  10   1  11        153.50        169.36         5.02 o                         
  11   1  11        165.79        146.36         5.35 o                         
 -14   2  11          7.10         10.63         2.28 o                         
 -13   2  11         74.16         76.33         4.90 o                         
 -12   2  11          2.32          0.90         3.07 o                         
 -11   2  11         11.63         10.33         3.04 o                         
 -10   2  11        139.52        162.69         9.77 o                         
  -9   2  11         36.13         33.66         3.33 o                         
  -8   2  11        127.32        120.53         4.93 o                         
  -7   2  11        197.25        214.06         7.37 o                         
  -6   2  11         10.45         17.80         3.05 o                         
  -5   2  11         18.94         23.63         3.17 o                         
  -4   2  11        126.51        126.32         5.07 o                         
  -3   2  11        132.55        144.85         5.43 o                         
  -2   2  11         48.29         51.74         4.34 o                         
  -1   2  11         51.52         51.27         3.87 o                         
   0   2  11         17.74         20.64         3.33 o                         
   1   2  11         42.01         41.96         3.73 o                         
   2   2  11         96.99         99.97         4.55 o                         
   3   2  11        275.27        271.38         8.69 o                         
   4   2  11         65.08         67.59         3.49 o                         
   5   2  11         37.07         32.06         3.42 o                         
   6   2  11        290.36        286.57         9.07 o                         
   7   2  11         36.74         39.44         3.39 o                         
   8   2  11          1.43          1.28         2.89 o                         
   9   2  11         71.51         75.59         4.46 o                         
  10   2  11         19.67         20.13         3.13 o                         
 -13   3  11         19.76         16.17         2.18 o                         
 -12   3  11        101.26         91.07         4.15 o                         
 -11   3  11         25.68         23.10         4.61 o                         
 -10   3  11         16.82          9.64         3.28 o                         
  -9   3  11         78.99         68.09         6.41 o                         
  -8   3  11        163.13        155.95         7.99 o                         
  -7   3  11        107.13        109.75         5.52 o                         
  -6   3  11         72.58         77.03         4.33 o                         
  -5   3  11        250.53        260.13        10.15 o                         
  -4   3  11         99.78        102.06         4.55 o                         
  -3   3  11        133.03        118.75         4.84 o                         
  -2   3  11         97.56        105.54         4.96 o                         
  -1   3  11         89.93         97.28         5.35 o                         
   0   3  11        274.95        270.45         7.47 o                         
   1   3  11         39.28         37.09         3.34 o                         
   2   3  11        281.67        305.91         9.42 o                         
   3   3  11        308.64        325.47        12.39 o                         
   4   3  11         29.52         34.26         3.59 o                         
   5   3  11         39.82         41.55         3.65 o                         
   6   3  11        156.83        161.81         5.47 o                         
   7   3  11        304.23        311.87         9.88 o                         
   8   3  11          9.21          7.06         2.82 o                         
   9   3  11          4.24          5.63         2.48 o                         
 -11   4  11          1.51          1.84         2.13 o                         
 -10   4  11         87.06         89.19         6.52 o                         
  -9   4  11          1.39          3.56         2.66 o                         
  -8   4  11         23.22         22.59         3.11 o                         
  -7   4  11         28.66         34.00         3.03 o                         
  -6   4  11        100.94        104.44         5.00 o                         
  -5   4  11         97.78         96.43         4.18 o                         
  -4   4  11         79.13         72.43         4.29 o                         
  -3   4  11         11.67          7.88         2.50 o                         
  -2   4  11        149.90        147.00         5.18 o                         
  -1   4  11          1.17          2.09         2.75 o                         
   0   4  11         35.05         26.95         3.24 o                         
   1   4  11        142.06        126.86         8.21 o                         
   2   4  11         54.49         54.93         3.63 o                         
   3   4  11          0.43         -0.30         2.76 o                         
   4   4  11         36.45         36.91         6.33 o                         
   5   4  11          8.17          8.73         3.31 o                         
   6   4  11        105.33        113.17         5.17 o                         
   7   4  11         11.96         14.40         3.10 o                         
  -8   5  11        144.56        153.03         5.43 o                         
  -7   5  11          9.84          8.50         2.06 o                         
  -6   5  11          1.13         -1.79         2.11 o                         
  -5   5  11          8.49          7.40         2.69 o                         
  -4   5  11        273.20        276.37         8.15 o                         
  -3   5  11          1.48          5.56         2.64 o                         
  -2   5  11         27.38         24.38         2.95 o                         
  -1   5  11        188.22        185.64         6.55 o                         
   0   5  11         61.20         61.43         4.05 o                         
   1   5  11          1.47          8.94         3.33 o                         
   2   5  11         61.88         68.55         4.78 o                         
   3   5  11         60.11         69.04         4.62 o                         
   4   5  11         97.38         77.01         4.64 o                         
 -13   0  12          2.77          0.59         2.20 o                         
 -12   0  12          4.56          4.36         2.78 o                         
 -11   0  12        306.08        282.75        13.25 o                         
 -10   0  12         74.65         66.04         6.83 o                         
  -9   0  12         66.77         58.96         5.51 o                         
  -8   0  12        371.00        366.66        15.35 o                         
  -7   0  12        106.83        104.80         9.97 o                         
  -6   0  12         53.74         52.72         7.86 o                         
  -5   0  12         98.02         96.30         6.49 o                         
  -4   0  12        538.12        527.46        20.57 o                         
  -3   0  12         27.42         35.65         5.61 o                         
  -2   0  12         12.18         18.32         4.32 o                         
  -1   0  12         66.91         86.55        12.26 o                         
   0   0  12        381.79        398.95        20.08 o                         
   1   0  12        493.60        532.77        18.11 o                         
   2   0  12          1.43          9.00         3.89 o                         
   3   0  12        122.58        137.55         7.33 o                         
   4   0  12        523.61        550.39        20.65 o                         
   5   0  12        476.73        493.30        16.82 o                         
   6   0  12          3.99          8.59         4.51 o                         
   7   0  12        104.69         85.82         5.96 o                         
   8   0  12        191.70        156.78         6.66 o                         
   9   0  12        150.35        126.86         5.51 o                         
 -13   1  12          1.47          0.64         1.86 o                         
 -12   1  12         32.06         33.45         3.15 o                         
 -11   1  12         44.54         42.46         3.95 o                         
 -10   1  12         79.04         67.92         3.26 o                         
  -9   1  12        344.93        328.29         8.46 o                         
  -8   1  12        164.02        156.09         5.44 o                         
  -7   1  12          0.30          3.67         2.71 o                         
  -6   1  12          0.33          5.86         2.93 o                         
  -5   1  12        105.81        109.72         4.66 o                         
  -4   1  12        248.16        253.95         7.61 o                         
  -3   1  12         23.40         36.86         3.37 o                         
  -2   1  12        101.71         97.87         4.21 o                         
  -1   1  12         13.83         18.77         3.06 o                         
   0   1  12        156.19        161.31         5.99 o                         
   1   1  12         99.41        104.90         4.11 o                         
   2   1  12          6.16         12.50         2.84 o                         
   3   1  12          3.44          7.65         2.67 o                         
   4   1  12        263.11        267.34         6.86 o                         
   5   1  12        448.09        435.40         9.52 o                         
   6   1  12         22.99         14.40         2.26 o                         
   7   1  12         34.03         24.12         4.25 o                         
   8   1  12         11.30          9.07         1.93 o                         
   9   1  12         41.65         36.90        11.94 o                         
 -12   2  12          7.10          3.45         2.09 o                         
 -11   2  12        203.99        184.62        12.30 o                         
 -10   2  12         16.86         14.40         3.17 o                         
  -9   2  12          0.11         -2.03         2.52 o                         
  -8   2  12        223.10        235.92         7.87 o                         
  -7   2  12         69.24         71.86         3.65 o                         
  -6   2  12        174.52        176.49         6.95 o                         
  -5   2  12         31.99         31.78         3.57 o                         
  -4   2  12        154.65        167.68         6.67 o                         
  -3   2  12        425.47        430.89        13.33 o                         
  -2   2  12         41.62         42.86         3.75 o                         
  -1   2  12         26.30         32.24         3.65 o                         
   0   2  12        585.31        565.28        16.85 o                         
   1   2  12         47.08         62.28         4.32 o                         
   2   2  12         25.42         27.76         3.48 o                         
   3   2  12        263.96        266.45         8.23 o                         
   4   2  12         48.01         55.63         4.00 o                         
   5   2  12        292.44        282.58         9.31 o                         
   6   2  12        221.42        199.38         7.13 o                         
   7   2  12         11.48          9.62         3.94 o                         
   8   2  12        206.91        181.97         6.94 o                         
 -11   3  12          0.79          1.52         2.29 o                         
 -10   3  12         56.70         55.50         4.03 o                         
  -9   3  12          6.75          5.30         2.33 o                         
  -8   3  12         56.30         56.67         3.78 o                         
  -7   3  12         10.45          8.02         3.24 o                         
  -6   3  12          2.55          2.08         2.63 o                         
  -5   3  12         45.21         40.29         3.20 o                         
  -4   3  12         52.18         53.82         6.45 o                         
  -3   3  12          6.50          6.83         2.71 o                         
  -2   3  12         13.74         16.37         2.93 o                         
  -1   3  12         39.70         49.34         4.03 o                         
   0   3  12         54.79         58.67         4.16 o                         
   1   3  12          0.98         11.34         3.01 o                         
   2   3  12         21.50         24.30         2.85 o                         
   3   3  12         34.11         35.89         3.83 o                         
   4   3  12          5.33          0.31         2.73 o                         
   5   3  12         12.39         19.29         2.50 o                         
   6   3  12         40.17         33.60         3.16 o                         
  -8   4  12          6.19          8.93         2.28 o                         
  -7   4  12         96.96         91.73         3.73 o                         
  -6   4  12         43.96         41.72         3.02 o                         
  -5   4  12         31.13         32.67         2.96 o                         
  -4   4  12         54.39         59.38         3.53 o                         
  -3   4  12        134.64        141.29         4.97 o                         
  -2   4  12          1.33          0.25         2.55 o                         
  -1   4  12          6.03          6.61         2.49 o                         
   0   4  12        149.64        155.54         5.28 o                         
   1   4  12         55.67         64.71         3.24 o                         
   2   4  12         13.60         16.16         2.82 o                         
   3   4  12          7.67          7.53         2.51 o                         
   4   4  12        153.87        146.06         8.16 o                         
 -10   1  13        237.42        192.72         8.23 o                         
  -9   1  13         17.06         18.31         2.05 o                         
  -8   1  13          7.71          7.20         2.08 o                         
  -7   1  13         71.19         76.92         5.62 o                         
  -6   1  13        201.11        210.24         6.60 o                         
  -5   1  13          7.06          8.37         3.58 o                         
  -4   1  13          2.92          2.55         3.11 o                         
  -3   1  13         85.04         79.78         4.62 o                         
  -2   1  13        326.66        329.68         9.39 o                         
  -1   1  13         25.80         29.93         2.77 o                         
   0   1  13        268.32        269.76         7.38 o                         
   1   1  13         69.86         77.74         3.21 o                         
   2   1  13        183.55        198.60         5.47 o                         
   3   1  13         78.82         75.16         3.23 o                         
   4   1  13        446.89        406.16         9.60 o                         
   5   1  13         24.66         21.37         2.57 o                         
  -9   2  13         66.61         67.83         5.24 o                         
  -8   2  13          1.47         -0.09         2.65 o                         
  -7   2  13          0.58          2.41         2.89 o                         
  -6   2  13         19.65         22.33         3.50 o                         
  -5   2  13         34.80         30.58         3.82 o                         
  -4   2  13          7.74          9.14         3.28 o                         
  -3   2  13          0.23          3.02         2.99 o                         
  -2   2  13          4.86          4.69         2.95 o                         
  -1   2  13         13.75         14.11         2.76 o                         
   0   2  13         17.07         20.28         3.75 o                         
   1   2  13          7.83         12.53         2.59 o                         
   2   2  13          6.11          9.15         2.77 o                         
   3   2  13         20.28         25.15         3.55 o                         
   4   2  13          1.47          3.04         2.43 o                         
  -6   3  13        179.51        172.46        11.39 o                         
  -5   3  13         35.30         27.40         2.57 o                         
  -4   3  13         80.25         81.28         3.77 o                         
  -3   3  13         44.19         56.02         4.17 o                         
  -2   3  13        127.67        125.85         5.51 o                         
  -1   3  13          1.32          5.48         2.58 o                         
   0   3  13          3.14          5.91         2.12 o                         
   1   3  13         70.90         60.90         3.17 o                         
   2   3  13        146.80        147.37         8.25 o                         
  -5   0  14        249.17        246.71        23.89 o                         
  -4   0  14         19.74         18.68         3.67 o                         
  -3   0  14          1.32         -0.50         3.19 o                         
  -2   0  14         64.67         74.06         5.38 o                         
  -1   0  14         11.79         17.27         3.41 o                         
   0   0  14        348.42        354.84        16.53 o                         
  -3   1  14         61.92         52.97         6.69 o                         
  -2   1  14          2.89          3.85         4.66 o                         
                                                                                
